# Supplementary material for: Probiotic Lacticaseibacillus rhamnosus GG Increased Longevity and Resistance Against Foodborne Pathogens in Caenorhabditis elegans by Regulating MicroRNA miR-34
Source: Front Cell Infect Microbiol. 2022 Jan 19;11:819328. doi: 10.3389/fcimb.2021.819328 (PMC8807481; doi:10.3389/fcimb.2021.819328)
Supplement: Supplementary file 1 [file Table_1.xlsx]

## Sheet: GG 24h vs. A4 24h
all genes
GG 24h vs. A4 24h
sample ()*S		A4 24h / GG 24h	GG 24h		A4 24h
Systematic	GeneSymbol	Normalized	Flags	Raw	Flags	Raw	PrimaryAccession	RefSeqAccession	GenbankAccession	UniGeneID	EntrezGeneID	GeneName	EnsemblID	TIGRID	GO	Description	CHROMOSOMAL_LOCATION	ACCESSION_STRING	SEQUENCE
A_12_P100000	fbxa-158	0.650852	P	127.004	P	81.7105	C08E3.10a	NM_001047268	NM_001047268	Cel.24147	182402	F-box A protein		TC185715	GO:0040010(positive regulation of growth rate)	This gene encodes a protein containing an F-box, a motif predicted to mediate protein-protein interactions either with homologs of yeast Skp-1p or with other proteins. this gene's encoded protein also contains an FTH/DUF38 motif, which may also mediate protein-protein interaction. [Source: WormBase] [C08E3.10a]	chrII:1619962-1619903	wb|C08E3.10a|wb|C08E3.10b|ref|NM_001047268|ref|NM_001047269	TTTATAGTTATTTGTTCCGAATCACAAAGTTGAGCTACAGATACGATTACAACGATTGGC
A_12_P100002	fbxa-201	0.797255	A	23.0209	A	18.1425	T08B1.5	NM_071140	NM_071140	Cel.23837	188270	F-box A protein		NP006945		none available [T08B1.5]	chrV:1977191-1977250	wb|T08B1.5|ref|NM_071140|tc|NP006945|tc|TC197352	TTTTCCTATCAAATCGGCAATTCTTCCTTCACTATCCACTGGCAAAAACGTGGATTCCAG
A_12_P100003	F52D2.6	1.17521	P	1491.19	P	1732.31	F52D2.6	NM_075964	NM_075964	Cel.24609	186105	hypothetical protein		TC179727		none available [F52D2.6]	chrX:1980423-1980482	wb|F52D2.6|ref|NM_075964|tc|TC179727	TTGCACACCTTCACACTACAGATATGGTCTTGTACAAGAATGCAAAACGTGGTTGGCTCA
A_12_P100004	W06E11.1	1.05317	P	7334	P	7635.12	W06E11.1	NM_064828	NM_064828	Cel.9927	189252	hypothetical protein		TC195925	GO:0002119(nematode larval development)|GO:0003899(DNA-directed RNA polymerase activity)|GO:0005634(nucleus)|GO:0006351(transcription, DNA-dependent)|GO:0006898(receptor-mediated endocytosis)|GO:0009792(embryo development ending in birth or egg hatching)|GO:0016246(RNA interference)|GO:0040007(growth)|GO:0040010(positive regulation of growth rate)|GO:0040011(locomotion)	none available [W06E11.1]	chrIII:645462-645521	wb|W06E11.1|ref|NM_064828|tc|TC195925	AGAAATTTAATGAATTGGAGAAGTCGCTGCAGGAATCGCCTGCCAAGTCCCCGAAGAAAA
A_12_P100005	oac-7	0.866723	P	235.838	P	202.056	C31A11.7	NM_074719	NM_074719	Cel.4624	180096	O-ACyltransferase homolog		NP947413	GO:0016021(integral to membrane)|GO:0016747(transferase activity, transferring acyl groups other than amino-acyl groups)	none available [C31A11.7]	chrV:16314653-16314712	wb|C31A11.7|ref|NM_074719|tc|NP947413|tc|TC189531	AGAACTCACACAGGTGGAAACTTTAGTACAAGAGAGCAACGCGGGAAGTGAAGAGCAATT
A_12_P100006	B0250.4	1.19853	P	912.792	P	1081.43	B0250.4	NM_075535	NM_075535	Cel.9443	181882	hypothetical protein		TC183550		none available [B0250.4]	chrV:20454624-20454565	wb|B0250.4|ref|NM_075535|tc|TC183550	CGAGAATGATTAAGCACATCCCGTCAGGTGGCACATCTCTCCTACCATGTGAAAAAGAAA
A_12_P100007	cutl-2	4.02898	P	419.054	P	1668.95	Y53C12B.6	NM_063696	NM_063696	Cel.13955	174532	CUTiclin-Like		TC186024		none available [Y53C12B.6]	chrII:9721853-9721794	wb|Y53C12B.6|ref|NM_063696|tc|TC186024	CCTGAAAAAATGGAGCATCATTGGACGAAGAGCTGCTCATTTGGAAGCTACTCTGGAATT
A_12_P100008		0.901085	P	985.163	P	877.509	Y47D3A.32	NM_001027708	NM_001027708	Cel.29945			Y47D3A.32a	TC204505		none available [Y47D3A.32]	chrIII:11256358-11256417	wb|Y47D3A.32|ref|NM_001027708|ens|Y47D3A.32a|ens|Y47D3A.32c	TTACTATCGTCACTGGTGGCGTGGACGTCAATGTGAAAAAGCGGCGAAAAAAGAGGAAAA
A_12_P100009		0.221294	A	26.7385	A	5.84903											chrIV:004128998-004128939		GATCGAAGAGCTTGAAAGAGCTGCAAGCACAGTTGAAAATATCGTGTGGACGAAGAGAAT
A_12_P100010	F46F5.1	0.987978	A	5.60913	A	5.47797	F46F5.1	NM_061410	NM_061410	Cel.26853	185855	hypothetical protein		TC185518		none available [F46F5.1]	chrII:790076-790017	wb|F46F5.1|ref|NM_061410|tc|TC185518	ACTACTTTCCCTGGAGACCGTCAACATCTGAAGCAATTGTTTGCCTCTTGTGGAAGACAT
A_12_P100011	F28H7.7	0.931639	P	51.7203	P	47.6306	F28H7.7	NM_073343	NM_073343	Cel.3830	185098	hypothetical protein		TC185070	GO:0016021(integral to membrane)	none available [F28H7.7]	chrV:10751106-10751047	wb|F28H7.7|ref|NM_073343|tc|TC185070	ACGTACAATTTACGTCTCCGAGACCAACTTCTAACAAATGTTCTTCAAATTCTTTATGCA
A_12_P100012	F29G6.2	0.866271	P	485.116	P	415.41	F29G6.2	NM_077520	NM_077520	Cel.1102	185121	hypothetical protein		TC186458		none available [F29G6.2]	chrX:11509448-11509389	wb|F29G6.2|ref|NM_077520|tc|TC186458	CTCGAGATGAAGACATTGAACTGGTAGTCCCAAAGGCAGTGGCAAGTACATCGAGTAAAT
A_12_P100013		0.898123	A	9.47641	A	8.41311	T28F3.7							NP395013		none available [T28F3.7]	chrIV:17302256-17302197	wb|T28F3.7|tc|NP395013	GCTTACGTGTGCATTTGTAATAAAGGATACTCGGGGGTATCGTGTGAAACAAAAGTGTAA
A_12_P100014		0.973359	P	29766.4	P	28640.3	K03B4.2	NM_071861	NM_071861	Cel.34227			K03B4.2.1	TC195266		none available [K03B4.2]	chrV:4689103-4689162	wb|K03B4.2|ref|NM_071861|ens|K03B4.2.1|tc|TC195266	CACACTTTTCCCCAGCGGTTCCATGTTTCTACCCCGATACTCTTTTTCAATTTTGCCCTA
A_12_P100015	srx-5	7.70773	A	14.8873	P	113.428	Y49C4A.4	NM_070898	NM_070898	Cel.28223	190063	Serpentine Receptor, class X		TC189619	GO:0007186(G-protein coupled receptor signaling pathway)|GO:0016021(integral to membrane)	none available [Y49C4A.4]	chrV:701519-701578	wb|Y49C4A.4|ref|NM_070898|tc|TC189619	GTTCCATTTTTGCTCACACTTAACTGTTCCTCGAACTCTGTAATTTTTCTGATGTACAAC
A_12_P100016	Y24D9A.6	1.17631	P	62.323	P	72.4685	Y24D9A.6	NM_068156	NM_068156	Cel.23201	189531	hypothetical protein		TC199659	GO:0016021(integral to membrane)|GO:0019915(lipid storage)	none available [Y24D9A.6]	chrIV:4400112-4400053	wb|Y24D9A.6|ref|NM_068156|tc|TC199659|tc|TC202147	AGTGAAAAGGAATGTACTTGATAGGTGTCTCTGTGTGTGCTTGGAAAGGAAGAAGAAGAA
A_12_P100017		0.961127	A	6.43673	A	6.11538	R07B5.6	NM_073139	NM_073139	Cel.27418			R07B5.6a	TC188493		none available [R07B5.6]	chrV:9843070-9843129	wb|R07B5.6|ref|NM_073139|ens|R07B5.6a|ens|R07B5.6b	CATGTTTCGTCGAAAACGAACAATAAGCCAGTCTACGGCAGTAACGACTATACCGAGAAT
A_12_P100018	srb-13	0.996992	A	6.33557	A	6.24388	F58A6.11	NM_062557	NM_062557	Cel.34572	3565668	Serpentine Receptor, class B (beta)		TC187442	GO:0004888(transmembrane signaling receptor activity)|GO:0007606(sensory perception of chemical stimulus)|GO:0016021(integral to membrane)	none available [F58A6.11]	chrII:5155482-5155423	wb|F58A6.11|ref|NM_062557|tc|TC187442	GAGCAAGGAACTATGATAATATTACTGCTAATCAATGGGCTACAATTACTCAGATAGGAT
A_12_P100019	Y45F3A.5	1.15147	P	124.115	P	141.272	Y45F3A.5	NM_066930	NM_066930	Cel.28181	189909	hypothetical protein		TC205746		none available [Y45F3A.5]	chrIII:10585855-10585796	wb|Y45F3A.5|ref|NM_066930|tc|TC205746	AGTGAGCCCCCCGCACAAGGTGTGGTTACTCGTGCTGCCGCTCAAAAAGCTCGGGAAGCT
A_12_P100020	C53B4.2	0.731372	P	131.137	P	94.8073	C53B4.2	NM_069154	NM_069154	Cel.28940	353430	hypothetical protein		TC184183		none available [C53B4.2]	chrIV:8967739-8967798	wb|C53B4.2|ref|NM_069154|tc|TC184183	TGTATCTTCTCCAAAATCGATTTCTCAAAAGCCACCAACAACAAACGTCGAGATGGAAGA
A_12_P100021	Y67H2A.5	0.989511	P	27719.7	P	27113.6	Y67H2A.5.1	NM_070155	NM_070155	Cel.7939	178288	hypothetical protein		TC204466	GO:0009792(embryo development ending in birth or egg hatching)|GO:0016021(integral to membrane)	Caenorhabditis elegans hypothetical protein (Y67H2A.5) mRNA, complete cds [NM_070155]	chrIV:13300620-13300679	wb|Y67H2A.5.1|wb|Y67H2A.5.2|ref|NM_070155|gb|FN881118	CTTTTTTGTAGGAAGTTTTATGTTCTGTAAAACTTATGTCAATGTGAATCAATAAAATTC
A_12_P100022	Y11D7A.14	1.03125	P	119.927	P	122.252	NM_069219	NM_069219	NM_069219	Cel.12145	177750	hypothetical protein		TC178318	GO:0003774(motor activity)|GO:0005524(ATP binding)|GO:0016459(myosin complex)	Caenorhabditis elegans hypothetical protein (Y11D7A.14) mRNA, complete cds [NM_069219]	chrIV:9282841-9282947	ref|NM_069219|tc|TC178318	ACAAACAAATTGAGTTGCTCACTCAACAAGACGAAACAAATGATGAGCTGAATCATTTTG
A_12_P100023	F49E8.7	1.02291	P	6225.73	P	6295.15	F49E8.7b.1	NM_001028042	NM_001028042	Cel.23412	3564919	hypothetical protein		TC182623	GO:0005515(protein binding)|GO:0009792(embryo development ending in birth or egg hatching)		chrIV:7554698-7554639	wb|F49E8.7b.1|wb|F49E8.7a.2|wb|F49E8.7b.2|wb|F49E8.7a.1	ATGTTCGCCAGTTTTTTCGATTCAGAAAATCAGGTTATTGTAGATCTAAAAGTAGTGCTG
A_12_P100024	B0495.5	1.00401	P	6165.85	P	6119.41	B0495.5.2	NM_063214	NM_063214	Cel.17041	174243	hypothetical protein		TC191386	GO:0003674(molecular_function)|GO:0005575(cellular_component)	Caenorhabditis elegans hypothetical protein (B0495.5) mRNA, complete cds [NM_063214]	chrII:7696015-7695956	wb|B0495.5.2|wb|B0495.5.1|ref|NM_063214|tc|TC191386	GTGTACATGTGTAAAGGATTCGTTTGTGATAGACCAGTTAAAGCCATTCAGGAATTAGAA
A_12_P100025		0.965938	P	4408.47	P	4209.35	Y51H1A.7	NM_064511	NM_064511	Cel.13982			Y51H1A.6b.1	TC187050		Caenorhabditis elegans hypothetical protein (Y51H1A.7) mRNA, complete cds [NM_064511]	chrII:13897977-13898036	wb|Y51H1A.7|ref|NM_064511|ens|Y51H1A.6b.1|ens|Y51H1A.6b.2	ATCATCAGCTCCACCGACACCTGCAACAACGGCGACAAAAACCCGTACCGGACGTGTTGT
A_12_P100026	cyp-25A5	0.895274	P	1223.11	P	1082.43	F42A6.4	NM_067921	NM_067921	Cel.32634	185648	CYtochrome P450 family		TC183609	GO:0004497(monooxygenase activity)|GO:0005506(iron ion binding)|GO:0009055(electron carrier activity)|GO:0016021(integral to membrane)|GO:0016705(oxidoreductase activity, acting on paired donors, with incorporation or reduction of molecular oxygen)|GO:0020037(heme binding)|GO:0055114(oxidation-reduction process)	none available [F42A6.4]	chrIII:3849969-3849910	wb|F42A6.4|wb|C36A4.6|ref|NM_067921|ref|NM_065378	GACCCTCCAATGATTCCAGAGACAAATGGTGTTATTTTTAGGCCGAGGTGTCCTGTTAGA
A_12_P100027	R05D7.2	0.743983	A	18.2091	A	13.3915	R05D7.2				187604	hypothetical protein		NP334945		none available [R05D7.2]	chrI:12167868-12167927	wb|R05D7.2|tc|NP334945	AGCAAAAAGTCGATGATCCTGAGATTAAGGAGAAGGTTGTTCATTCTACTAGTCTATTTC
A_12_P100028		0.633572	P	500.158	P	313.242	ZK1193.4	NM_075700	NM_075700	Cel.28698				TC196905		none available [ZK1193.4]	chrX:423562-423503	wb|ZK1193.4|ref|NM_075700|tc|TC196905	AGAGTGAAGAATTTCCAATTCATCCCGATGAGGTGCATCTTTATGTAAACGGCCTATTCG
A_12_P100029	rpy-1	1.07118	P	289.421	P	306.456	C18H9.7	NM_062964	NM_062964	Cel.5133	174105	RaPsYn		TC181644	GO:0008270(zinc ion binding)|GO:0019915(lipid storage)|GO:0033130(acetylcholine receptor binding)|GO:0045202(synapse)	rpy-1 is orthologous to the human gene 43KDA ACETYLCHOLINE RECEPTOR-ASSOCIATED PROTEIN (RAPSN. OMIM:601592), which when mutated leads to congenital myasthenic syndrome. [Source: WormBase] [C18H9.7]	chrII:6702505-6702446	wb|C18H9.7|ref|NM_062964|tc|TC181644	AATGCCACTAGCAGAAGATGGTCCTCTTGTGATAACTCACACGCCTACAGTAACAGATGT
A_12_P100030	T21C9.4	1.00313	P	9740.06	P	9658.22	T21C9.4	NM_073312	NM_073312	Cel.2225	179476	hypothetical protein		TC201927	GO:0007049(cell cycle)|GO:0009792(embryo development ending in birth or egg hatching)|GO:0042802(identical protein binding)	none available [T21C9.4]	chrV:10578648-10578589	wb|T21C9.4|ref|NM_073312|tc|TC201927|tc|TC197530	TATGTCCCCCACAATAAGCAATATGTAAAGGAGAGCATCTACAAATTAATGAACAACAGG
A_12_P100031	C50F2.2	1.03226	P	12844.4	P	13106.3	C50F2.2	NM_058850	NM_058850	Cel.5980	171972	hypothetical protein		TC179030	GO:0009792(embryo development ending in birth or egg hatching)	none available [C50F2.2]	chrI:3888140-3888199	wb|C50F2.2|ref|NM_058850|tc|TC179030	AACCGACATCGAAATTATCGCAAACGAGATACTCGGCCAGCCACATACCTATCTCTTTTG
A_12_P100032	cyp-33C6	1.19297	A	13.7682	A	16.2362	NM_071216	NM_071216	NM_071216	Cel.3625	185591	CYtochrome P450 family		TC183912	GO:0004497(monooxygenase activity)|GO:0005506(iron ion binding)|GO:0009055(electron carrier activity)|GO:0016705(oxidoreductase activity, acting on paired donors, with incorporation or reduction of molecular oxygen)|GO:0020037(heme binding)|GO:0055114(oxidation-reduction process)	Caenorhabditis elegans CYtochrome P450 family member (cyp-33C6) (cyp-33C6) mRNA, complete cds [NM_071216]	chrV:2247869-2247759	ref|NM_071216|tc|TC183912	GTACGGTTATGCTCGATGAAAAGATCTTCCCAGAACCATACAAATTCAACCCTGACAGAT
A_12_P100033	C08F11.1	1.03335	A	5.68276	A	5.80476	C08F11.1	NM_070228	NM_070228	Cel.13559	178329	hypothetical protein		TC192740		none available [C08F11.1]	chrIV:13625416-13625472	wb|C08F11.1|ref|NM_070228|tc|TC192740	AATGGTATTTTGTAAGGGAAACACTAGTAAACGTAGTGTGTCTGACAATTCACTGTCTCG
A_12_P100034	Y52B11A.7	1.50986	P	28.9051	P	43.1407	Y52B11A.7				190183	hypothetical protein			GO:0016021(integral to membrane)	none available [Y52B11A.7]	chrI:11019795-11019736	wb|Y52B11A.7	CACCTGCTATCTATGGATCTGTTATTTTGTCGCCATGGGTAAGCACTTACCCTGCAATTT
A_12_P100035	rnp-6	1.03496	P	20701.4	P	21178.8	NM_058776	NM_058776	NM_058776	Cel.16454	171922	RNP (RRM RNA binding domain) containing		TC187820	GO:0002009(morphogenesis of an epithelium)|GO:0002119(nematode larval development)|GO:0003676(nucleic acid binding)|GO:0006898(receptor-mediated endocytosis)|GO:0007281(germ cell development)|GO:0007411(axon guidance)|GO:0007413(axonal fasciculation)|GO:0009792(embryo development ending in birth or egg hatching)|GO:0018991(oviposition)|GO:0040010(positive regulation of growth rate)|GO:0040011(loc…	Caenorhabditis elegans RNP (RRM RNA binding domain) containing family member (rnp-6) (rnp-6) mRNA, complete cds [NM_058776]	chrI:3544415-3543680	ref|NM_058776|tc|TC187820	AATATTTGAGAGTCGGCAAATGTGTAACTCCACCGGATGCTCTTACCTATCTTCAACCGG
A_12_P100036	srx-41	1.13526	P	58.2359	P	65.3528	NM_071620	NM_071620	NM_071620	Cel.3292	186592	Serpentine Receptor, class X		TC188454	GO:0003700(sequence-specific DNA binding transcription factor activity)|GO:0004888(transmembrane signaling receptor activity)|GO:0006355(regulation of transcription, DNA-dependent)|GO:0007606(sensory perception of chemical stimulus)|GO:0016020(membrane)|GO:0016021(integral to membrane)|GO:0043565(sequence-specific DNA binding)	Caenorhabditis elegans Serpentine Receptor, class X family member (srx-41) (srx-41) mRNA, complete cds [NM_071620]	chrV:3635061-3634700	ref|NM_071620|tc|TC188454	AAATCCATTGACGAAGAGAACCACCCGAGTCACCTACTCGATCACACAAGCGATTGATAA
A_12_P100037	cyp-13A8	0.283176	A	22.268	A	6.23326	T10B9.4	NM_063714	NM_063714	Cel.14404	188358	CYtochrome P450 family		TC182939	GO:0004497(monooxygenase activity)|GO:0005506(iron ion binding)|GO:0009055(electron carrier activity)|GO:0009792(embryo development ending in birth or egg hatching)|GO:0016705(oxidoreductase activity, acting on paired donors, with incorporation or reduction of molecular oxygen)|GO:0020037(heme binding)|GO:0040017(positive regulation of locomotion)|GO:0055114(oxidation-reduction process)	cyp-13A8 encodes one of ~80 C. elegans cytochrome P450s: membrane-associated, heme-containing NADPH-dependent monooxygenases that catalyze the oxidative metabolism of a variety of exogenous compounds and endogenous substrates. loss of cyp-13A8 activity in large-scale RNAi screens results in low levels of embryonic lethality, sluggish locomotion, and a clear appearance. [Source: WormBase] [T10B9.4]	chrII:9805633-9805574	wb|T10B9.4|ref|NM_063714|tc|TC182939	GAAGACACAGCTTCCGATTAAATTAGTAGGCCGAGCAACTGCAAGGCCTGAAAACTTGTT
A_12_P100038	srw-133	1.00143	A	5.98003	A	5.91974	NM_071743	NM_071743	NM_071743	Cel.27565	188102	Serpentine Receptor, class W		TC186357	GO:0016021(integral to membrane)	Caenorhabditis elegans Serpentine Receptor, class W family member (srw-133) (srw-133) mRNA, complete cds [NM_071743]	chrV:4113444-4113339	ref|NM_071743|tc|TC186357	TGTTGAATTATTGAAGAATAAAAAAGTCAGCATCAGCAGCTTATCGCAAACTGCTTCAAG
A_12_P100039	C09G4.4	0.968649	P	15446.6	P	14790.3	C09G4.4	NM_001026148	NM_001026148	Cel.9137	3565561	hypothetical protein		TC183994	GO:0002119(nematode larval development)|GO:0040027(negative regulation of vulval development)	none available [C09G4.4]	chrIV:8513687-8513746	wb|C09G4.4|wb|C09G4.5|ref|NM_001026148|ref|NM_001026149	AAACACGCGGGAAACTCGACTCTGTTGATGTTATCGATCAATTCAGACAGCGTCAGCAAT
A_12_P100040	F38B6.3	0.637597	P	196.043	P	123.559	F38B6.3	NM_076723	NM_076723	Cel.26731	185453	hypothetical protein		TC191127	GO:0016021(integral to membrane)	none available [F38B6.3]	chrX:6695538-6695597	wb|F38B6.3|ref|NM_076723|tc|TC191127	GGACTCTGCTCAACGGAAACGCTCCAATCGATCCAAATTCAGTCTTTGTTTTTAGGCAGT
A_12_P100041	Y42A5A.5	1.14144	P	1940.87	P	2189.91	NM_001029066	NM_001029066	NM_001029066	Cel.31047	3565757	hypothetical protein		TC205625		Caenorhabditis elegans hypothetical protein (Y42A5A.5) mRNA, complete cds [NM_001029066]	chrV:11109437-11107628	ref|NM_001029066|gb|FN899357|tc|TC205625	AGTATCGTGCGATGAAACAAAGATACTACGACAAAGACGAAGAAGTTTCCATTGCCACCC
A_12_P100042	T24H10.1	1.08927	P	3400.26	P	3661.22	T24H10.1	NM_063540	NM_063540	Cel.14290	174450	hypothetical protein		TC189512	GO:0003676(nucleic acid binding)|GO:0003677(DNA binding)|GO:0003746(translation elongation factor activity)|GO:0005634(nucleus)|GO:0006351(transcription, DNA-dependent)|GO:0006354(transcription elongation, DNA-dependent)|GO:0006355(regulation of transcription, DNA-dependent)|GO:0006357(regulation of transcription from RNA polymerase II promoter)|GO:0008270(zinc ion binding)|GO:0032784(regulation …	none available [T24H10.1]	chrII:9100255-9100314	wb|T24H10.1|ref|NM_063540|gb|FN893695|tc|TC189512	TGCGGAAAATGTGGAAAGAAGAATTGCACCTATACTCAGCTTCAAACTCGTTCTTCCGAC
A_12_P100043	hen-1	0.951905	P	93.072	P	87.577	C36B7.7	NM_076799	NM_076799	Cel.9306	191666	HEsitatioN behavior		TC196328	GO:0008306(associative learning)|GO:0030424(axon)|GO:0040024(dauer larval development)|GO:0043025(neuronal cell body)	hen-1 encodes a secreted protein that contains a low-density lipoprotein (LDL) receptor motif A. HEN-1 activity is required for integration of sensory stimuli and behavioral plasticity. a hen-1::GFP reporter is expressed in pharyngeal muscles, the vulva, and weakly in a subset of neurons. antibodies to HEN-1 protein detect expression exclusively in the AIY and ASE neurons, where HEN-1 appears to …	chrX:7116242-7116183	wb|C36B7.7|ref|NM_076799|gb|AB067680|tc|TC196328	TTCATGCATCCGTACTCTTCATTACTACTATAATAAGCTTACTTTGTTTTGTGACGAACC
A_12_P100044	Y38F2AL.6	0.889876	P	5530.66	P	4865.01	Y38F2AL.6	NM_171286	NM_171286	Cel.23393	177020	hypothetical protein		TC203575	GO:0008219(cell death)	none available [Y38F2AL.6]	chrX:1435892-1435951	wb|Y38F2AL.6|ref|NM_171286|tc|TC203575|tc|TC206543	AACTTCCTGCCCCACTCTTGAAGGGCACGCCGATTTCGAGGTTTTCGGATGGAGAAAGGC
A_12_P100045	M04D8.5	0.930678	P	29.3724	A	27.0219	M04D8.5	NM_066825	NM_066825	Cel.27351	187444	hypothetical protein		TC196810	GO:0016021(integral to membrane)	none available [M04D8.5]	chrIII:10032307-10032248	wb|M04D8.5|ref|NM_066825|tc|TC196810	CTAAAACTGAAACTGAAACCATAGGGAGCTGCAATTCAGGAGACGCTGTTCTTGTTAACA
A_12_P100046	K06C4.7	1.15716	A	6.34002	A	7.25209	K06C4.7	NM_072902	NM_072902	Cel.27228	187064	hypothetical protein		TC197235		none available [K06C4.7]	chrV:8916626-8916685	wb|K06C4.7|ref|NM_072902|tc|TC197235	TTAGATTGGAAGTTCCAAAAAAGTTCGGAACATGGGCCACTTGGGACGGTGGAGACAATT
A_12_P100048	fbxa-58	0.992818	A	6.53702	A	6.41544	C29F9.11	NM_064742	NM_064742	Cel.29110	183027	F-box A protein		TC189646		none available [C29F9.11]	chrIII:109429-109370	wb|C29F9.11|ref|NM_064742|tc|TC189646	TGGTGGAAACGTATTTAAGATTGAATTTCCAAATGGTAACGACACATTCGATATTTCGCT
A_12_P100049	Y116A8A.2	0.966005	P	107.234	P	102.398	Y116A8A.2	NM_070591	NM_070591	Cel.29211	190983	hypothetical protein		TC198728	GO:0005198(structural molecule activity)	none available [Y116A8A.2]	chrIV:16813406-16813347	wb|Y116A8A.2|wb|Y116A8A.7|ref|NM_070591|ref|NM_070594	ATGATGAGTACTTTCGAGAGTGGTTTCATGGAGATGGAATGGTTAATCAGCATCATATTT
A_12_P100050	ceh-39	0.990176	P	3821.2	P	3740.16	T26C11.7	NM_075941	NM_075941	Cel.22768	180505	Homeobox		TC185521	GO:0000794(condensed nuclear chromosome)|GO:0003677(DNA binding)|GO:0003700(sequence-specific DNA binding transcription factor activity)|GO:0005634(nucleus)|GO:0006355(regulation of transcription, DNA-dependent)|GO:0043073(germ cell nucleus)|GO:0043565(sequence-specific DNA binding)	ceh-39 encodes a a ONECUT class CUT homeobox protein with a single N-terminal cut domain. CEH-39 acts as an X-signal element (XSE) to affect sex determination. the cut domain may be a compact DNA-binding domain composed of alpha helices. ceh-39 is one of three nematode-specific ONECUT genes in a cluster with ceh-21 and ceh-41. [Source: WormBase] [T26C11.7]	chrX:1854019-1853960	wb|T26C11.7|ref|NM_075941|tc|TC185521	CAATTTTGTGACCGATCCCAATCCAGCCATAACATTTCAGCCATAACACATTTTTCAGAT
A_12_P100051	srbc-54	0.998023	A	5.97774	A	5.89732	F54B8.11	NM_074556	NM_074556	Cel.26966	186208	Serpentine Receptor, class BC (class B-like)		TC190484	GO:0016021(integral to membrane)	none available [F54B8.11]	chrV:15832549-15832490	wb|F54B8.11|ref|NM_074556|tc|TC190484	TTCCATTGCCTACAGTTTCAAGAAATGCCGGATCTGTAATCGAATCGATCATTCTCTGGA
A_12_P100052	srh-243	0.964533	A	7.53236	A	7.18167	F37B4.3	NM_071378	NM_071378	Cel.28794	191891	Serpentine Receptor, class H		TC187930	GO:0016021(integral to membrane)	none available [F37B4.3]	chrV:2871985-2872044	wb|F37B4.3|ref|NM_071378|tc|TC187930	TCACAAGCCGTATCGAGATTTTACATTTTCATTGTGTTGGAAACCGCAAAGAAATTCTCC
A_12_P100053	cdc-37	1.1223	P	8890.56	P	9863.12	W08F4.8b	NM_001047355	NM_001047355	Cel.7233	173449	Cell Division Cycle related	W08F4.8a.2	TC185835	GO:0002009(morphogenesis of an epithelium)|GO:0006898(receptor-mediated endocytosis)|GO:0009792(embryo development ending in birth or egg hatching)|GO:0010171(body morphogenesis)|GO:0040010(positive regulation of growth rate)|GO:0040011(locomotion)|GO:0040015(negative regulation of multicellular organism growth)|GO:0040035(hermaphrodite genitalia development)	Caenorhabditis elegans Cell Division Cycle related family member (cdc-37) (cdc-37) mRNA, complete cds [NM_001047355]	chrII:577968-577909	wb|W08F4.8b|ref|NM_001047355|ens|W08F4.8a.2|ens|W08F4.8a.1	TACACCCCCCACGACATTTACTGTTTATTTTCCCTCTCGAACACCTGTAAAAAAGTTTTT
A_12_P100054	K06C4.9	1.00335	P	83.4287	P	82.7457	K06C4.9	NM_072899	NM_072899	Cel.28889	259953	hypothetical protein		TC183300	GO:0007186(G-protein coupled receptor signaling pathway)|GO:0016021(integral to membrane)	none available [K06C4.9]	chrV:8905255-8905314	wb|K06C4.9|ref|NM_072899|tc|TC183300	TTCAGAAGTACGGAAGAGTTGAATACGGTATCGAGTCGAGGAAAACAAAAGACAACGGCT
A_12_P100055	nekl-1	1.02339	A	5.9315	A	6.00044	Y39G10AR.3				189769	NEK (NEver in mitosis Kinase) Like		NP338654	GO:0004672(protein kinase activity)|GO:0004674(protein serine/threonine kinase activity)|GO:0004713(protein tyrosine kinase activity)|GO:0005524(ATP binding)|GO:0006468(protein phosphorylation)	none available [Y39G10AR.3]	chrI:2365185-2365244	wb|Y39G10AR.3|tc|NP338654	CGAAGCCGATGCTCCTCGAGCAACTTTTGAGGTATTTATTTGGCTTCCACTACACGAATT
A_12_P100056	F55F8.3	0.870119	P	1610.95	P	1385.6	F55F8.3	NM_059252	NM_059252	Cel.8592	172224	hypothetical protein		TC179431	GO:0002119(nematode larval development)|GO:0005524(ATP binding)|GO:0040007(growth)	none available [F55F8.3]	chrI:5650060-5650001	wb|F55F8.3|ref|NM_059252|tc|TC179431	ATGTTAGTGATGAATCAGACGATGAAGATATTGAAGATGAAAGTGCTGGAAGCGACGATG
A_12_P100057	asparaginase	1.28991	P	3118.15	P	3975.87	C27A7.5c	NM_073647	NM_073647	Cel.5488	179667	hypothetical protein		TC180519	GO:0004067(asparaginase activity)|GO:0006520(cellular amino acid metabolic process)	none available [C27A7.5a]	chrV:12155067-12155008	wb|C27A7.5c|wb|C27A7.5e|wb|C27A7.5d|wb|C27A7.5a	AATGGATATGATGGCGGAACACCAAGCTCTTACAAATAATGACGAAGTATTCCACTTGGA
A_12_P100058	T26H5.8	0.310943	P	250.747	P	77.0716	T26H5.8	NM_074438	NM_074438	Cel.36589	188959	hypothetical protein		NP13407341	GO:0005975(carbohydrate metabolic process)|GO:0008107(galactoside 2-alpha-L-fucosyltransferase activity)|GO:0016020(membrane)	none available [T26H5.8]	chrV:15427346-15427287	wb|T26H5.8|ref|NM_074438|tc|NP13407341|tc|TC185723	GACTTTTACCCGCCAGAATGGATAAAATTGAGGACAAATGAGTACGGGTCGATTGGTAGC
A_12_P100059	pxf-1	1.0229	P	19200.4	P	19414.3	T14G10.2a.1	NM_001028218	NM_001028218	Cel.18293	177894	PDZ eXchange Factor		TC178307	GO:0005085(guanyl-nucleotide exchange factor activity)|GO:0005515(protein binding)|GO:0005622(intracellular)|GO:0007165(signal transduction)|GO:0007264(small GTPase mediated signal transduction)|GO:0008544(epidermis development)|GO:0017034(Rap guanyl-nucleotide exchange factor activity)|GO:0018996(molting cycle, collagen and cuticulin-based cuticle)|GO:0040002(collagen and cuticulin-based cuticle…	Caenorhabditis elegans PDZ eXchange Factor family member (pxf-1) (pxf-1) mRNA, complete cds [NM_001028218]	chrIV:10164415-10164356	wb|T14G10.2a.1|wb|T14G10.2b.1|ref|NM_001028218|ref|NM_001028219	TCTGGCTGTGATCTACTTATTGCATGTTGTTTGATATCATTTGTTTTCCTGTCTATGAAG
A_12_P100060	F45E1.2	0.60663	P	39.0551	A	23.4196	F45E1.2	NM_076947	NM_076947	Cel.26835	185791	hypothetical protein		TC203184		none available [F45E1.2]	chrX:8003866-8003925	wb|F45E1.2|ref|NM_076947|tc|TC203184	GGCAAGTCAAGGCTATCTGTCTTATTTCGGCCATCTTTCCAACCCTTCTCCCGCGCGACT
A_12_P100061	F10E7.3	0.719249	P	50.8492	P	36.1527	NM_063075	NM_063075	NM_063075	Cel.34589	259442	hypothetical protein		TC199136	GO:0002119(nematode larval development)|GO:0009792(embryo development ending in birth or egg hatching)|GO:0016021(integral to membrane)|GO:0040007(growth)|GO:0040010(positive regulation of growth rate)	Caenorhabditis elegans hypothetical protein (F10E7.3) mRNA, complete cds [NM_063075]	chrII:7124801-7125027	ref|NM_063075|tc|TC199136	AAGATCATCAATTGGAAAAGTTTCAAGAGATTTTATTCCTGCTTCTCTGGGTACCAACAA
A_12_P100062	C04F1.1	1.13812	P	74.2411	P	83.5238	C04F1.1	NM_059268	NM_059268	Cel.19264	172237	hypothetical protein		TC189493	GO:0016021(integral to membrane)	none available [C04F1.1]	chrI:5726495-5726436	wb|C04F1.1|ref|NM_059268|gb|FN881984|tc|TC189493	ACGAATTATTGAAGAAAAACGATATGGAGTGTTTTTCGGAGACTCATTTGGACATATTCG
A_12_P100063	sdc-2	1.03767	P	2127.28	P	2182.03	C35C5.1	NM_077523	NM_077523	Cel.19603	181341	Sex determination and Dosage Compensation defect		TC177941	GO:0000122(negative regulation of transcription from RNA polymerase II promoter)|GO:0000228(nuclear chromosome)|GO:0002119(nematode larval development)|GO:0008340(determination of adult lifespan)|GO:0009792(embryo development ending in birth or egg hatching)|GO:0010171(body morphogenesis)|GO:0040007(growth)|GO:0040010(positive regulation of growth rate)|GO:0040011(locomotion)|GO:0040021(hermaphro…	The sdc-2 gene encodes a protein that represses transcription of X chromosomes to achieve dosage compensation, and that also represses the male sex-determination gene her-1 to elicit hermaphrodite differentiation. [Source: WormBase] [C35C5.1]	chrX:11533045-11533104	wb|C35C5.1|ref|NM_077523|gb|AF111934|tc|TC177941	GATAATCTTACAACGAATTGTGTTCTATACGTGTATTTACTCGCAATCTCAAATCACTGG
A_12_P100064	syn-4	0.998859	P	12841.4	P	12679.3	T01B11.3	NM_069038	NM_069038	Cel.6706	177647	SYNtaxin		TC190437	GO:0000910(cytokinesis)|GO:0005484(SNAP receptor activity)|GO:0005515(protein binding)|GO:0005887(integral to plasma membrane)|GO:0006886(intracellular protein transport)|GO:0006898(receptor-mediated endocytosis)|GO:0009792(embryo development ending in birth or egg hatching)|GO:0016020(membrane)|GO:0016021(integral to membrane)|GO:0016081(synaptic vesicle docking involved in exocytosis)|GO:003215…	syn-4 encodes a Type-I transmembrane protein that is orthologous to mammalian Syntaxin 1, a t-SNARE (soluble N-ethylmaleimide-sensitive factor attachment protein (SNAP) receptor). by homology, SYN-4 is predicted to function as a receptor for intracellular transport vesicles during membrane fusion reactions. in C. elegans, SYN-4 activity is essential for three aspects of early embryogenesis: polar…	chrIV:8458769-8458828	wb|T01B11.3|ref|NM_069038|gb|FN878838|tc|TC190437	GTCTACCTTCTCTCCCATTTCCTCGGTGCAATCATCCCGGGTTGGAAATAATGCTATTTT
A_12_P100065	K04F1.10	3.1574	A	5.45347	A	17.0208	K04F1.10	NM_071072	NM_071072	Cel.27207	186996	hypothetical protein		TC185637	GO:0016020(membrane)	none available [K04F1.10]	chrV:1664389-1664448	wb|K04F1.10|ref|NM_071072|tc|TC185637	AAACGCGTGATATTATTGTCAATGAAGAAGTACATCTGGAGAAGAACGTGGAGGAATGGT
A_12_P100066	ugt-6	1.39957	P	1105.42	P	1529.32	ZC455.4	NM_073801	NM_073801	Cel.1359	179755	UDP-GlucuronosylTransferase		TC182507	GO:0005975(carbohydrate metabolic process)|GO:0008152(metabolic process)|GO:0016021(integral to membrane)|GO:0016758(transferase activity, transferring hexosyl groups)|GO:0030246(carbohydrate binding)|GO:0030259(lipid glycosylation)	none available [ZC455.4]	chrV:12795546-12795487	wb|ZC455.4|ref|NM_073801|tc|TC182507	CTTGTTTGGTTGCTTTTCTCTGTTGTGGCACATGTTTTCTCAAAATTAAAGTTGTCTTTG
A_12_P100067	numr-1	1.28448	P	4955.68	P	6292.28	F08F8.5	NM_066226	NM_066226	Cel.10634	176048	NUclear localized Metal Responsive		TC190679	GO:0005634(nucleus)	none available [F08F8.5]	chrIII:7365085-7365144	wb|F08F8.5|wb|F08F8.1|ref|NM_066226|ref|NM_066227	TTGGTCATGGATTCGGACATCATGGATTCAAGAGACAACATCCATTTGAACGCAGATTTG
A_12_P100068	W06A11.4	1.09448	P	831.35	P	899.432	W06A11.4	NM_062314	NM_062314	Cel.14211	189235	hypothetical protein		TC187337		none available [W06A11.4]	chrII:4057574-4057633	wb|W06A11.4|wb|ZC204.14|ref|NM_062314|ref|NM_061630	CTCATCTGGGAGATAATGGAACACGAAGACGAGTACAAATCGGATTTGTGCGAAAAAATA
A_12_P100069	ZK430.7	1.07396	P	9541.67	P	10129.5	ZK430.7.2	NM_062380	NM_062380	Cel.13781	173778	hypothetical protein		TC184359	GO:0002119(nematode larval development)|GO:0006898(receptor-mediated endocytosis)|GO:0007276(gamete generation)|GO:0009792(embryo development ending in birth or egg hatching)|GO:0040007(growth)|GO:0040010(positive regulation of growth rate)|GO:0040035(hermaphrodite genitalia development)|GO:0040039(inductive cell migration)	Caenorhabditis elegans hypothetical protein (ZK430.7) mRNA, complete cds [NM_062380]	chrII:4422678-4422619	wb|ZK430.7.2|wb|ZK430.7.1|ref|NM_062380|tc|TC184359	ACGAGGAGGAATCATATCTGCCACAGACTCAGAAGATTATGGTTGGAGATGCCGAAATGT
A_12_P100070	tag-199	4.73685	A	5.90005	A	27.6263	F45E4.4	NM_068835	NM_068835	Cel.35639	185795	Temporarily Assigned Gene name		TC177994		none available [F45E4.4]	chrIV:7618929-7618988	wb|F45E4.4|ref|NM_068835|tc|TC177994	AACAGCTTCAATGTTCGGTGGAATCAGTGTAGCTGATCCTCCACCAACAATGGATGGATT
A_12_P100071		0.562932	P	117.577	P	65.4267	T12A7.3	NM_069827	NM_069827	Cel.27680				TC191321		none available [T12A7.3]	chrIV:11753055-11752996	wb|T12A7.3|ref|NM_069827|tc|TC191321	AAAGGCAATTATCTGAATGAGCCGATCTATTTGGAAGGACCTCCATGTTCAAAGTGCGAG
A_12_P100072	F35F10.1	1.02385	A	5.61832	A	5.68616	F35F10.1	NM_071517	NM_071517	Cel.24867	185308	hypothetical protein		TC189384	GO:0005737(cytoplasm)|GO:0006516(glycoprotein catabolic process)	none available [F35F10.1]	chrV:3317950-3318009	wb|F35F10.1|ref|NM_071517|tc|TC189384	CGGTCAATTGCCGTTTTTCGAATTTTCGTCCAATTCGGGATTCCACAATCCACACCTGAA
A_12_P100073	W01D2.1	0.988953	P	141640	P	138465	W01D2.1.2	NM_064671	NM_064671	Cel.30455	175141	hypothetical protein			GO:0002119(nematode larval development)|GO:0003735(structural constituent of ribosome)|GO:0005622(intracellular)|GO:0005840(ribosome)|GO:0006412(translation)|GO:0009792(embryo development ending in birth or egg hatching)|GO:0040007(growth)|GO:0040010(positive regulation of growth rate)	Caenorhabditis elegans hypothetical protein (W01D2.1) mRNA, complete cds [NM_064671]	chrII:14815987-14816046	wb|W01D2.1.2|wb|W01D2.1.1|ref|NM_064671	CCAACCAACTAATTTGTTGCTGTTAATTGTTGACAATAAACTGTCTACGTTCCAAGAAAG
A_12_P100074	gbb-2	1.08117	P	271.189	P	289.831	NM_068178	NM_068178	NM_068178	Cel.28609	191240	GABA B receptor subunit		TC186007	GO:0004930(G-protein coupled receptor activity)|GO:0004965(G-protein coupled GABA receptor activity)|GO:0005507(copper ion binding)|GO:0007186(G-protein coupled receptor signaling pathway)|GO:0009055(electron carrier activity)|GO:0016021(integral to membrane)	Caenorhabditis elegans GABA B receptor subunit family member (gbb-2) (gbb-2) mRNA, complete cds [NM_068178]	chrIV:4496311-4495943	ref|NM_068178|tc|TC186007	AAGAGTGTTGTCGCGAAGACTTCACAGCCAATGTCACCCCAGCCAAGATCATACATATTA
A_12_P100075	B0491.5	1.04279	P	41623.3	P	42905.3	B0491.5.2	NM_064023	NM_064023	Cel.6372	174734	hypothetical protein		TC188559	GO:0002119(nematode larval development)|GO:0009792(embryo development ending in birth or egg hatching)|GO:0010171(body morphogenesis)|GO:0040007(growth)|GO:0040018(positive regulation of multicellular organism growth)	Caenorhabditis elegans hypothetical protein (B0491.5) mRNA, complete cds [NM_064023]	chrII:11343802-11343743	wb|B0491.5.2|wb|B0491.5.1|ref|NM_064023|tc|TC188559	CCGACCACACGATACTGATTGGATTTTTGAATTTTTTCTAGCTTCGATTCTACAATCATG
A_12_P100076		1.02906	A	29.3387	A	29.8442	C01B10.7	NM_068624	NM_068624	Cel.25645				TC199501		none available [C01B10.7]	chrIV:6639165-6639224	wb|C01B10.7|ref|NM_068624|tc|TC199501	AAAGTGTCAAAACTCGATGCAGGAACCTACATTACACCCTCATATGATACTGTTACTGTT
A_12_P100077	Y113G7A.13	1.85271	P	41.1572	P	75.3756	Y113G7A.13	NM_075482	NM_075482	Cel.36555	190961	hypothetical protein		NP162006		none available [Y113G7A.13]	chrV:20144003-20144062	wb|Y113G7A.13|ref|NM_075482|tc|NP162006|tc|TC199615	ACTTGAGCACGCTTTCTCCTGAGCCAGTTTCTACAGGTATTTTATTGGAAACAACTATTT
A_12_P100078	F11C1.2	0.95295	P	3312.84	P	3120.67	F11C1.2	NM_077757	NM_077757	Cel.20660	181430	hypothetical protein		TC193421	GO:0016021(integral to membrane)	none available [F11C1.2]	chrX:12985847-12985788	wb|F11C1.2|ref|NM_077757|tc|TC193421	CACATTTTGCTTTATTTGCATTTACGAATTTTGCCACAATCAGTTCAGAACACTCACCAC
A_12_P100079	ZC449.3	0.985088	P	3783.56	P	3684.28	ZC449.3a.1	NM_171676	NM_171676	Cel.24011	180773	hypothetical protein		TC193087	GO:0004672(protein kinase activity)|GO:0004674(protein serine/threonine kinase activity)|GO:0004713(protein tyrosine kinase activity)|GO:0005524(ATP binding)|GO:0006468(protein phosphorylation)|GO:0016246(RNA interference)	Caenorhabditis elegans hypothetical protein (ZC449.3) mRNA, complete cds [NM_171676]	chrX:5020552-5020611	wb|ZC449.3a.1|wb|ZC449.3a.2|wb|ZC449.3b|ref|NM_171676	CATCGTGTTACTGTTGGCCAATTTGTATTAAAAATGTATCAACACCGTCTTCGTCTTCCG
A_12_P100080	C04G2.5	0.770256	P	572.864	P	436.178	C04G2.5	NM_069432	NM_069432	Cel.13603	182233	hypothetical protein		TC193626	GO:0019915(lipid storage)	none available [C04G2.5]	chrIV:10094292-10094233	wb|C04G2.5|ref|NM_069432|tc|TC193626	GGGATGAAGTATCTTTGTCGACTCAAGAAGGACATCACCGACATTCGTGACAGAAGAAAC
A_12_P100081	T25B9.2	0.988603	A	6.10783	A	5.96879	T25B9.2	NM_069591	NM_069591	Cel.29195	188880	hypothetical protein		TC186560	GO:0016787(hydrolase activity)	none available [T25B9.2]	chrIV:10750248-10750189	wb|T25B9.2|ref|NM_069591|tc|TC186560	TTCAATTTTTCGTAATTAAGTTCACAACCAAGCAACGTGATTTTGTGATTTCCGTCTTGC
A_12_P100082	C35E7.10	0.343209	P	151.336	P	51.3427	C35E7.10b	NM_060426	NM_060426	Cel.21395	172988	hypothetical protein		TC184670	GO:0004672(protein kinase activity)|GO:0004674(protein serine/threonine kinase activity)|GO:0004713(protein tyrosine kinase activity)|GO:0005524(ATP binding)|GO:0006468(protein phosphorylation)	Caenorhabditis elegans hypothetical protein (C35E7.10) mRNA, complete cds [NM_060426]	chrI:10812606-10812547	wb|C35E7.10b|ref|NM_060426|ref|NM_060425|tc|TC184670	GCCTGTTAAAGGAGAAAAGAGGCAGTTCGTGTTGTCAGTTGTAGGTGAAAAGAAGACTTC
A_12_P100083	Y116A8C.11	0.604804	A	10.9466	A	6.54439	Y116A8C.11	NM_070613	NM_070613	Cel.11661	190998	hypothetical protein		TC190680		none available [Y116A8C.11]	chrIV:16989605-16989664	wb|Y116A8C.11|ref|NM_070613|tc|TC190680	GCTACACGAAGAGTTGCAAACAGAAAGAATGAACATGCCTGTTCAAGTTTGTTACGTTCA
A_12_P100084	fib-1	1.04772	P	157724	P	163350	T01C3.7.2	NM_074290	NM_074290	Cel.23500	179999	FIBrillarin family		TC204342	GO:0002119(nematode larval development)|GO:0003723(RNA binding)|GO:0005730(nucleolus)|GO:0006364(rRNA processing)|GO:0008033(tRNA processing)|GO:0008168(methyltransferase activity)|GO:0008406(gonad development)|GO:0009792(embryo development ending in birth or egg hatching)|GO:0016477(cell migration)|GO:0040007(growth)|GO:0040010(positive regulation of growth rate)|GO:0040019(positive regulation o…	fib-1 encodes the C. elegans ortholog of Saccharomyces cerevisiae Nop1p, an essential component of the U3 SnoRNP. FIB-1 localizes to the nucleolus. [Source: WormBase] [T01C3.7.2]	chrV:15000781-15000722	wb|T01C3.7.2|wb|T01C3.7.1|ref|NM_074290|tc|TC204342	TTGCTGTCTACCGCCCAGTCAAGGGAAAGAAGGTCTGATCTCCAAAATCATCGTTACATT
A_12_P100085		0.930554	P	143.055	P	131.59	NP948690							NP948690		GB	chrIV:2381222-2381281	tc|NP948690	AAAGTTGCCGAAAAAACCAGATTTACTCCTAAAAGGACACAAAATTTTGCTCTGTTTTCC
A_12_P100086	C29G2.1	1.32695	P	1615.57	P	2119.14	NM_071309	NM_071309	NM_071309	Cel.4634	183030	hypothetical protein		TC201161		Caenorhabditis elegans hypothetical protein (C29G2.1) mRNA, complete cds [NM_071309]	chrV:2591518-2591703	ref|NM_071309|tc|TC201161	TTCAAGAAATCAAAGAAGCTCGACCAATATTGTGCATCGGGAAAGGTACAATTCCACGAC
A_12_P100087	B0261.4	1.12208	P	7894.44	P	8756.34	B0261.4a	NM_001047167	NM_001047167	Cel.19301	172164	hypothetical protein		TC194290	GO:0002119(nematode larval development)|GO:0003735(structural constituent of ribosome)|GO:0005761(mitochondrial ribosome)|GO:0006412(translation)|GO:0008340(determination of adult lifespan)|GO:0009792(embryo development ending in birth or egg hatching)|GO:0010171(body morphogenesis)|GO:0040007(growth)|GO:0040010(positive regulation of growth rate)|GO:0048477(oogenesis)	none available [B0261.4a]	chrI:5245236-5245295	wb|B0261.4a|wb|B0261.4b|ref|NM_001047167|ref|NM_001047168	GCACGAACAGAAGACATGGACAGATTCAAGAGAGGAGCTCCACGAGTTTTCAATCGATAA
A_12_P100088		0.769652	P	136.979	P	104.214	T19D12.7	NM_062950	NM_062950	Cel.14344			T19D12.7.2	TC185495		none available [T19D12.7]	chrII:6647673-6647614	wb|T19D12.7|ref|NM_062950|ens|T19D12.7.2|ens|T19D12.7.3	CCGATTTGCTGGATTCAAAAGTCGTGGCCGAAGCTCTCAAAACTGCATTCACTGTCTTTT
A_12_P100089	cpr-4	0.907198	P	38216.7	P	34271.5	F44C4.3	NM_072281	NM_072281	Cel.5404	179053	Cysteine PRotease related		TC195740	GO:0004197(cysteine-type endopeptidase activity)|GO:0006508(proteolysis)|GO:0008234(cysteine-type peptidase activity)	cpr-4 encodes a cathepsin B-like cysteine protease expressed at all life stages. [Source: WormBase] [F44C4.3]	chrV:6615765-6615824	wb|F44C4.3|ref|NM_072281|gb|L39895|tc|TC195740	TTGAAGTATTTGTTTTCATACGTGTATATAGATATGAATAATAATAAATGATTATGCATC
A_12_P100090	tufm-2	1.00677	P	16129.5	P	16051.9	C43E11.4	NM_058937	NM_058937	Cel.19656	172024	TU elongation Factor (EF-Tu), Mitochondrial		TC183925	GO:0003924(GTPase activity)|GO:0005525(GTP binding)|GO:0009792(embryo development ending in birth or egg hatching)|GO:0040010(positive regulation of growth rate)	none available [C43E11.4]	chrI:4249170-4249229	wb|C43E11.4|ref|NM_058937|gb|AB010028|tc|TC183925	AAACAACGATCGCTAGAGGAATCATCTCAGATCTAGAGGATCATGTGGCTGTAGAGAAAC
A_12_P100091	ifta-2	0.962398	P	174.401	P	165.914	T28F3.6	NM_070672	NM_070672	Cel.12265	189055	IntraFlagellar Transport Associated		TC191836	GO:0005525(GTP binding)|GO:0005932(microtubule basal body)|GO:0008104(protein localization)|GO:0008340(determination of adult lifespan)|GO:0035085(cilium axoneme)|GO:0040024(dauer larval development)|GO:0048009(insulin-like growth factor receptor signaling pathway)	ifta-2 encodes a ciliary protein, orthologous to human RABL5, that is required for normally short life span and dauer formation. IFTA-2 is expressed in amphid, labial, and phasmid ciliated sensory neurons. intracellularly, IFTA-2 resides in the bases and axonemes of cilia, colocalizing with DAF-2 and AGE-1. IFTA-2 may be either a cargo or a cargo-docking component of intraflagellar transport (IFT…	chrIV:17300897-17300838	wb|T28F3.6|ref|NM_070672|tc|TC191836	CGGTTTTGAAAATGGATCAACGACAAATGGGATCAGGAGTAGATCACGGATTGGGCTATG
A_12_P100092	C03B1.3	0.940919	A	6.85453	A	6.3754	NM_076668	NM_076668	NM_076668	Cel.36830	182146	hypothetical protein		TC203122		Caenorhabditis elegans hypothetical protein (C03B1.3) mRNA, complete cds [NM_076668]	chrX:6366199-6366727	ref|NM_076668|tc|TC203122	ACTGGGCATGCTTCTGCGGTGTATCACCTAATCTTCAAGTTTACATCATACATTACAAAC
A_12_P100093		1.23178	P	1479.05	P	1800.92	R02D5.3	NM_074192	NM_074192	Cel.6161			R02D5.3.1	TC191502		none available [R02D5.3]	chrV:14484120-14484179	wb|R02D5.3|ref|NM_074192|ens|R02D5.3.1|tc|TC191502	CTGCTCAATCATCTACATGTGCATTCGATTATGCCGAAAAGATCGTCGTGACGAGTATTC
A_12_P100094	clec-56	0.846046	P	3218.65	P	2691.81	F08H9.7	NM_074188	NM_074188	Cel.17796	179953	C-type LECtin		TC185899	GO:0005488(binding)	none available [F08H9.7]	chrV:14476114-14476173	wb|F08H9.7|ref|NM_074188|tc|TC185899	TGCAACGGAAAAAACCTACGACGTTTTGGAAATTTATAACGCGTCTTACGCCAGCAATTA
A_12_P100095	oac-24	0.982062	A	6.99275	A	6.78835	F39G3.6	NM_071866	NM_071866	Cel.34487	185503	O-ACyltransferase homolog		TC181404	GO:0016021(integral to membrane)|GO:0016747(transferase activity, transferring acyl groups other than amino-acyl groups)	none available [F39G3.6]	chrV:4714396-4714455	wb|F39G3.6|ref|NM_071866|tc|TC181404	TGTGAAAAAGAGGCTGAACATGATGAAATGCACAGAGTGCCATGTGAGTTCCATCAATTC
A_12_P100096	F54D5.4	1.57434	P	17113.8	P	26633.1	F54D5.4.2	NM_064071	NM_064071	Cel.20709	174772	hypothetical protein		TC208135		Caenorhabditis elegans hypothetical protein (F54D5.4) mRNA, complete cds [NM_064071]	chrII:11570796-11570855	wb|F54D5.4.2|wb|F54D5.4.1|ref|NM_064071|tc|TC208135	TACGACTCTGTTTCTGACACTGATATCTTTACTATTCGTCTGGCAAAACTTGATATGTCC
A_12_P100097	Y47D3A.22	1.04678	P	4038.47	P	4178.77	Y47D3A.22	NM_067051	NM_067051	Cel.19662	176558	hypothetical protein		TC180168	GO:0008270(zinc ion binding)|GO:0016705(oxidoreductase activity, acting on paired donors, with incorporation or reduction of molecular oxygen)|GO:0055114(oxidation-reduction process)	none available [Y47D3A.22]	chrIII:11286396-11286337	wb|Y47D3A.22|ref|NM_067051|tc|TC180168	ACATACGGCTTGTGTGGATTGTGCCGATAAACTGAAGAAGCAATGTCACATCTGCAGAAA
A_12_P100098	ugt-7	1.25329	P	795.221	P	985.18	C13D9.9	NM_071942	NM_071942	Cel.4795	182577	UDP-GlucuronosylTransferase		NP950151	GO:0005975(carbohydrate metabolic process)|GO:0008152(metabolic process)|GO:0016021(integral to membrane)|GO:0016758(transferase activity, transferring hexosyl groups)|GO:0030246(carbohydrate binding)|GO:0030259(lipid glycosylation)	none available [C13D9.9]	chrV:4997140-4997081	wb|C13D9.9|ref|NM_071942|tc|NP950151|tc|TC182568	TTGGATATTGTGGCTACTTTGCTCATTTTATTCATGTTGTCTGCGTTGTTTGTTTATTGG
A_12_P100099	srx-26	1.00285	A	5.79341	A	5.74311	R05D8.4	NM_071346	NM_071346	Cel.29237	187605	Serpentine Receptor, class X		TC188293	GO:0007186(G-protein coupled receptor signaling pathway)|GO:0016021(integral to membrane)|GO:0051537(2 iron, 2 sulfur cluster binding)	none available [R05D8.4]	chrV:2751340-2751281	wb|R05D8.4|ref|NM_071346|tc|TC188293	TCTTCTCCATTGATAATTGATTCGAACTTTCAGAACCAACAACTATATCGGCCATTAAAG
A_12_P100100	F21E9.2	0.894273	A	14.8084	A	13.0905	F21E9.2	NM_075843	NM_075843	Cel.26530	184781	hypothetical protein		TC199881	GO:0016021(integral to membrane)	none available [F21E9.2]	chrX:1328960-1328901	wb|F21E9.2|ref|NM_075843|tc|TC199881	AAGGATCGAATTCACAAGCAGCACTTAGCAGAGAGTGTTATTGAGAGCCCGTCAGTTAGT
A_12_P100101	T23G5.2	1.06253	P	4608.35	P	4840.21	NM_001047410	NM_001047410	NM_001047410	Cel.17393	176302	hypothetical protein		TC198488	GO:0005215(transporter activity)|GO:0005622(intracellular)|GO:0006810(transport)	Caenorhabditis elegans hypothetical protein (T23G5.2) mRNA, complete cds [NM_001047410]	chrIII:9232131-9231723	ref|NM_001047410|tc|TC198488|tc|TC180491	TCATCTACTATTACGAGATTTTAAACTCTGAAAATTTCCGAGGATCCGTTGCCTCCCTCG
A_12_P100102	C49F8.1	1.04257	P	41.0799	P	42.3364	C49F8.1	NM_077823	NM_077823	Cel.26136	183617	hypothetical protein		TC185265		none available [C49F8.1]	chrX:13361355-13361296	wb|C49F8.1|ref|NM_077823|tc|TC185265	TTGCTCAAGCGTTCGGAACGAACCCAGATTGGAAAAAGTTGCGTTTGGCTGACATGAAAT
A_12_P100103	srw-59	19.455	A	8.66478	P	166.635	H24D24.1	NM_074595	NM_074595	Cel.27132	186771	Serpentine Receptor, class W		TC187261	GO:0007186(G-protein coupled receptor signaling pathway)|GO:0016021(integral to membrane)	none available [H24D24.1]	chrV:15949763-15949704	wb|H24D24.1|ref|NM_074595|tc|TC187261	TCATCACAGTACCAAAGAATTGTTAGAGAAATGTTTGGGCGAAAAATTAATCGGATATCG
A_12_P100104	nlp-28	3.08444	P	10984.6	P	33491.7	B0213.3	NM_071709	NM_071709	Cel.9468	181845	Neuropeptide-Like Protein		TC204105	GO:0016021(integral to membrane)	none available [B0213.3]	chrV:3988130-3988189	wb|B0213.3|wb|B0213.4|ref|NM_071709|ref|NM_071708	TATGGAGGCTATGGACGCGGAATGTATGGTGGATATGGCCGTGGAATGTACGGAGGATGG
A_12_P100105	ZC404.13	0.486264	A	14.3947	A	6.91912	NM_072322	NM_072322	NM_072322	Cel.28898	260186	hypothetical protein		TC186652	GO:0016021(integral to membrane)	Caenorhabditis elegans hypothetical protein (ZC404.13) mRNA, complete cds [NM_072322]	chrV:6798243-6798135	ref|NM_072322|tc|TC186652	TGGGAAGAGTTCAAACATAGTTGTGGTGCAATCGACATTTGTAGAGTCTCACGTAATTTG
A_12_P100106	C18A11.4	0.852422	P	155.039	P	130.639	C18A11.4	NM_076953	NM_076953	Cel.11335	182761	hypothetical protein		TC196690		none available [C18A11.4]	chrX:8047287-8047346	wb|C18A11.4|ref|NM_076953|gb|CB402051|tc|TC196690	TTGGACCAACAAGAAAAATGTTTTCTTGGGAGCAACATTGACACGAGGAATTACATATCG
A_12_P100107	K01A11.1	1.03177	P	93.1723	P	95.0266	K01A11.1	NM_065307	NM_065307	Cel.10340	186827	hypothetical protein		TC195896		none available [K01A11.1]	chrIII:3428493-3428434	wb|K01A11.1|ref|NM_065307|tc|TC195896	CATTGGCATCCATTTACAATTCCAGATGCTCCAATCTCTTGTCAATGTATGTGGCCAGTG
A_12_P100108	pin-2	0.996552	P	1509.38	P	1486.88	F07C6.1	NM_070039	NM_070039	Cel.25556	178234	PINch protein family		TC188448	GO:0005634(nucleus)|GO:0005737(cytoplasm)|GO:0008270(zinc ion binding)|GO:0030424(axon)|GO:0043196(varicosity)	pin-2 encodes a LIM domain-containing protein that, along with UNC-97, comprises the two C. elegans members of the PINCH family of predicted adapter proteins. based upon its similarity to Drosophila and vertebrate members of the PINCH family, PIN-2 is predicted to play a role in regulation of cell morphology, motility, and survival, but as loss of pin-2 via large-scale RNAi results in no obvious …	chrIV:12795993-12796052	wb|F07C6.1|ref|NM_070039|tc|TC188448|tc|TC206777	AATGGAGCTTGACCTGATGCCTTTATGCAAAAAATGTCTGGGCAACAAAACTTTTCAAAA
A_12_P100109	math-4	0.751736	P	1977.34	P	1469.34	C08F1.5b	NM_001047271	NM_001047271	Cel.15936	173548	MATH (meprin-associated Traf homology) domain containing		TC179454		none available [C08F1.5a]	chrII:1779062-1779003	wb|C08F1.5b|wb|C08F1.5a|ref|NM_001047271|ref|NM_001047270	ACTGACAAGGTCACTCACATTTTTGAAAGACCAGAAGGAATTCATTGGACTAAAGATTTG
A_12_P100110	T04A6.2	0.781041	P	92.675	P	71.5506	T04A6.2	NM_066267	NM_066267	Cel.10104	188036	hypothetical protein		TC199052	GO:0016021(integral to membrane)	none available [T04A6.2]	chrIII:7615495-7615554	wb|T04A6.2|ref|NM_066267|tc|TC199052	TCACGAAAATCATCCGGAGAACTGGAGAAACAACATGCACTCAAGAAATGAAAGAGATTA
A_12_P100111	pkc-2	0.938158	P	587.967	P	545.263	E01H11.1b	NM_001029346	NM_001029346	Cel.667	181166	Protein Kinase C		TC180025	GO:0004672(protein kinase activity)|GO:0004674(protein serine/threonine kinase activity)|GO:0004697(protein kinase C activity)|GO:0004713(protein tyrosine kinase activity)|GO:0005524(ATP binding)|GO:0005625(soluble fraction)|GO:0005626(insoluble fraction)|GO:0006468(protein phosphorylation)|GO:0008270(zinc ion binding)|GO:0016021(integral to membrane)|GO:0035556(intracellular signal transduction)…	pkc-2 is orthologous to the human gene PROTEIN KINASE C ALPHA (AA 1-672) (PRKCA. OMIM:176960), which when mutated leads to disease. [Source: WormBase] [E01H11.1b]	chrX:9383693-9383752	wb|E01H11.1b|ref|NM_001029346|gb|U82936|tc|TC180025	CGTCTGTCCGTTGGTAAATTTTTGAATTTCACAACTAAGAAAGCGTTATAAGGAAAGATG
A_12_P100112	C56G2.9	1.01541	P	115.006	P	115.435	C56G2.9	NM_171162	NM_171162	Cel.32925	266886	hypothetical protein		TC196482		none available [C56G2.9]	chrIII:6342620-6342561	wb|C56G2.9|ref|NM_171162|tc|TC196482	GACGGGTAAAACGAAAACATTGAAATCAAAGGAAAGCAAGACCTCACTTGGTTCGGCAAG
A_12_P100113	lad-2	0.854075	P	136.194	P	114.982	Y54G2A.25a	NM_001028325	NM_001028325	Cel.9178	177078	L1 CAM ADhesion molecule homolog		TC178549	GO:0005887(integral to plasma membrane)|GO:0016021(integral to membrane)|GO:0017154(semaphorin receptor activity)|GO:0033563(dorsal/ventral axon guidance)|GO:0033564(anterior/posterior axon guidance)|GO:0071526(semaphorin-plexin signaling pathway)	lad-2 encodes one of two C. elegans L1CAM molecules. LAD-2 is a noncanonical member of the L1CAM branch of the immunoglobulin superfamily and is most closely related to Drosophila Neuroglian. mutational analyses indicate that lad-2 is required for proper anterior/posterior and dorsal/ventral axonal pathfinding. in regulating axon guidance, LAD-2 functions, in part, as a MAB-20/Sema2 co-receptor w…	chrIV:2966310-2966251	wb|Y54G2A.25a|wb|Y54G2A.25c|ref|NM_001028325|ref|NM_001028327	TCGAGTGGCAACCAAATAATCATAGCGTGTGGAAGATGCCCGGAGCTGCATTTTTTGTTA
A_12_P100114	C02E7.1	7.13254	P	75.7587	P	534.139	NM_071927	NM_071927	NM_071927	Cel.25659	182114	hypothetical protein		TC178971	GO:0000166(nucleotide binding)|GO:0003824(catalytic activity)|GO:0005215(transporter activity)|GO:0005524(ATP binding)|GO:0006754(ATP biosynthetic process)|GO:0006810(transport)|GO:0006812(cation transport)|GO:0008152(metabolic process)|GO:0015662(ATPase activity, coupled to transmembrane movement of ions, phosphorylative mechanism)|GO:0016020(membrane)|GO:0016021(integral to membrane)|GO:0046872…	Caenorhabditis elegans hypothetical protein (C02E7.1) mRNA, complete cds [NM_071927]	chrV:4938886-4939004	ref|NM_071927|tc|TC178971	ACCACCATGGCAGTGCTGGCTTGTACCAATTGTTGTCGGAGTTTGGATTTGGATTTTCAA
A_12_P100115	spr-1	1.03124	P	9896.09	P	10087.9	D1014.8	NM_072697	NM_072697	Cel.18389	179192	Suppressor of PResenilin defect		TC181525	GO:0003677(DNA binding)	spr-1 encodes the C. elegans ortholog of the human corepressor CoREST that functions in HDAC-containing complexes to mediate transcriptional repression. in C. elegans, spr-1 was first identified in screens for genetic suppressors of the egg-laying defective phenotype of sel-12/presenilin mutants. subsequent genetic analyses showed that spr-1 likely functions as a negative regulator of LIN-12/Notc…	chrV:8126855-8126796	wb|D1014.8|ref|NM_072697|gb|AF548624|tc|TC181525	ACAGTCAACTTATCAAAACTGTGTTTCGCATTGTCAATATATCATTTTTCCCAGTTCCTG
A_12_P100116	B0244.9	0.782503	P	557.748	P	431.421	B0244.9	NM_065837	NM_065837	Cel.20659	175805	hypothetical protein		TC195961	GO:0003735(structural constituent of ribosome)|GO:0005622(intracellular)|GO:0005840(ribosome)|GO:0006412(translation)|GO:0016021(integral to membrane)	none available [B0244.9]	chrIII:5730188-5730129	wb|B0244.9|ref|NM_065837|tc|TC195961	TCTGCTAATTGCTGGAGTTATCATGATTCTGATGTTCCGCATGCTCAATTACTATTACAT
A_12_P100117	zig-7	0.878393	P	20331	P	17653.3	F54D7.4	NM_059050	NM_059050	Cel.16160	172096	2 (Zwei) IG-domain protein		TC202154		zig-7 encodes a predicted secreted protein that is a member of the immunoglobulin superfamily of proteins. loss of zig-7 activity via RNAi has been reported to result in aldicarb resistance. a zig-7::gfp reporter fusion is expressed in body wall muscle. [Source: WormBase] [F54D7.4]	chrI:4790747-4790688	wb|F54D7.4|ref|NM_059050|tc|TC202154	GGAGACAACTCATTCCCGCTCTTCGTAGATGGACCAGCTATACCGCATCAAATTTACTTT
A_12_P100118	B0207.8	0.979511	A	6.55802	A	6.34979	B0207.8	NM_059316	NM_059316	Cel.25586	181837	hypothetical protein		TC200802	GO:0016021(integral to membrane)	none available [B0207.8]	chrI:5951202-5951143	wb|B0207.8|ref|NM_059316|tc|TC200802	ATGAGATTTTAGATGAAAATAAATGGCATCTTATGTATAGACGAGGTAGGCAAATTAACA
A_12_P100119	srb-12	1.15658	A	13.1363	A	15.0184	F58A6.10	NM_062556	NM_062556	Cel.29072	186490	Serpentine Receptor, class B (beta)		TC187305	GO:0004888(transmembrane signaling receptor activity)|GO:0007606(sensory perception of chemical stimulus)|GO:0016021(integral to membrane)	none available [F58A6.10]	chrII:5153192-5153133	wb|F58A6.10|ref|NM_062556|tc|TC187305	AATCGACTGGTCAGGAAGGAGCTGAGAATTATGATAATGCTATTTCAAATTATTGGGATT
A_12_P100120	peptidase	0.978953	P	8878.4	P	8591.6	R09F10.1	NM_077007	NM_077007	Cel.22705	181087	hypothetical protein		TC202578	GO:0004197(cysteine-type endopeptidase activity)|GO:0006508(proteolysis)|GO:0008234(cysteine-type peptidase activity)|GO:0016021(integral to membrane)	none available [R09F10.1]	chrX:8324744-8324803	wb|R09F10.1|ref|NM_077007|tc|TC202578|tc|TC185988	GGATACGGCGGAGAAGGAGAATCAGCCTACTGGATTGTTAAAAATTCATGGGGAACTTCA
A_12_P100121	F31E8.1	0.937722	A	7.13783	A	6.61633	F31E8.1	NM_062996	NM_062996	Cel.26656	185155	hypothetical protein		TC192032	GO:0016021(integral to membrane)	none available [F31E8.1]	chrII:6830300-6830359	wb|F31E8.1|ref|NM_062996|tc|TC192032	ACTTGACAAGTAGTATTGGTGGACTAGCCCCGGATCGATTGGTCCCAAAGGTTTATGATT
A_12_P100122	F16H11.1	1.0096	P	191.652	P	191.267	NM_076398	NM_076398	NM_076398	Cel.1217	180739	hypothetical protein		TC183093	GO:0016021(integral to membrane)|GO:0055085(transmembrane transport)	Caenorhabditis elegans hypothetical protein (F16H11.1) mRNA, complete cds [NM_076398]	chrX:4672884-4672998	ref|NM_076398|tc|TC183093	ACCATTTAAAATAGGGGAGAGGAGACGTGCACGTCCTGAAGATGAACAGGCAATTATGGA
A_12_P100123	ugt-19	1.13933	P	1172.15	P	1320.12	K08B4.3	NM_068511	NM_068511	Cel.12656	187129	UDP-GlucuronosylTransferase		TC197029	GO:0005975(carbohydrate metabolic process)|GO:0008152(metabolic process)|GO:0016021(integral to membrane)|GO:0016758(transferase activity, transferring hexosyl groups)|GO:0030246(carbohydrate binding)|GO:0030259(lipid glycosylation)	none available [K08B4.3]	chrIV:6076818-6076759	wb|K08B4.3|ref|NM_068511|tc|TC197029	TTAGGTGTACGATTAAAAAATGCTTCGGATCGAGAAGCTCTGAAGAAAAGAGCAAGAAGG
A_12_P100125		1.06347	P	96747	P	101704	F59B8.2.3	NM_069264	NM_069264	Cel.8903				TC200444		Caenorhabditis elegans hypothetical protein (F59B8.2) mRNA, complete cds [NM_069264]	chrIV:9439155-9439096	wb|F59B8.2.3|wb|F59B8.2.2|wb|F59B8.2.1|ref|NM_069264	TGATTTTGCGCTCTTATTGCATGGATTTTCACTTGAAAAGTTCAACGAAACCAATTTGCA
A_12_P100126		0.985151	P	1175.77	P	1144.99	Y67D8C.10b	NM_001028385	NM_001028385	Cel.17073			Y67D8C.10b.2	TC178558		Caenorhabditis elegans Membrane Calcium ATPase family member (mca-3) (mca-3) mRNA, complete cds [NM_001028385]	chrIV:3112110-3112051	wb|Y67D8C.10b|ref|NM_001028385|ens|Y67D8C.10b.2|ens|Y67D8C.10b.4	AACACAGCGAAGCATCAACAAGAGCATGTCTCTTGATACTCCAGTTTCTGTTGCTCACGT
A_12_P100127		1.03925	P	2652.64	P	2725.06	C01G6.4	NM_063575	NM_063575	Cel.16007			C01G6.4.2	TC205410		none available [C01G6.4]	chrII:9271742-9271683	wb|C01G6.4|ref|NM_063575|ens|C01G6.4.2|ens|C01G6.4.1	ATTCAACCATACTTTCCTCGTTAACTGCCCATAATATGCAATCCTTACAACAAATCGTGT
A_12_P100129		0.922556	P	112.918	P	102.975	F16A11.3c	NM_001026219	NM_001026219	Cel.5259			F16A11.3c.1	NP007853		ppfr-4 encodes the C. elegans ortholog of TAP42, a protein phosphatase 2A (PP2A) regulatory subunit; ppfr-4(RNAi) in wild-type animals results in fertility defects in F1 hermaphrodites, who exhibit a 90-95% decrease in the total number of eggs laid. [F16A11.3a]	chrI:9368970-9368911	wb|F16A11.3c|wb|F16A11.3d|wb|F16A11.3b|wb|F16A11.3a	GCCAATCAACAGCAAGAAAAAGCAGATGATGATAAGCTGAATACCGATGAACGGCAGCAA
A_12_P100130	F47D12.5	0.924121	P	1929.4	P	1762.5	F47D12.5	NM_065977	NM_065977	Cel.10458	185933	hypothetical protein		TC181236		none available [F47D12.5]	chrIII:6282501-6282442	wb|F47D12.5|ref|NM_065977|tc|TC181236	CAATGGAACAGGATAAAAGCTTTGTAAATTTACTTACCACCGAGATGTCCAACCTCAACA
A_12_P100131	F16H6.5	1.17302	A	11.1905	A	12.9757	NM_075159	NM_075159	NM_075159	Cel.4050	184592	hypothetical protein		TC196592		Caenorhabditis elegans hypothetical protein (F16H6.5) mRNA, complete cds [NM_075159]	chrV:18202375-18203338	ref|NM_075159|tc|TC196592	ACTTGAAAGTGGAGAGTTTGGGAAAAGCGGACAGTTTCATGAAGCAGAAGCCTCGTAGAA
A_12_P100132	T09E11.8	1.81782	A	6.2818	A	11.2879	T09E11.8	NM_060725	NM_060725	Cel.36965	188336	hypothetical protein		NP13409803		none available [T09E11.8]	chrI:12352630-12352689	wb|T09E11.8|ref|NM_060725|tc|NP13409803|tc|NP012931	TATCAACCGGAGAGGACGATATAATAATTATTTTGAGAAGCCGAAAAGCTACTCGTTTTT
A_12_P100133		1.92701	A	5.85974	A	11.1619	C17H1.1							TC195291		none available [C17H1.1]	chrI:13119094-13119035	wb|C17H1.1|tc|TC195291	CGGTATGTTGACTGCTACTCAAAACAGTTAATAAAAAGTGGAGAAACTGCCGATTTTTCA
A_12_P100134		0.314462	A	22.6691	A	7.04662	T20H9.5							NP385392		This gene encodes a protein containing an F-box, a motif predicted to mediate protein-protein interactions either with homologs of yeast Skp-1p or with other proteins; this gene's encoded protein also contains an FTH/DUF38 motif, which may also mediate protein-protein interaction. [T20H9.5]	chrIII:2252898-2252957	wb|T20H9.5|tc|NP385392	GCGGTAACGACGAATTTGAAATTTATGTGGATGCTGATCGTGATTCTCTCATATTTTCTG
A_12_P100135	ife-5	1.18537	P	4472.92	P	5241.08	Y57A10A.30.2	NM_001027308	NM_001027308	Cel.19515	174871	Initiation Factor 4E (eIF4E) family	Y57A10A.30.3	TC195482	GO:0003723(RNA binding)|GO:0003743(translation initiation factor activity)|GO:0005737(cytoplasm)|GO:0006413(translational initiation)	ife-5 encodes a member of the Initiation Factor 4E (eIF4E) family. it is expressed in the germ line. [Source: WormBase] [Y57A10A.30.2]	chrII:12283848-12283907	wb|Y57A10A.30.2|wb|Y57A10A.30.1|ref|NM_001027308|ens|Y57A10A.30.3	ACGTGATTCACTACCAAACACATAGGAATTGCGTGAAGAAGACCACCTCGGCTCTGAAAT
A_12_P100136	tag-315	0.917349	P	15942.5	P	14456.7	ZK856.13	NM_073225	NM_073225	Cel.5726	179419	Temporarily Assigned Gene name		TC179009	GO:0006898(receptor-mediated endocytosis)|GO:0040010(positive regulation of growth rate)|GO:0040027(negative regulation of vulval development)	none available [ZK856.13]	chrV:10206882-10206823	wb|ZK856.13|ref|NM_073225|tc|TC179009	CTGCTCACAACCTGGCTTTAATCTACCGAACATCAGGAAACAATTTCGCCGCTAGGAAAA
A_12_P100137	col-88	1.43192	P	76.6295	P	108.466	W05G11.3.1	NM_064730	NM_064730	Cel.9930	175170	COLlagen		TC189774	GO:0016021(integral to membrane)|GO:0042302(structural constituent of cuticle)	Caenorhabditis elegans COLlagen family member (col-88) (col-88) mRNA, complete cds [NM_064730]	chrIII:41901-41960	wb|W05G11.3.1|wb|W05G11.3.2|ref|NM_064730|tc|TC189774	TGCCATCGAGGTCGAGCCAGCCACCCAGGAGGAGGGATACAAGAGAAGAAAGTACAGATT
A_12_P100138	lin-42	0.82277	P	398.106	P	323.783	F47F6.1a	NM_001027006	NM_001027006	Cel.18253	173503	abnormal cell LINeage		TC190028	GO:0002009(morphogenesis of an epithelium)|GO:0004871(signal transducer activity)|GO:0005634(nucleus)|GO:0005737(cytoplasm)|GO:0007165(signal transduction)|GO:0010171(body morphogenesis)|GO:0018991(oviposition)|GO:0040011(locomotion)|GO:0040025(vulval development)|GO:0040034(regulation of development, heterochronic)|GO:0040035(hermaphrodite genitalia development)|GO:0040039(inductive cell migrati…	lin-42 encodes three PAS domain-containing proteins orthologous to insect and vertebrate Period proteins that function in regulation of circadian rhythms. during larval development, lin-42 functions in the heterochronic pathway to regulate developmental switches that occurs in multiple tissues, including the hypodermis, gonad, sex myoblasts, and vulva. genetic analysis suggests that, in the hypod…	chrII:1234241-1234182	wb|F47F6.1a|wb|F47F6.1b|ref|NM_001027006|ref|NM_001027005	CGTCTTCCCGAAAACTTCCTCATCCTCCTCTCTCCTAATGCTACGGGATTCTCAGAATTA
A_12_P100139	F53C3.8	1.06658	A	27.7946	P	29.3043	F53C3.8	NM_062284	NM_062284	Cel.26946	186162	hypothetical protein		TC202331		none available [F53C3.8]	chrII:3892094-3892153	wb|F53C3.8|ref|NM_062284|tc|TC202331	CTCCACCACAGCCTGTCGGAGTTCGGCGCAGACCCTCTTGGCAGAACGGTATTTTTTCAA
A_12_P100140		0.0535862	P	9199.13	P	487.279	NP009713							NP009713		GB	chrV:9756804-9757107	tc|NP009713	TCACTGCGAGTGACTCGTTTTTTGGTCTTCTGCGATTTTTTCTCGATTCGAGAAGCTCAA
A_12_P100141	srh-2	0.995784	P	87.9115	P	86.5343	C05E4.14a	NM_001026194	NM_001026194	Cel.2719	178584	Serpentine Receptor, class H	C05E4.14c	TC189078	GO:0016021(integral to membrane)	none available [C05E4.14a]	chrV:734199-734258	wb|C05E4.14a|wb|C05E4.14b|ref|NM_001026194|ref|NM_001026193	CAGTTTCCGCGGTGACCATGTTTCTGACGAATAATTTATTAAGGAGAACCGCGAAGCAAT
A_12_P100142	dct-12	0.989984	A	14.9475	A	14.6276	NM_064240	NM_064240	NM_064240	Cel.13870	190351	DAF-16/FOXO Controlled, germline Tumor affecting		TC194187	GO:0016021(integral to membrane)	Caenorhabditis elegans DAF-16/FOXO Controlled, germline Tumor affecting family member (dct-12) (dct-12) mRNA, complete cds [NM_064240]	chrII:12431094-12430720	ref|NM_064240|tc|TC194187|tc|TC189480	TCGGATCTCAGGGTCAAAAGGTTTCATCAATGAGCGCAAAAAGCACAATGGCAGTGATTC
A_12_P100143	fbxa-145	0.981256	P	3907.56	P	3790.23	F48C1.2	NM_059166	NM_059166	Cel.18681	185972	F-box A protein		TC186739	GO:0009792(embryo development ending in birth or egg hatching)|GO:0016021(integral to membrane)	This gene encodes a protein containing an F-box, a motif predicted to mediate protein-protein interactions either with homologs of yeast Skp-1p or with other proteins. [Source: WormBase] [F48C1.2]	chrI:5321010-5321069	wb|F48C1.2|ref|NM_059166|tc|TC186739	CTTACACTGCATCTGGCTCATTTTCAGCATGCTGTTCAAGCGTACTTTCTACGGTCAATA
A_12_P100144	C32B5.6	0.843479	P	312.638	P	260.672	NM_061468	NM_061468	NM_061468	Cel.15745	183110	hypothetical protein		TC197359		Caenorhabditis elegans hypothetical protein (C32B5.6) mRNA, complete cds [NM_061468]	chrII:970364-970467	ref|NM_061468|gb|FN898958|tc|TC197359	GATTCTTCAGTTGATAATTCAGGTTTACGAGAATATTGCCGAGGGCGATCAAGAGGCTGA
A_12_P100145	F54G8.1	0.764036	P	44.399	P	33.5324	F54G8.1	NM_066628	NM_066628	Cel.10419	186261	hypothetical protein		TC185571	GO:0016020(membrane)	none available [F54G8.1]	chrIII:9156810-9156869	wb|F54G8.1|ref|NM_066628|tc|TC185571	CAGTTGTGCCAAATCAGGACAAAAATCGAACTGGAAATTCTGGGGGTTTAATCGTTGACG
A_12_P100146	C09E8.1	1.00377	P	8204.83	P	8141.03	C09E8.1a	NM_061356	NM_061356	Cel.17813	173447	hypothetical protein		TC180039	GO:0005328(neurotransmitter:sodium symporter activity)|GO:0006836(neurotransmitter transport)|GO:0016021(integral to membrane)	none available [C09E8.1a]	chrII:563964-564023	wb|C09E8.1a|ref|NM_061356|tc|TC180039	TCGAGTTTGAGAGCTCAGTGTGCTTTTTGTTCTGACGGCGACTCAAATCACTCTACATCA
A_12_P100147	mrp-4	1.42495	P	14169.2	P	19958.2	NM_077257	NM_077257	NM_077257	Cel.1156	181202	Multidrug Resistance Protein family		TC181171	GO:0000166(nucleotide binding)|GO:0005215(transporter activity)|GO:0005524(ATP binding)|GO:0006810(transport)|GO:0007040(lysosome organization)|GO:0009792(embryo development ending in birth or egg hatching)|GO:0010877(lipid transport involved in lipid storage)|GO:0016021(integral to membrane)|GO:0016887(ATPase activity)|GO:0017111(nucleoside-triphosphatase activity)|GO:0030139(endocytic vesicle)|…	Caenorhabditis elegans Multidrug Resistance Protein family member (mrp-4) (mrp-4) mRNA, complete cds [NM_077257]	chrX:9889165-9889270	ref|NM_077257	CCTCAATACCATTATGGATTACGACAGAATCATCGTGCTCAACGACGGCAAAGTTGGAGA
A_12_P100148	F32D8.3	1.32719	P	138.912	P	182.243	F32D8.3	NM_073371	NM_073371	Cel.3785	185205	hypothetical protein		TC192275		F32D8.3 encodes a putative secreted TIL-domain protease inhibitor paralogous to SWM-1, ISL-1, and the products of 11 other C. elegans genes. F32D8.3 and its relatives are collectively similar to other TIL-domain protease inhibitors from nematodes, insects, and vertebrates. F32D8.3 has no obvious function in mass RNAi assays. [Source: WormBase] [F32D8.3]	chrV:10887740-10887799	wb|F32D8.3|ref|NM_073371|tc|TC192275	GAATTTTCTCAAACAAAAACGAATTATGAGAGCTCTCCGTCATCGCAGAAACCGGTTTGC
A_12_P100149	nex-4	0.378708	P	439.19	P	164.412	C37H5.1	NM_071899	NM_071899	Cel.37589	183294	anNEXin family			GO:0005509(calcium ion binding)|GO:0005544(calcium-dependent phospholipid binding)	nex-4 encodes a predicted annexin. [Source: WormBase] [C37H5.1]	chrV:4856869-4856928	wb|C37H5.1|ref|NM_071899	CGAATGATTTGCACACTTCTCAGCGGATTCAACAATTTGGAGAACAGTTTTGCGCCGACA
A_12_P100150	K01G5.9	0.953146	P	15177.5	P	14300	K01G5.9.2	NM_066976	NM_066976	Cel.17186	176508	hypothetical protein		TC188272	GO:0004298(threonine-type endopeptidase activity)|GO:0016787(hydrolase activity)|GO:0033345(asparagine catabolic process via L-aspartate)|GO:0051604(protein maturation)	Caenorhabditis elegans hypothetical protein (K01G5.9) mRNA, complete cds [NM_066976]	chrIII:10762802-10762861	wb|K01G5.9.2|wb|K01G5.9.1|ref|NM_066976|tc|TC188272	CCCCACTCCATCCGATTTCTCTCTCAATCCTCCGCTGAAGAATATTTTATGATTTGAAAT
A_12_P100151	ZK218.4	1.4545	P	39.5445	P	56.856	ZK218.4	NM_074931	NM_074931	Cel.1325	191244	hypothetical protein		TC197777	GO:0016021(integral to membrane)	none available [ZK218.4]	chrV:17100251-17100310	wb|ZK218.4|ref|NM_074931|tc|TC197777	TCGACTTCATTTTGGTCCCGTCGGTCATTATGTTAACAGAGATTATGTGCAGTCCAAGTC
A_12_P100152		1.3469	P	40075.4	P	53356.8	B0035.10	NM_069733	NM_069733	Cel.21596				TC198159		his-45 encodes an H3 histone. [Source: WormBase] [B0035.10]	chrIV:11337807-11337748	wb|B0035.10|ref|NM_069733|tc|TC198159	TTGAGCAAGCTTAATCTCAAAACTTAACCGAACCCAACGGCCCTCTTTAGGGCCACAAAT
A_12_P100153		0.760773	P	1521.64	P	1144.31	K08A2.5b.2		AF273831	Cel.22777				NP949628		none available [T04A11.11]	chrII:2981783-2981842	wb|K08A2.5b.2|wb|T04A11.11|wb|ZC239.1|wb|K08A2.5b.1	GCTCAAGAAGATCAACCTTTTTGATTGGCCAGCTCGAAGTCCTGATCTCAATCCAATCGA
A_12_P100154	C32C4.1	0.73424	P	303.511	P	220.288	C32C4.1b	NM_001129399	NM_001129399	Cel.4612	183120	hypothetical protein	C32C4.1d	TC182591	GO:0005216(ion channel activity)|GO:0005249(voltage-gated potassium channel activity)|GO:0006811(ion transport)|GO:0006813(potassium ion transport)|GO:0008076(voltage-gated potassium channel complex)|GO:0016020(membrane)|GO:0016021(integral to membrane)|GO:0019915(lipid storage)|GO:0055085(transmembrane transport)	none available [C32C4.1a]	chrV:10644560-10644619	wb|C32C4.1b|wb|C32C4.1a|ref|NM_001129399|ref|NM_073324	GGCGTTTCCAATTTCTATGATCGTTGAGAAATTTGCAACGGCACAGCAAAGAGCAATCGA
A_12_P100155	Y105C5B.8	2.71141	P	31.3375	P	83.9918	Y105C5B.8	NM_070496	NM_070496	Cel.11696	190891	hypothetical protein		TC184287	GO:0016021(integral to membrane)	none available [Y105C5B.8]	chrIV:15922764-15922705	wb|Y105C5B.8|ref|NM_070496|tc|TC184287	CTTCCAGAAACCAATCGGAAAATGCATTCTACTCAATAACCGACACGGAACACGTTGAAC
A_12_P100156	dyf-14	0.871952	P	282.054	P	243.11	F35D11.11a	NM_062420	NM_062420	Cel.6214	173801	abnormal DYe Filling	F35D11.11d.2	TC178096	GO:0009792(embryo development ending in birth or egg hatching)|GO:0042384(cilium assembly)	dyf-14 encodes, by alternative splicing, at least four isoforms of a rootletin ortholog required for ciliogenesis. dyf-14(ks69) mutants have strong but not absolute defects in cilium initiation, forming 1-2 short cilia per amphid channel and showing intraflagellar transport (IFT) along these vestigial cilia. dyf-14(ks69) mutants have no remaining cilia in their phasmid channels, and abnormal IFT …	chrII:4629602-4629543	wb|F35D11.11a|ref|NM_062420|ref|NM_062418|ref|NM_182228	AATCAATGCTTGACCAAAAAGACGCCAACTACTCTCACAAGCGAAAACTCTTAGAATCCC
A_12_P100157	R151.8	0.927525	P	9930.08	P	9104.49	R151.8	NM_066191	NM_066191	Cel.34199	176020	hypothetical protein		TC180391	GO:0003677(DNA binding)	none available [R151.8]	chrIII:7226972-7226913	wb|R151.8|ref|NM_066191|gb|AF143149|tc|TC180391	TCATCGCAAGATAGTCAGGATTACATTCTATCGCACTTTCAGAAGAAGAAGACCACGCCC
A_12_P100158	rpn-2	1.04772	P	31046.2	P	32153.8	C23G10.4b	NM_065945	NM_065945	Cel.17756	175877	proteasome Regulatory Particle, Non-ATPase-like		TC202697	GO:0000502(proteasome complex)|GO:0002119(nematode larval development)|GO:0006915(apoptotic process)|GO:0008340(determination of adult lifespan)|GO:0009792(embryo development ending in birth or egg hatching)|GO:0030234(enzyme regulator activity)|GO:0042176(regulation of protein catabolic process)	rpn-2 encodes a non-ATPase subunit of the 26S proteasome's 19S regulatory paritcle (RP) base subcomplex. RPN-2 is required for embryonic, larval, and germline development and by homology, is predicted to function in unfolding and recognition of protein substrates and/or recycling of ubiquitin moieties during protein degradation. RPN-2 is expressed sporadically at all stages of development in the …	chrIII:6202356-6202415	wb|C23G10.4b|ref|NM_065945|tc|TC202697|tc|TC179197	ATCAACGATTTTTGATCAATTGCTGGATCATTCGATCAACTCTATCTCGCTCCCCCAATC
A_12_P100159	T19B4.5	0.886707	P	573.898	P	503.028	T19B4.5	NM_059260	NM_059260	Cel.16738	188582	hypothetical protein		TC185484	GO:0009792(embryo development ending in birth or egg hatching)|GO:0016246(RNA interference)|GO:0040010(positive regulation of growth rate)	none available [T19B4.5]	chrI:5676177-5676236	wb|T19B4.5|ref|NM_059260|gb|FN907767|tc|TC185484	ATGAAGAACATGAAGATGTTAAAGATAAAAACTTGCTCGCTGGTGGAAGTGGAAGATCTG
A_12_P100160	col-187	1.71332	P	100.832	P	170.771	C30F2.1	NM_078229	NM_078229	Cel.11274	181685	COLlagen		TC189538	GO:0016021(integral to membrane)	none available [C30F2.1]	chrX:16074701-16074760	wb|C30F2.1|ref|NM_078229|tc|TC189538	CGGTGGAGATTCATCATATTGTCCGTGTCCTCCACGCTCGTTGATAGTGGAAAGTTTTAA
A_12_P100161	D2062.7	0.62108	P	109.549	P	67.2566	D2062.7	NM_061905	NM_061905	Cel.15578	183956	hypothetical protein		TC199973	GO:0016021(integral to membrane)	none available [D2062.7]	chrII:2617144-2617203	wb|D2062.7|ref|NM_061905|gb|EB997451|tc|TC199973	GGAGCGTGAAAAGAATAAAGGAATCTTCGCCAAAATTCTCGCATACGGACTTGCCACTGT
A_12_P100163	F54H5.2	0.75453	P	663.563	P	494.921	F54H5.2	NM_062946	NM_062946	Cel.14968	186263	hypothetical protein		TC184849	GO:0004672(protein kinase activity)|GO:0004674(protein serine/threonine kinase activity)|GO:0005524(ATP binding)|GO:0006468(protein phosphorylation)	none available [F54H5.2]	chrII:6629132-6629191	wb|F54H5.2|wb|C56C10.6|ref|NM_062946|ref|NM_062932	ATAAGAAGGAAGAATACATGAGAATGTTGCCATTTGATCCTGATTTCTTTGCTTCTGATC
A_12_P100164	Y52B11A.3	0.962798	P	6953.72	P	6618.04	NM_001026614	NM_001026614	NM_001026614	Cel.16402	173002	hypothetical protein	Y52B11A.3a.2	NP010941	GO:0016491(oxidoreductase activity)|GO:0020037(heme binding)|GO:0055114(oxidation-reduction process)	Caenorhabditis elegans hypothetical protein (Y52B11A.3) mRNA, complete cds [NM_001026614]	chrI:10978930-10979584	ref|NM_001026614|ref|NM_001026613|ens|Y52B11A.3a.2|ens|Y52B11A.3a.1	ATTTTGGCGGCGAAAACCGCCCTGGAATCCCTGAATCTTCATTCCGATCAAATACACATT
A_12_P100165	C26B9.6	0.900149	P	148.767	P	132.373	C26B9.6	NM_076503	NM_076503	Cel.11297	182932	hypothetical protein		TC189602	GO:0008270(zinc ion binding)	none available [C26B9.6]	chrX:5333267-5333208	wb|C26B9.6|ref|NM_076503|tc|TC189602	CGAATATGCGGAACAGCAATGCTTATTAATATTAAAGACGGTGTGCAAGAACAAGTTGAG
A_12_P100166	dpy-10	1.77815	P	2408.37	P	4233.2	T14B4.7a.1	NM_062965	NM_062965	Cel.24711	174106	DumPY : shorter than wild-type		TC194662	GO:0010171(body morphogenesis)|GO:0016021(integral to membrane)|GO:0040011(locomotion)|GO:0040017(positive regulation of locomotion)|GO:0040032(post-embryonic body morphogenesis)|GO:0042302(structural constituent of cuticle)|GO:0042329(structural constituent of collagen and cuticulin-based cuticle)	A cuticle collagen protein that afffects body morphology and movement and genetically interacts with the sqt-1 collagen gene. [Source: WormBase] [T14B4.7a.1]	chrII:6710197-6710138	wb|T14B4.7a.1|ref|NM_062965|tc|TC194662	CTTGCTTTTAGTAATGTTTTTGACTGTTTGATTCTCGTAGTTATTCTCATGATGACATGG
A_12_P100167		0.935549	A	7.48734	A	6.92423	R04B5.10							NP013816		none available [R04B5.10]	chrV:10098973-10098914	wb|R04B5.10|tc|NP013816	AGAGCAATATTTCCAAAATCTACACATGTTCTGATGATTCTCAGTTTGATTGTTACCAGC
A_12_P100168	tsp-5	1.01402	A	27.2953	A	27.3596	Y45F10B.1	NM_070220	NM_070220	Cel.21823	192061	TetraSPanin family		TC192537	GO:0016021(integral to membrane)	none available [Y45F10B.1]	chrIV:13590646-13590587	wb|Y45F10B.1|wb|F53B2.2|ref|NM_070220|ref|NM_069995	TTGATGATTTTCGCCGCAATAGTCATTGATAGAATCAGAAGGGAACCTTGTGTAATTCAG
A_12_P100169	F32D8.12	0.257334	A	27.9934	A	7.12081	F32D8.12b.1				179506	hypothetical protein		TC205573	GO:0003824(catalytic activity)|GO:0008762(UDP-N-acetylmuramate dehydrogenase activity)|GO:0016491(oxidoreductase activity)|GO:0050660(flavin adenine dinucleotide binding)|GO:0055114(oxidation-reduction process)		chrV:10888140-10888081	wb|F32D8.12b.1|wb|F32D8.12b.3|wb|F32D8.12b.2|tc|TC205573	TTTTTTGATTACTTTCATACTTTTAAAGCAAATAATTATTTCAGATATTGACTATAAGCT
A_12_P100170	F22E5.12	1.40101	P	49.8116	P	68.9842	F22E5.12	NM_061917	NM_061917	Cel.13817	184840	hypothetical protein		TC200938	GO:0005249(voltage-gated potassium channel activity)|GO:0006813(potassium ion transport)|GO:0008076(voltage-gated potassium channel complex)|GO:0016020(membrane)	none available [F22E5.12]	chrII:3216535-3216594	wb|F22E5.12|wb|ZC239.3|ref|NM_061917|ref|NM_062076	GGTCGTCGCGAGAAACAACAACAATACTATTCCCAACAACGTGGTGGAAGTTGGAAGTTA
A_12_P100171	com-1	0.663955	A	26.1699	A	17.1759	C44B9.5				176518	Completion Of Meiotic recombination (budding yeast Com) related				com-1 encodes an ortholog of budding yeast Sae2p, Arabidopsis AtCOM1, and human RBBP8 (CTIP. OMIM:604124) and C20orf151. like its yeast ortholog, COM-1 is probably required for completing meiotic recombination. meiotic chromosomes in com-1 mutants pair normally, but form irregular chromatin aggregates instead of diakinesis bivalents. while meiotic DNA double-strand breaks (DSBs) are formed, they …	chrIII:10900660-10900719	wb|C44B9.5	CTGCCCTGGAATTTTCAAGAAATTTGGAGTGAAATTTTCGGAAATTCAGTCAAAACTCTA
A_12_P100172	tag-191	0.776577	P	954.103	P	732.414	C53A5.4	NM_074199	NM_074199	Cel.4398	179960	Temporarily Assigned Gene name		TC187368	GO:0004672(protein kinase activity)|GO:0004674(protein serine/threonine kinase activity)|GO:0005524(ATP binding)|GO:0006468(protein phosphorylation)	none available [C53A5.4]	chrV:14534486-14534427	wb|C53A5.4|ref|NM_074199|tc|TC187368	TCAAATGAGGAAGTTGATTTTTTCACCGTCGATGACTTCAACACAAACCCGCTCGGATTC
A_12_P100173	vem-1	1.13795	P	6849.27	P	7704.49	K07E3.8a	NM_001029598	NM_001029598	Cel.233	181066	VEMA (mammalian ventral midline antigen) related		TC195916	GO:0007411(axon guidance)|GO:0016021(integral to membrane)|GO:0020037(heme binding)|GO:0030424(axon)	vem-1 encodes a transmembrane protein that contains a cytochrome b5-like heme/steroid-binding domain and is orthologous to mammalian VEMA, a membrane-associated progesterone receptor component. in C. elegans, vem-1 is required for proper axonal guidance of ventral nerve cord neurons. vem-1 interacts genetically with unc-40, whose protein product also interacts with VEM-1. a VEM-1::GFP reporter fu…	chrX:8087738-8087679	wb|K07E3.8a|wb|K07E3.8b.3|wb|K07E3.8b.2|wb|K07E3.8b.1	AGCCGAGTCTTTGGATTCGATTATCAATGGTGGCGACGAGGGCACAAAAAAGGATAACTA
A_12_P100174	R06C7.6	0.984361	P	1674.23	P	1629.09	R06C7.6	NM_059647	NM_059647	Cel.28992	187641	hypothetical protein		TC197349	GO:0016811(hydrolase activity, acting on carbon-nitrogen (but not peptide) bonds, in linear amides)	none available [R06C7.6]	chrI:7246229-7246170	wb|R06C7.6|ref|NM_059647|gb|FN877130|tc|TC197349	GAATTTGATGGAACTGATCCGAATGTCAGAACAAATCGAGAACACGACGGTTATGGACGA
A_12_P100175	F20E11.7	0.86597	A	8.25924	A	7.07001	NM_075020	NM_075020	NM_075020	Cel.36677	184735	hypothetical protein		TC186995	GO:0045454(cell redox homeostasis)	Caenorhabditis elegans hypothetical protein (F20E11.7) mRNA, complete cds [NM_075020]	chrV:17466389-17466497	ref|NM_075020|tc|TC186995	AATGTATGATAAACGCTGGATTTGAATGTAACAACGTTGTACTTATCCTTGAAATCACCG
A_12_P100176	srj-4	0.73779	A	13.0819	A	9.5407	C27A7.7	NM_073650	NM_073650	Cel.4646	182952	Serpentine Receptor, class J		TC187973	GO:0016021(integral to membrane)	none available [C27A7.7]	chrV:12164425-12164484	wb|C27A7.7|ref|NM_073650|tc|TC187973	GTTCACCAAAATATTCCTCCCATTTCTATATAATTCATCCACAGTTTATCCAGAATCCAC
A_12_P100177	eva-1	0.739836	P	746.332	P	545.814	F32A7.3b	NM_061190	NM_061190	Cel.18817	173355	Enhancer of unc-40 Ventral Axon guidance defects		TC183836	GO:0005529(sugar binding)|GO:0016021(integral to membrane)	eva-1 encodes, by alternative splicing, two isoforms of a cell-surface protein that acts cell-autonomously with SAX-3 as a SLT-1 receptor subunit, and is required for guidance of the AVM pioneer axon to the ventral nerve cord. EVA-1's long isoform is predicted to have a signal sequence, an ectodomain with two lectinlike galactose-binding sequences, a single transmembrane sequence, and a cytodomai…	chrI:14829930-14829871	wb|F32A7.3b|wb|F32A7.3a|ref|NM_061190|ref|NM_061189	CAGTTCCTCCGATTTTCGATGGGTTCCGCAGCAACATCCAATCCACATTATAGTCACTAT
A_12_P100178		0.970145	P	13724.1	P	13161.3	R07H5.1	NM_069696	NM_069696	Cel.12506			R07H5.1.2	TC191518		none available [R07H5.1]	chrIV:11183907-11183966	wb|R07H5.1|ref|NM_069696|ens|R07H5.1.2|ens|R07H5.1.1	AGCTTCCGGATATGCAACTCCTCCAGCCAATTTCAAAGAATCGTCATTAGCTGACGAGTT
A_12_P100179	C33H5.7	1.01746	P	17915.5	P	18018.8	NM_068879	NM_068879	NM_068879	Cel.13396	177561	hypothetical protein		TC188603	GO:0002119(nematode larval development)|GO:0008340(determination of adult lifespan)|GO:0009792(embryo development ending in birth or egg hatching)|GO:0040007(growth)|GO:0040035(hermaphrodite genitalia development)	Caenorhabditis elegans hypothetical protein (C33H5.7) mRNA, complete cds [NM_068879]	chrIV:7775632-7775746	ref|NM_068879|tc|TC188603	CATTTCGTTGCTGCAACCGCTGATACAAAATTAACTCTCTGGTGTGCCTCCGATGAACTA
A_12_P100180	srj-10	1.02397	A	5.46913	A	5.53581	F14H3.1	NM_074645	NM_074645	Cel.33061	184488	Serpentine Receptor, class J		TC188070	GO:0016021(integral to membrane)	none available [F14H3.1]	chrV:16072801-16072742	wb|F14H3.1|ref|NM_074645|tc|TC188070	CATAACTTTTTTGCACTCCGGTACTTCAACTGTCCGACCAAATGTTGTGAGGCAACCCAT
A_12_P100181	K09E3.2	0.855339	A	30.7792	A	26.0239	K09E3.2	NM_078371	NM_078371	Cel.27285	187219	hypothetical protein				none available [K09E3.2]	chrX:17117843-17117902	wb|K09E3.2|ref|NM_078371	TACACACTCTCCGTCATCCGCTGGTCTTCAATCGGCTTCGATTCGGATTTCCCCGCGATT
A_12_P100182	gtl-1	0.63876	P	4370.58	P	2759.65	NM_069710	NM_069710	NM_069710	Cel.5919	178031	Gon-Two Like (TRP subfamily)		TC178148	GO:0002119(nematode larval development)|GO:0005216(ion channel activity)|GO:0006811(ion transport)|GO:0016020(membrane)|GO:0016021(integral to membrane)|GO:0030421(defecation)|GO:0040007(growth)|GO:0040010(positive regulation of growth rate)|GO:0055085(transmembrane transport)	Caenorhabditis elegans Gon-Two Like (TRP subfamily) family member (gtl-1) (gtl-1) mRNA, complete cds [NM_069710]	chrIV:11249198-11249096	ref|NM_069710|gb|AY726541|gb|AJ276019|tc|TC178148	ATTGAAACTGAAGATGATTTTTATGCTGACAGTCCAGTTCCAATGCCAATGACACCAGTT
A_12_P100183	col-110	1.58975	P	160.851	P	252.774	F19C7.7	NM_068197	NM_068197	Cel.13100	177225	COLlagen		TC197282	GO:0010171(body morphogenesis)|GO:0016021(integral to membrane)|GO:0040011(locomotion)|GO:0042302(structural constituent of cuticle)	none available [F19C7.7]	chrIV:4608278-4608219	wb|F19C7.7|ref|NM_068197|tc|TC197282	TTTCTCAATTTCTCTGTCGGTCTCTCTTATTTGCTTTGAAAGGTGCTTTTTAGTGAAACG
A_12_P100184	T09B9.4	1.14437	P	1569.19	P	1775.09	NM_077239	NM_077239	NM_077239	Cel.6785	181190	hypothetical protein		TC182614	GO:0009792(embryo development ending in birth or egg hatching)	Caenorhabditis elegans hypothetical protein (T09B9.4) mRNA, complete cds [NM_077239]	chrX:9772751-9772436	ref|NM_077239|tc|TC182614	AGAGGCTGAAGTCAAAAAATTGAATCAACGCATGTCGAAGATGGAGGCTGTTTTGGAAGC
A_12_P100185	C43F9.7	0.911175	P	202.586	P	182.469	C43F9.7	NM_069558	NM_069558	Cel.13335	183416	hypothetical protein		TC206211	GO:0016021(integral to membrane)	none available [C43F9.7]	chrIV:10593109-10593050	wb|C43F9.7|ref|NM_069558|tc|TC206211	CAGCCGTGCCTCACGAATCGACTGTATGCTAGCACTCCGAAGCTTCGAACTTTGCCGCAA
A_12_P100186	W04A4.3	1.00543	A	5.90145	A	5.86529	W04A4.3	NM_060997	NM_060997	Cel.16606	189179	hypothetical protein		TC200220	GO:0016021(integral to membrane)	none available [W04A4.3]	chrI:13680500-13680441	wb|W04A4.3|ref|NM_060997|tc|TC200220	GATTTCGAGATTCTCGCGGTTTTGGAGTGTATTCAGGGAAAGCAATGGTTTGGAAAGGCT
A_12_P100187	C26F1.3	0.995152	P	25590.1	P	25173.2	C26F1.3.1	NM_072607	NM_072607	Cel.19429	179155	hypothetical protein		TC194420	GO:0006898(receptor-mediated endocytosis)|GO:0040010(positive regulation of growth rate)	Caenorhabditis elegans hypothetical protein (C26F1.3) mRNA, complete cds [NM_072607]	chrV:7778784-7778843	wb|C26F1.3.1|ref|NM_072607|gb|AF303248|tc|TC194420	AAGAGAATCAACTCGATGGCAGATCACTCATTCCTCTAAAACGTTGTTGCGGATTTTTAT
A_12_P100188	fbxa-166	0.759086	P	191.483	P	143.681	C08E3.9	NM_061613	NM_061613	Cel.15942	182401	F-box A protein		TC185997	GO:0005515(protein binding)	none available [C08E3.9]	chrII:1617074-1617015	wb|C08E3.9|ref|NM_061613|tc|TC185997	GGAGTCTTCGATGTCTACAATACTGAGCACAATATCGTTTACCAAACTCCAGACCAAAGA
A_12_P100189	ZK1067.3	0.84392	P	27220	P	22707.3	ZK1067.3	NM_063564	NM_063564	Cel.13722	191516	hypothetical protein		TC185504		none available [ZK1067.3]	chrII:9224962-9225021	wb|ZK1067.3|ref|NM_063564|tc|TC185504	TCGCTCAACCCTTCGTCGCTCAGCTCGAGGACTATTCAAACAGGACTAAACAATACAATT
A_12_P100190	C50H2.5	1.82787	A	12.3713	A	22.3531	C50H2.5	NM_073152	NM_073152	Cel.26158	183689	hypothetical protein		TC191212		none available [C50H2.5]	chrV:9919687-9919746	wb|C50H2.5|ref|NM_073152|tc|TC191212	ACCGTTGACTGTCGAAATCACAGAAGTTAATCGTGAATACTATTCTCTAGTACCTTGCTT
A_12_P100191	daf-4	0.988883	P	4962.56	P	4850.96	C05D2.1a.1	NM_065810	NM_065810	Cel.6349	175781	abnormal DAuer Formation		TC179290	GO:0002119(nematode larval development)|GO:0004672(protein kinase activity)|GO:0004674(protein serine/threonine kinase activity)|GO:0004675(transmembrane receptor protein serine/threonine kinase activity)|GO:0004702(receptor signaling protein serine/threonine kinase activity)|GO:0004713(protein tyrosine kinase activity)|GO:0005515(protein binding)|GO:0005524(ATP binding)|GO:0006468(protein phosph…	daf-4 encodes a transmembrane serine/threonine kinase that is the sole C. elegans ortholog of the type II transforming growth factor-beta (TGF-b) receptors. DAF-4 activity is required for several biological processes, including entry into and exit from the dauer larval stage, body size determination, male tail patterning, egg laying, chemosensory neuron specification, and increased thermotoleranc…	chrIII:5632112-5632171	wb|C05D2.1a.1|ref|NM_065810|gb|L23110|tc|TC179290	CTCAGCCCATGGGGCATCCCCATATTCTCTCATTCATTCACTATATTCATTGATCTGTGA
A_12_P100192	kri-1	1.01217	P	101.772	P	101.826	ZK265.1b				191275	human KRIT 1 (Krev interaction trapped/cerebral cavernous malformation 1) homolog		NP011792	GO:0005634(nucleus)|GO:0016324(apical plasma membrane)|GO:0016327(apicolateral plasma membrane)	kri-1 encodes an ankyrin repeat and FERM domain-containing protein orthologous to human KRIT1 (Krev interaction trapped/cerebral cavernous malformation 1, OMIM:604214). kri-1 was identified in RNAi screens for genes required for DAF-16-dependent lifespan extension in germline-depleted animals. subsequent analysis of kri-1 mutations suggests that KRI-1 is required for proper localization of DAF-16…	chrI:8237686-8237627	wb|ZK265.1b|wb|ZK265.1a|tc|NP011792	AAATGCCTATGCTACTGCAAGAATGGAAATTGTTACGGTGAGCATTGAGGCTGTAATTTT
A_12_P100193	T25B6.5	0.90505	A	10.3707	A	9.27812	T25B6.5	NM_077123	NM_077123	Cel.27823	188877	hypothetical protein		TC202572		none available [T25B6.5]	chrX:9020595-9020536	wb|T25B6.5|ref|NM_077123|gb|FN903541|tc|TC202572	TGGACGTTTGCTCCCAATACCCGGATTCTTTGTGCAATTTCTGAAAGAAAACGTCTACAG
A_12_P100194	rad-23	0.954897	P	36772.6	P	34710.3	NM_064087	NM_064087	NM_064087	Cel.17166	174785	RADiation sensitivity abnormal/yeast RAD-related	ZK20.3.1	NP010872	GO:0003684(damaged DNA binding)|GO:0005634(nucleus)|GO:0006289(nucleotide-excision repair)|GO:0043161(proteasomal ubiquitin-dependent protein catabolic process)	Caenorhabditis elegans RADiation sensitivity abnormal/yeast RAD-related family member (rad-23) (rad-23) mRNA, complete cds [NM_064087]	chrII:11651640-11651527	ref|NM_064087|ens|ZK20.3.1|ens|ZK20.3.2|tc|NP010872	GCATGTGACAAAAACGAGGAAGCCGCTATCAACTTTATTTTCAGCAACCTCGATGAGGAA
A_12_P100195		0.254808	A	24.1853	A	6.09175	NP024101							NP024101		GB	chrIII:6048941-6048882	tc|NP024101	ACGTTTGTACCAAGTTTCTGGAGGTCAGTAGATCTACCAATTTTGTCACCTACGTCCAGG
A_12_P100196	C14A11.5	0.931468	P	71.618	P	65.9428	C14A11.5	NM_076087	NM_076087	Cel.11384	182591	hypothetical protein		TC196057		none available [C14A11.5]	chrX:2805148-2805089	wb|C14A11.5|ref|NM_076087|tc|TC196057	CAGAAGCTGAGTTCGAACAAACTTTGCTTCTGCAATATCAATCTGGAAAGTTATTTGAGA
A_12_P100197	T23E1.2	1.03699	P	2971.84	P	3046.35	T23E1.2	NM_067894	NM_067894	Cel.30714	188795	hypothetical protein		TC183137	GO:0018991(oviposition)	none available [T23E1.2]	chrIV:3146628-3146687	wb|T23E1.2|ref|NM_067894|tc|TC183137	TCGTTGAGCAACCACCATCTGCTCCTGAAACCACTCATGATCCTGTACTTCAAGAGATAA
A_12_P100198	T08A9.5	0.83354	P	89.0606	P	73.382	T08A9.5	NM_076832	NM_076832	Cel.27627	188264	hypothetical protein		TC199662		none available [T08A9.5]	chrX:7313202-7313261	wb|T08A9.5|ref|NM_076832|tc|TC199662	TGTTATGGAATCGACTTTCACTCGGCTTATATTGTCAAACACCAAATGGGATGGGGATGC
A_12_P100199	Y32H12A.1	0.923269	P	39.9331	P	36.4451	Y32H12A.1	NM_065744	NM_065744	Cel.28085	189583	hypothetical protein		NP206180	GO:0016021(integral to membrane)	none available [Y32H12A.1]	chrIII:5364028-5364087	wb|Y32H12A.1|ref|NM_065744|tc|NP206180|tc|TC197750	CCAGTTCCATAAATATATTGAATCCCGTAATAGCTATGTGTTGCTTTCGACCGTATCGGA
A_12_P100200	Y40B10A.4	1.20934	A	7.26787	A	8.68825	Y40B10A.4	NM_071155	NM_071155	Cel.28142	189787	hypothetical protein		TC180681	GO:0010171(body morphogenesis)	none available [Y40B10A.4]	chrV:2038264-2038205	wb|Y40B10A.4|ref|NM_071155|tc|TC180681	TCGGATTCAGATCTATTTGAAACATAACAATTCGATTGAGTTGAAGTTCAAACGCCTCAG
A_12_P100201	R10E8.8	0.750625	P	803.858	P	596.458	NM_182358	NM_182358	NM_182358	Cel.8738	259680	hypothetical protein	R10E8.8.2	TC190189		Caenorhabditis elegans hypothetical protein (R10E8.8) mRNA, complete cds [NM_182358]	chrV:18238731-18238340	ref|NM_182358|ens|R10E8.8.2|ens|R10E8.8.1|tc|TC190189	TTGATAGAATTGTGAATCTGCTGCAGCCAAAAAATCGACTCGACTTCCGGGCAGTTTGTA
A_12_P100202	gip-1	1.10714	P	326.214	P	357.012	NM_001027463	NM_001027463	NM_001027463	Cel.18111	175355	Gamma-tubulin Interacting Protein		TC187993	GO:0000226(microtubule cytoskeleton organization)|GO:0000922(spindle pole)|GO:0005815(microtubule organizing center)|GO:0007020(microtubule nucleation)|GO:0009792(embryo development ending in birth or egg hatching)|GO:0016021(integral to membrane)	Caenorhabditis elegans Gamma-tubulin Interacting Protein family member (gip-1) (gip-1) mRNA, complete cds [NM_001027463]	chrIII:2352400-2359609	ref|NM_001027463|tc|TC187993	ATTCGAGAATCGGAAGTGCTATAAAGAAGCATCACAAGGACTTCGTGTTGGAAGTACAAC
A_12_P100203	sams-1	3.09831	P	65.6229	P	200.982	C49F5.1.2	NM_077601	NM_077601	Cel.5591	181370	S-Adenosyl Methionine Synthetase		TC185382	GO:0004478(methionine adenosyltransferase activity)|GO:0005515(protein binding)|GO:0005524(ATP binding)|GO:0006412(translation)|GO:0006556(S-adenosylmethionine biosynthetic process)|GO:0006629(lipid metabolic process)|GO:0008340(determination of adult lifespan)|GO:0019915(lipid storage)|GO:0040010(positive regulation of growth rate)|GO:0040011(locomotion)|GO:0040015(negative regulation of multice…	sams-1 encodes an S-adenosyl methionine synthetase. by homology, SAMS-1 is predicted to function as a methyl-group donor in many biochemical reactions. sams-1 expression levels are negatively regulated by dietary restriction (as seen in eat-2 mutant animals), suggesting that increased lifespan due to dietary restriction is due, in part, to reducing the activity of key metabolic enzymes. loss of s…	chrX:11969596-11969655	wb|C49F5.1.2|ref|NM_077601|tc|TC185382	ATGAATGCATTCACTTTGTTTCTTAATCTATCACGTCTAAAATAACTCGATGGCTACGTG
A_12_P100204		0.773349	P	128.144	P	97.9606	T01C8.7	NM_078311	NM_078311	Cel.634			T01C8.7.2	TC180145		mec-4 encodes an amiloride-sensitive Na+ channel protein (degenerin) required to sense gentle mechanical stimuli (e.g. touch) along the body wall; MEC-4 is paralogous to, and coexpressed with, MEC-10, in all six touch cell neurons where they form a heteromeric mechanotransduction channel. [T01C8.7]	chrX:16803396-16803337	wb|T01C8.7|ref|NM_078311|ens|T01C8.7.2|ens|T01C8.7.1	TGCCTACATGAGTGCCGAACATAACTACTCTCTGTACAAAAAGAAGAAGGCTGAGAAGGC
A_12_P100205		0.998642	A	5.51193	A	5.44116	F15A8.7	NM_076363	NM_076363	Cel.1230				TC183725		none available [F15A8.7]	chrX:4442214-4442155	wb|F15A8.7|ref|NM_076363|tc|TC183725	CTCAATTTTCCATCATGGAGCACCAACTTCAATAAGGTCTCAGGCCCAAGTTCCGCATAA
A_12_P100206		1.10739	P	49780.2	P	54492.3	F56H11.4	NM_069288	NM_069288	Cel.19507			F56H11.4.1	TC190412		elo-1 encodes a component of C-18 polyunsaturated fatty acid (PUFA) elongase that is required for normal elongation of n-6 and n-3 20-carbon PUFA in vivo; ELO-1 is a condensing enzyme that elongates n-6 and n-7 (and, with less efficiency, n-3) series C18 PUFAs. [F56H11.4]	chrIV:9528198-9528257	wb|F56H11.4|ref|NM_069288|ens|F56H11.4.1|tc|TC190412	CGGGTTTTTCGAACATGATCGATTCCCAACTTTATGTAGTGTGTTAATTACAATCCCTGT
A_12_P100207	clec-144	0.638238	P	61.2588	P	38.6481	T27D12.3	NM_064127	NM_064127	Cel.14270	188994	C-type LECtin		NP9447312	GO:0005488(binding)	none available [T27D12.3]	chrII:11831534-11831475	wb|T27D12.3|wb|W04H10.4|ref|NM_064127|ref|NM_061370	CAACCACGGGTACAGATGGATTTATTTGGAAGACCGGAGATCCAAACAACTACCTATATA
A_12_P100208	R04B5.5	0.840797	P	3565.37	P	2963.28	R04B5.5	NM_073190	NM_073190	Cel.2900	179405	hypothetical protein		TC187360	GO:0008270(zinc ion binding)|GO:0016491(oxidoreductase activity)|GO:0016747(transferase activity, transferring acyl groups other than amino-acyl groups)|GO:0055114(oxidation-reduction process)	R04B5.5 encodes one of two C. elegans sorbitol dehydrogense orthologs. by homology the product of R04B5.5 is predicted to catalyze the reversible oxidation of sorbitol to fructose in the presence of NAD+. in the embryo, an R04B5.5::gfp fusion is expressed in body wall muscle, gut, and tail hypodermis. [Source: WormBase] [R04B5.5]	chrV:10088828-10088887	wb|R04B5.5|ref|NM_073190|gb|FN890509|tc|TC187360	CACAAGAAGCATTCAAAAGAACACAGAAGGCTGATGTCATCAAAGTATTTATTCAATGCT
A_12_P100209	dct-1	0.562356	P	7433.53	P	4132.22	NM_076938	NM_076938	NM_076938	Cel.11376	181053	DAF-16/FOXO Controlled, germline Tumor affecting		TC193982	GO:0002020(protease binding)|GO:0003700(sequence-specific DNA binding transcription factor activity)|GO:0005515(protein binding)|GO:0006355(regulation of transcription, DNA-dependent)|GO:0006915(apoptotic process)|GO:0006917(induction of apoptosis)|GO:0008340(determination of adult lifespan)|GO:0016021(integral to membrane)|GO:0031966(mitochondrial membrane)|GO:0042803(protein homodimerization ac…	Caenorhabditis elegans DAF-16/FOXO Controlled, germline Tumor affecting family member (dct-1) (dct-1) mRNA, complete cds [NM_076938]	chrX:7955525-7955634	ref|NM_076938|ref|NM_076939|gb|AF080583|gb|AF133832	TCTTCAGCTTTGTCGTTGGAGCAGCAGTAGGATTTGCTGTTTGCCGGAAACTAATCAAAC
A_12_P100210	C35E7.7	0.840404	P	324.462	P	269.544	C35E7.7	NM_060427	NM_060427	Cel.19152	183244	hypothetical protein		TC208592		none available [C35E7.7]	chrI:10814802-10814861	wb|C35E7.7|ref|NM_060427|tc|TC208592|tc|TC201217	TGGTATTATGACGGACAAGCAGAAACCTATGATGATAAGCTCAAAATTACATTTTTCTCC
A_12_P100211		1.13308	P	2460.4	P	2755.79	Y55F3BL.1	NM_067593	NM_067593	Cel.36843			Y55F3BL.4	TC184955		none available [Y55F3BL.1]	chrIV:806077-806136	wb|Y55F3BL.1|ref|NM_067593|ens|Y55F3BL.4|tc|TC184955	CGTTTCCGGCGATCTACGAACCGAATTCCAACGCGTTTTCCAGTACTGTTATTATGTCTT
A_12_P100212	spon-1	1.15676	P	5669.2	P	6482.47	F10E7.4	NM_063072	NM_063072	Cel.34220	174169	SPONdin (extracellular matrix glycoprotein) family		TC179827	GO:0004867(serine-type endopeptidase inhibitor activity)|GO:0005604(basement membrane)|GO:0007413(axonal fasciculation)|GO:0008045(motor axon guidance)|GO:0016203(muscle attachment)|GO:0031430(M band)|GO:0033563(dorsal/ventral axon guidance)|GO:0033627(cell adhesion mediated by integrin)|GO:0055120(striated muscle dense body)	none available [F10E7.4]	chrII:7120331-7120390	wb|F10E7.4|ref|NM_063072|tc|TC179827	ATCACAGACCAGAAGAAGACGTGTTGTACGTGCTAGAAATGATGACTGGGAGGAAATCGA
A_12_P100213	C50F7.4	1.00078	P	17782.8	P	17592.1	C50F7.4	NM_068865	NM_068865	Cel.13261	177555	hypothetical protein		TC185068	GO:0003824(catalytic activity)|GO:0008152(metabolic process)|GO:0009792(embryo development ending in birth or egg hatching)	none available [C50F7.4]	chrIV:7730364-7730423	wb|C50F7.4|ref|NM_068865|tc|TC185068	ACAAATCATGAAGAAGTCTGGACTCAAAATTCTTACAGCCAACAATTTGGATGAAGCCGC
A_12_P100214	B0432.11	0.841253	P	681.111	P	566.398	B0432.11	NM_061296	NM_061296	Cel.16042	181991	hypothetical protein		TC196681	GO:0003924(GTPase activity)|GO:0005525(GTP binding)|GO:0016021(integral to membrane)	none available [B0432.11]	chrII:294006-293947	wb|B0432.11|ref|NM_061296|tc|TC196681	AGAAAGTTAATGAGAAGCCCGATGGGAAGACGGTTCAGTTTGCGGATAAGCTGGTCAAAT
A_12_P100215	cyd-1	1.06847	P	3569.16	P	3769.69	Y38F1A.5.1	NM_064362	NM_064362	Cel.17494	174941	CYclin D		TC183147	GO:0002119(nematode larval development)|GO:0006898(receptor-mediated endocytosis)|GO:0040007(growth)|GO:0040011(locomotion)|GO:0040039(inductive cell migration)	cyd-1 encodes a cyclin D homolog that is required for escape from G1 cycle arrest in postembryonic blast cells, affects movement and larval viability, and may physically interact with CDK-46 and CKI-1. expressed embryonically primarily in the head, ventral cord, tail, and is later expressed primarily in the seam cells and in the somatic gonad. [Source: WormBase] [Y38F1A.5.1]	chrII:12992892-12992951	wb|Y38F1A.5.1|ref|NM_064362|tc|TC183147	AGATCCCTCTTGCTCAATTCGCTTCCTACACCCAATTCTGATGACCATTGAAATTACTTG
A_12_P100216	B0281.5	1.35943	P	8610.61	P	11571	B0281.5a	NM_061829	NM_061829	Cel.16064	181899	hypothetical protein		TC195043	GO:0005249(voltage-gated potassium channel activity)|GO:0005515(protein binding)|GO:0006813(potassium ion transport)|GO:0008076(voltage-gated potassium channel complex)|GO:0016020(membrane)	none available [B0281.5a]	chrII:2300046-2299987	wb|B0281.5a|wb|B0281.5b|ref|NM_061829|ref|NM_001129101	ATGAGAAGCCATATTGGACTTTTCTTGTCTACAATTCTACGCGTTCAGGTCGTCGACCAT
A_12_P100217	srsx-19	1.02547	P	106.032	P	107.483	T22G5.4	NM_074041	NM_074041	Cel.2208	188760	Serpentine Receptor, class SX		TC187512	GO:0007186(G-protein coupled receptor signaling pathway)|GO:0016021(integral to membrane)	none available [T22G5.4]	chrV:13889299-13889358	wb|T22G5.4|ref|NM_074041|tc|TC187512	ACCAGAACTGCGGGGTGGAGAATCTGGAAGTAAACAGGATAGTGCTACAAATCAACAAGT
A_12_P100218	zyx-1	1.01329	P	3621.03	P	3626.97	NM_064376	NM_064376	NM_064376	Cel.6754	174951	ZYXin	F42G4.3a.3	TC198162	GO:0005515(protein binding)|GO:0005634(nucleus)|GO:0005925(focal adhesion)|GO:0008270(zinc ion binding)|GO:0015629(actin cytoskeleton)|GO:0017151(DEAD/H-box RNA helicase binding)|GO:0031430(M band)|GO:0055120(striated muscle dense body)	Caenorhabditis elegans ZYXin family member (zyx-1) (zyx-1) mRNA, complete cds [NM_064376]	chrII:13069832-13070479	ref|NM_064376|ref|NM_064375|ens|F42G4.3a.3|tc|TC198162	GTTGACTGCTACAAATGCGAAGACTGTGGAATGCAATTGTCATCAAAGCTGGAAGGCCAA
A_12_P100219	Y37E3.13	1.2734	P	289.676	P	364.633	Y37E3.13	NM_058532	NM_058532	Cel.16501	171771	hypothetical protein		TC183720		none available [Y37E3.13]	chrI:2087082-2087023	wb|Y37E3.13|ref|NM_058532|tc|TC183720	CCACACGATTCGTGCGAATATTGTGAAGTTGATGATGATGACGTGGATGACACGTGTGAA
A_12_P100220	sulp-2	0.823729	P	1245.07	P	1013.81	F14D12.5	NM_076543	NM_076543	Cel.10988	180828	SULfate Permease family		TC180462	GO:0005215(transporter activity)|GO:0005929(cilium)|GO:0006810(transport)|GO:0008271(secondary active sulfate transmembrane transporter activity)|GO:0008272(sulfate transport)|GO:0015116(sulfate transmembrane transporter activity)|GO:0016020(membrane)|GO:0016021(integral to membrane)|GO:0016323(basolateral plasma membrane)|GO:0055085(transmembrane transport)	sulp-2 encodes one of eight C. elegans members of the sulfate permease family of anion transporters. by homology, SULP-2 is predicted to function as an anion transporter that regulates cellular pH and volume via transmembrane movement of electrolytes and fluids and when expressed in Xenopus oocytes, SULP-2 does exhibit modest uptake of sulfate. a SULP-2::GFP fusion is expressed in the intestine a…	chrX:5595956-5595897	wb|F14D12.5|ref|NM_076543|gb|AY887908|tc|TC180462	AATCATAAAATGTTTTTTGATTGCGAGAAAAGTATGCCGCCAGAAAAGATTGTGCCTTAG
A_12_P100221	R07B1.5	0.996711	P	37.7753	P	37.2181	R07B1.5	NM_077252	NM_077252	Cel.27413	187646	hypothetical protein		TC199433		none available [R07B1.5]	chrX:9866202-9866261	wb|R07B1.5|ref|NM_077252|tc|TC199433	GTGTTGGTACCGCAAATGTTGTCATGAATTGTGTTAACGGAGAATGGGTAAAAGATGGAA
A_12_P100222	nfi-1	1.06848	P	5572.03	P	5885.17	ZK1290.4b.1	NM_001027335	NM_001027335	Cel.4991	174225	NFI (Nuclear Factor I) family		TC179889	GO:0003700(sequence-specific DNA binding transcription factor activity)|GO:0005622(intracellular)|GO:0005634(nucleus)|GO:0006260(DNA replication)|GO:0006355(regulation of transcription, DNA-dependent)|GO:0008340(determination of adult lifespan)|GO:0040012(regulation of locomotion)|GO:0043051(regulation of pharyngeal pumping)|GO:0043565(sequence-specific DNA binding)|GO:0045944(positive regulation…	nfi-1 encodes the C. elegans ortholog of the Nuclear Factor I (NFI) family of transcription factors. in C. elegans, nfi-1 activity is required for locomotion, egg laying, pharyngeal pumping, and wild-type adult lifespan. in vitro, NFI-1 can bind conserved NFI-binding sites also recognized by vertebrate NFI proteins. in situ hybridization experiments indicate that nfi-1 is expressed maternally in …	chrII:7542401-7542460	wb|ZK1290.4b.1|wb|ZK1290.4a|wb|ZK1290.4b.2|wb|ZK1290.4c	TCCACAAGATCCGAATGCTCCAAAGCTGCCAACTGACTTTTCACATGCTCTTCGTAATGA
A_12_P100223	F56C11.5	1.02139	P	8018.13	P	8095.45	NM_058288	NM_058288	NM_058288	Cel.18614	186374	hypothetical protein		TC193262	GO:0000910(cytokinesis)|GO:0009792(embryo development ending in birth or egg hatching)|GO:0016021(integral to membrane)|GO:0051301(cell division)	Caenorhabditis elegans hypothetical protein (F56C11.5) mRNA, complete cds [NM_058288]	chrI:181762-181867	ref|NM_058288|ref|NM_001129013|tc|TC193262|tc|TC194701	CTGAATACCTGGTGCATGTACGTCGTCATCGATAGTTACCAGCTTTTGAAGAGCCAGAAA
A_12_P100224	C06G3.6	1.0281	P	2669.75	P	2713.21	C06G3.6	NM_068685	NM_068685	Cel.16916	177467	hypothetical protein		TC183161	GO:0005515(protein binding)|GO:0008270(zinc ion binding)|GO:0009792(embryo development ending in birth or egg hatching)	none available [C06G3.6]	chrIV:7019736-7019795	wb|C06G3.6|ref|NM_068685|tc|TC183161	TCTGAGAGCTCTGATGACCAAGAGAAAGACGATTTTGATGTCGTTGAGGAAGAGGCTAAA
A_12_P100225	rpb-5	0.996593	P	39297.5	P	38713.3	H27M09.2	NM_059560	NM_059560	Cel.18550	172412	RNA Polymerase II (B) subunit		TC194710	GO:0003677(DNA binding)|GO:0003899(DNA-directed RNA polymerase activity)|GO:0006351(transcription, DNA-dependent)|GO:0009792(embryo development ending in birth or egg hatching)|GO:0032502(developmental process)|GO:0040035(hermaphrodite genitalia development)	H27M09.2 encodes the C.elegans ortholog of RPB5 which, in eukaryotes, is a key, shared component of all three nuclear RNA polymerases. RNAi experiments indicate that H27M09.2 gene activity is required for fertility and for embryonic development. [Source: WormBase] [H27M09.2]	chrI:6851132-6851191	wb|H27M09.2|ref|NM_059560|tc|TC194710	ATCGTCTTGTGGTCTAAATCTTTTCTAAACCCCCTTGAACGTTGATCTTGGCCCAAAAAT
A_12_P100226	nasp-2	1.04382	P	182754	P	188569	C50B6.2.2	NM_073897	NM_073897	Cel.5366	179810	NASP (human Nuclear Autoantigenic Sperm Protein) homolog		TC181810	GO:0009792(embryo development ending in birth or egg hatching)|GO:0040011(locomotion)	Caenorhabditis elegans NASP (human Nuclear Autoantigenic Sperm Protein) homolog family member (nasp-2) (nasp-2) mRNA, complete cds [NM_073897]	chrV:13310299-13310240	wb|C50B6.2.2|wb|C50B6.2.1|ref|NM_073897|tc|TC181810	ATAATATCACAACGTTTGGTCTCATTTTTCACCACTCACCAGCCAACCATTCACTTTAAA
A_12_P100227	T19D12.9	1.16016	P	304.059	P	348.701	T19D12.9	NM_062952	NM_062952	Cel.14342	174098	hypothetical protein		TC183942	GO:0016021(integral to membrane)|GO:0055085(transmembrane transport)	none available [T19D12.9]	chrII:6652446-6652387	wb|T19D12.9|ref|NM_062952|tc|TC183942	ATTTTTCGCAACTATGGATGCCGCGGAGTACACGAAACCTGAGTGGGAACAGAAAAAGAA
A_12_P100228	F46C5.7	0.491406	P	64.388	P	31.2768	F46C5.7	NM_063482	NM_063482	Cel.15071	185846	hypothetical protein		TC195805	GO:0016021(integral to membrane)	none available [F46C5.7]	chrII:8839998-8840057	wb|F46C5.7|ref|NM_063482|tc|TC195805	CGGTTGATGAAATTGACATCGAAGGTTGCAGAAGATGTGCAGAAAGAGGCCAAATCTTTT
A_12_P100229	Y47D7A.12	0.322485	P	1248.1	P	397.865	Y47D7A.12	NM_071824	NM_071824	Cel.1702	189988	hypothetical protein		TC195821		none available [Y47D7A.12]	chrV:4429057-4428998	wb|Y47D7A.12|ref|NM_071824|tc|TC195821	CGCAGACTCCATCAACGCCGTCACCTTCAACCGATTAGAAGATTCAGATTCCAAAAGAAA
A_12_P100230	sre-21	0.947011	A	6.63028	A	6.20675	C47A10.4				183529	Serpentine Receptor, class E (epsilon)			GO:0004888(transmembrane signaling receptor activity)|GO:0007606(sensory perception of chemical stimulus)|GO:0016021(integral to membrane)	C47A10.4 is orthologous to the human gene ALBINISM, OCULAR, TYPE I (OA1. OMIM:300500), which when mutated leads to Nettleship-Falls type ocular albinism. [Source: WormBase] [C47A10.4]	chrV:17771397-17771338	wb|C47A10.4	TTTATACGCTGAGCATCAAGTATCAGTTACAGGAAAATGTGCGCAGTTGTCGGGTGAGTT
A_12_P100231	flp-13	0.750712	P	2955.34	P	2193.1	F33D4.3	NM_068854	NM_068854	Cel.58	177547	FMRF-Like Peptide		TC199437	GO:0003674(molecular_function)|GO:0005576(extracellular region)|GO:0007218(neuropeptide signaling pathway)	none available [F33D4.3]	chrIV:7697203-7697144	wb|F33D4.3|ref|NM_068854|gb|AF042400|tc|TC199437	TCCACTTATTCGCTTCGGACGTGCTTCATCAGCTCCTCTCATTCGTTTTGGCAGAAAATA
A_12_P100232	T24F1.7	1.35973	A	21.3278	A	28.6667	T24F1.7	NM_001027194	NM_001027194	Cel.29851	3565098	hypothetical protein		TC201713	GO:0016021(integral to membrane)	none available [T24F1.7]	chrII:11313110-11313169	wb|T24F1.7|ref|NM_001027194|tc|TC201713	TCCACGAGACCTTGGACCTCTTCCAAAAATCACGGTGACCAATGGTCGGACCGGCGAAGA
A_12_P100233	R02C2.1	1.06436	P	1655.49	P	1741.78	R02C2.1	NM_070760	NM_070760	Cel.4915	178550	hypothetical protein		TC189321	GO:0004672(protein kinase activity)|GO:0004674(protein serine/threonine kinase activity)|GO:0004713(protein tyrosine kinase activity)|GO:0005524(ATP binding)|GO:0006468(protein phosphorylation)	none available [R02C2.1]	chrV:237185-237126	wb|R02C2.1|ref|NM_070760|tc|TC189321	CGAAAATTGAAGCGGATCCATGGTTCCGGTACAATTATGGAAAACGTGTGGTGCCCAAAA
A_12_P100234	ZK262.3	0.655299	P	392.631	P	254.333	ZK262.3	NM_075202	NM_075202	Cel.1309	191267	hypothetical protein		TC187074	GO:0004806(triglyceride lipase activity)|GO:0006629(lipid metabolic process)	none available [ZK262.3]	chrV:18416760-18416819	wb|ZK262.3|ref|NM_075202|tc|TC187074	AACTAAAACTGGAGTCTTGTCGTTGGTCGGGAGTGTTTTTGGACGGAAGCGAAGATCAAT
A_12_P100235	T23B3.6	0.593716	P	362.857	P	212.957	T23B3.6	NM_059519	NM_059519	Cel.8745	188775	hypothetical protein		TC188154	GO:0016021(integral to membrane)	none available [T23B3.6]	chrI:6706883-6706824	wb|T23B3.6|ref|NM_059519|tc|TC188154	CTCGGGAAACCATCACCAACACAAGAAAAAGTTCAATGAAGGCAAAGACATCCGTCACTT
A_12_P100236	T02H6.10	0.9915	A	6.7222	A	6.58842	NM_061387	NM_061387	NM_061387	Cel.27537	188009	hypothetical protein		TC203033		Caenorhabditis elegans hypothetical protein (T02H6.10) mRNA, complete cds [NM_061387]	chrII:680366-680307	ref|NM_061387|tc|TC203033	TGTTGATAAGGGTCAATTGGTGGGACTTGTACAGGATGCGATGGTTCCTCATGAGCAAAA
A_12_P100237	ubc-24	0.804283	P	307.026	P	244.096	NM_063368	NM_063368	NM_063368	Cel.15038	186057	UBiquitin Conjugating enzyme		NP014744	GO:0016881(acid-amino acid ligase activity)|GO:0019915(lipid storage)	Caenorhabditis elegans UBiquitin Conjugating enzyme family member (ubc-24) (ubc-24) mRNA, complete cds [NM_063368]	chrII:8406652-8406753	ref|NM_063368|gb|FN888936|tc|NP014744|tc|TC198067	GTCCTGTGAACATAGACGCCGCCCACGATTATATCCATAACAAGGTGGAATTCGTGAAAA
A_12_P100238	zmp-1	1.58784	P	134.792	P	211.567	EGAP1.3	NM_171138	NM_171138	Cel.19658	175839	Zinc MetalloProtease			GO:0004222(metalloendopeptidase activity)|GO:0005509(calcium ion binding)|GO:0006508(proteolysis)|GO:0008152(metabolic process)|GO:0008237(metallopeptidase activity)|GO:0008270(zinc ion binding)|GO:0009986(cell surface)|GO:0031012(extracellular matrix)	zmp-1 encodes a zinc matrix metalloproteinase that enables anchor cell (AC) invasion during postembryonic vulval development. ZMP-1's proteinase activity has been confirmed in vitro. N-terminus to C-terminus, ZMP-1 is predicted to have a signal sequence, peptidoglycan-binding domain, a central matrix protease domain, a coiled-coil domain, and four hemopexin domains. ZMP-1 is expressed in AC durin…	chrIII:5927068-5927009	wb|EGAP1.3|ref|NM_171138|gb|AB007817	GCCCTCGCAATGAGAAGCTTGTTCTGAATTCTTCTTCTTCACATTTTTCTTTGATCTATG
A_12_P100239		0.830139	A	24.4056	A	20.0271	F35E8.2	NM_074577	NM_074577	Cel.23715			F35E8.2.2	NP856519		none available [F35E8.2]	chrV:15906469-15906528	wb|F35E8.2|ref|NM_074577|ens|F35E8.2.2|ens|F35E8.2.1	TCAACTGTGCTTCCATCACATCCTCCCAATGCCAGTCGCCAGCCTGGAGAACAATCATTG
A_12_P100240	F15B10.3	1.02315	P	9132.69	P	9236.71	F15B10.3	NM_068615	NM_068615	Cel.13126	177423	hypothetical protein		TC197630		none available [F15B10.3]	chrIV:6603706-6603765	wb|F15B10.3|ref|NM_068615|tc|TC197630|tc|TC204298	GAAAGAAGTTGGAAGACAAATCAGTTGAGGAGATCGCTGCGTACATGGGTGTGGAATGTA
A_12_P100241	inx-14	0.983172	P	30437.8	P	29581.5	NM_059678	NM_059678	NM_059678	Cel.22679	172488	INneXin		TC184642	GO:0005243(gap junction channel activity)|GO:0005886(plasma membrane)|GO:0005921(gap junction)|GO:0006915(apoptotic process)|GO:0008340(determination of adult lifespan)|GO:0009792(embryo development ending in birth or egg hatching)|GO:0016021(integral to membrane)|GO:0019915(lipid storage)|GO:0055077(gap junction hemi-channel activity)	Caenorhabditis elegans INneXin family member (inx-14) (inx-14) mRNA, complete cds [NM_059678]	chrI:7350656-7350504	ref|NM_059678|tc|TC184642	TTGAACCGACCGCTCCAACTCTCACTTCAAGTCCAAGAGATTTGGCTTATTCAGAAACCA
A_12_P100242		1.06971	P	2351.94	P	2486.96	C03A7.12	NM_071988	NM_071988	Cel.9365				TC191442		none available [C03A7.12]	chrV:5178524-5178465	wb|C03A7.12|ref|NM_071988|tc|TC191442	TTGCACTTCCCGGAGCAAAAATGGGGATTATCGAGTATTATTGTGTGGATACTATTGTTT
A_12_P100243		0.651306	P	3535.42	P	2276.17	M28.10	NM_063896	NM_063896	Cel.8179			M28.10.1	TC191970		none available [M28.10]	chrII:10648520-10648579	wb|M28.10|ref|NM_063896|ens|M28.10.1|tc|TC191970	TGGAATAAATTCGATGAGGCTGTGATTCTGAAAAATCGCCCAATTTTATTCATTATTGCG
A_12_P100244	B0041.5	0.990752	P	14087.9	P	13797.1	B0041.5	NM_059017	NM_059017	Cel.19319	172075	hypothetical protein		TC184734	GO:0007411(axon guidance)|GO:0007413(axonal fasciculation)|GO:0010883(regulation of lipid storage)|GO:0016021(integral to membrane)|GO:0019915(lipid storage)|GO:0090087(regulation of peptide transport)	none available [B0041.5]	chrI:4648521-4648462	wb|B0041.5|ref|NM_059017|tc|TC184734	GGGCTTTCAAAACGAGTACGAAAAGTGGAATCATTATCGCCGGACAATGAACATCTTATG
A_12_P100245	T20F5.7	1.10942	P	1895.29	P	2078.5	T20F5.7	NM_058866	NM_058866	Cel.7172	171979	hypothetical protein		TC190182	GO:0008270(zinc ion binding)	none available [T20F5.7]	chrI:3925941-3925882	wb|T20F5.7|ref|NM_058866|gb|FN898790|tc|TC190182	TCTCAAAGAGTTTACCGACAGTTGTCCAGGCACTTCAGCCGAAGATGAAGTCCAAGTTAT
A_12_P100246		0.960168	A	6.18541	A	5.87074	NP177131							NP177131		GB	chrV:17561905-17561964	tc|NP177131	AAAGAGTTTCGGCAATTCTTTAGTCTCTTTGTCGTACAACTTCGTTTTTATCACCCGTGT
A_12_P100247	folt-1	1.07943	P	1275.4	P	1360.87	C06H2.4	NM_073432	NM_073432	Cel.4863	179544	FOLate Transporter family		TC185203	GO:0005542(folic acid binding)|GO:0006810(transport)|GO:0008518(reduced folate carrier activity)|GO:0016020(membrane)|GO:0016021(integral to membrane)|GO:0055085(transmembrane transport)	folt-1 encodes a folate transporter required for folate uptake. FOLT-1 is orthologous to human SLC19A1 (OMIM:600424), SLC19A2 (OMIM:603941, mutated in thiamine-responsive megaloblastic anemia syndrome), and SLC19A3 (OMIM:606152, mutated in biotin-responsive basal ganglia disease). heterologously expressed FOLT-1 transports folate in vitro. FOLT-1 activity is acid-dependent, is sodium-independent,…	chrV:11142765-11142824	wb|C06H2.4|ref|NM_073432|gb|EF409995|tc|TC185203	TCTTCAATCACTTCTCACACTGGTTGTAGTAGATTCGCGGTTCTTACATCTTGATATTAG
A_12_P100248	Y97E10AR.6	0.898897	P	8310.07	P	7384	NM_072662	NM_072662	NM_072662	Cel.7262	179179	hypothetical protein		TC184309	GO:0016021(integral to membrane)	Caenorhabditis elegans hypothetical protein (Y97E10AR.6) mRNA, complete cds [NM_072662]	chrV:8012835-8012666	ref|NM_072662|tc|TC184309	GTTGAGGAAATTCCATCAAATGACGAAGATGACGAAAAGGGACCATTGACACCTCGACCT
A_12_P100249	Y39D8A.1	0.914602	P	160.082	P	144.728	Y39D8A.1d	NM_001029061	NM_001029061	Cel.1810	178565	hypothetical protein		TC183809	GO:0016021(integral to membrane)|GO:0055085(transmembrane transport)	none available [Y39D8A.1a]	chrV:421658-421717	wb|Y39D8A.1d|wb|Y39D8A.1a|ref|NM_001029061|ref|NM_171430	TGTTCTTTTCCATTTCTAAAAGAACACAAATTATGGAACGGAAAATGACGGAGGCTAGCA
A_12_P100250		1.03827	P	14726.4	P	15114.2	C06A5.8b	NM_182037	NM_182037	Cel.19258			C06A5.8b.2	TC190604		none available [C06A5.8a]	chrI:6008299-6008240	wb|C06A5.8b|wb|C06A5.8a|ref|NM_182037|ref|NM_059336	CACGGAGCGATCGCTACCAAATTGGAAACCAGAGCCGCTTGTACAGAAAAATCTGATAAT
A_12_P100251	ZK1067.8	0.809029	P	228.709	P	182.905	ZK1067.8	NM_171027	NM_171027	Cel.28908	266862	hypothetical protein	ZK1067.2.1	TC196457		none available [ZK1067.8]	chrII:9214253-9214312	wb|ZK1067.8|ref|NM_171027|gb|FN899692|tc|TC196457	GTGACTGCTCTAAATTTGCACAGTTCATCAAAGGAGTGGAAAATCTGACGGAATCCATCG
A_12_P100252	Y47D3A.14	0.964909	P	7801.01	P	7440.71	Y47D3A.14	NM_067044	NM_067044	Cel.6074	176551	hypothetical protein		TC190439	GO:0008270(zinc ion binding)|GO:0016787(hydrolase activity)	Y47D3A.14 encodes a cytosine deaminase orthologous to Saccharomyces cerevisiae Tad3p, a deaminase that lies, evolutionarily, between cytidine and adenosine deaminases and deaminates adenosine residues in the anticodon of specific yeast tRNAs. [Source: WormBase] [Y47D3A.14]	chrIII:11235597-11235538	wb|Y47D3A.14|ref|NM_067044|tc|TC190439	AGCCCTCCATCAACCACCACTACGAGGTTTTTCGTGTTGAAGGCCTTCTGGATAATAATT
A_12_P100253		1.00138	P	1998.7	P	1978.45	B0285.1	NM_065472	NM_065472	Cel.7463			B0285.1b	TC180404		none available [B0285.1]	chrIII:4340131-4340190	wb|B0285.1|ref|NM_065472|ens|B0285.1b|ens|B0285.1a	AGGCTTCTTCAACGTCGCATAACAATCATCAACCAGTTCCTCAATCACAATATCAGTCAG
A_12_P100254		1.06381	P	4808.71	P	5056.73	T22B11.5	NM_068216	NM_068216	Cel.17820			T22B11.5.2	TC179031		The T22B11.5 gene encodes an ortholog of the human gene OGDH, which when mutated leads to alpha-ketoglutarate deficiency (OMIM:203740); the T22B11.5 protein is predicted to be mitochondrial with 68% accuracy. [T22B11.5]	chrIV:4697391-4697332	wb|T22B11.5|ref|NM_068216|ens|T22B11.5.2|ens|T22B11.5.1	TCACATGCAAGAACAAAAGGAGATGATGAGCAAAGTGTTTGGAGTTCCAAAATCGAAATT
A_12_P100255	C17H1.5	1.11689	P	44.8959	P	49.5671	C17H1.5	NM_060896	NM_060896	Cel.19219	182747	hypothetical protein		TC187150		none available [C17H1.5]	chrI:13116355-13116414	wb|C17H1.5|ref|NM_060896|tc|TC187150	TTAAGACAAAATCAATTCAATGGAGCCGACGTATAACAAATGCTTTGACGAATACAACAG
A_12_P100256	F41D3.7	1.00532	A	6.13427	A	6.09597	F41D3.7	NM_060695	NM_060695	Cel.18729	185607	hypothetical protein		TC203758	GO:0016021(integral to membrane)	none available [F41D3.7]	chrI:12267408-12267467	wb|F41D3.7|ref|NM_060695|gb|FN879183|tc|TC203758	TTGCCATAGTCGTTGATGATTTGTGCCCAGTTGATAGCAATAAAAGTATCGAATGGGTCT
A_12_P100257		1.00764	P	4152.59	P	4136.19	B0491.7	NM_064026	NM_064026	Cel.16028			B0491.7.1	TC190926		B0491.7 encodes a putative diphthine synthase orthologous to S. cerevisiae DPH5; DPH5 is an S-adenosylmethionine:EF-2 methyltransferase required for the enzymatic conversion of 3-amino-3-carboxypropyl-histidine to diphthine; DPH5 adds at least the last two of the three methyl groups present in diphthine, and is homologous to bacterial AdoMet:uroporphyrinogen III methyltransferases. [B0491.7]	chrII:11351068-11351127	wb|B0491.7|ref|NM_064026|ens|B0491.7.1|tc|TC190926	CTCTACATTCACTGATTATTCCTGGTGAAACCCATCCTTTGGAAGTCGACATGTTGGAAA
A_12_P100258	F54D10.9	0.968766	A	5.93672	A	5.68517	F54D10.9	NM_062263	NM_062263	Cel.26973	186236	hypothetical protein		TC184324		none available [F54D10.9]	chrII:3829643-3829584	wb|F54D10.9|ref|NM_062263|tc|TC184324	TGATACGGGAAAATGGTTTACAGATTATCAAACTGAGTTCAGTTTGGTTACATGCAGAAA
A_12_P100259	chitinase	0.28995	A	23.1355	A	6.631	R09D1.7	NM_063626	NM_063626	Cel.29094	187737	hypothetical protein		TC186448	GO:0004553(hydrolase activity, hydrolyzing O-glycosyl compounds)|GO:0004568(chitinase activity)|GO:0005975(carbohydrate metabolic process)|GO:0006032(chitin catabolic process)	none available [R09D1.7]	chrII:9455417-9455358	wb|R09D1.7|ref|NM_063626|tc|TC186448	GACAATTCAAATAGTTTATTGAGTCTTGTGAAGTTCACTGAATATTGCGACTCTGGGAAT
A_12_P100260		1.12396	P	3070.18	P	3411.08	Y71H2B.10c	NM_001027768	NM_001027768	Cel.22457			Y71H2B.10c.1			Caenorhabditis elegans hypothetical protein (apb-1) mRNA, complete cds [NM_001027768]	chrIII:2589581-2589522	wb|Y71H2B.10c|ref|NM_001027768|ens|Y71H2B.10c.1|ens|Y71H2B.10c.2	TGTGACACGACGGGAGCAGTTCAAGTGACAACTCCACTCACAAATCTTCAAGTAAGTTGT
A_12_P100261	T26E4.9	0.524611	A	12.0735	A	6.26105	T26E4.9	NM_074539	NM_074539	Cel.29342	188935	hypothetical protein		TC205434	GO:0016021(integral to membrane)	none available [T26E4.9]	chrV:15799327-15799268	wb|T26E4.9|ref|NM_074539|tc|TC205434	TGTGCTCGGCCAATTGATTCGAGCCAAGAGGCAATGGGGATGTGGATGTGATTGCTGGGG
A_12_P100262	srab-18	1.16651	A	9.14642	A	10.5467	T11A5.3	NM_073144	NM_073144	Cel.2331	188405	Serpentine Receptor, class AB (class A-like)		TC188382	GO:0004888(transmembrane signaling receptor activity)|GO:0007606(sensory perception of chemical stimulus)|GO:0016021(integral to membrane)	none available [T11A5.3]	chrV:9869950-9869893	wb|T11A5.3|ref|NM_073144|tc|TC188382	AAAGGTTCGGAAACTAATTGGTGTGCAATTAGTGGCTCATTTAAAAACTCCAAACCAGCA
A_12_P100263		1.66612	P	2173.78	P	3580.14	F10G8.1	NM_059471	NM_059471	Cel.18961				TC187874		none available [F10G8.1]	chrI:10020951-10021010	wb|F10G8.1|wb|C55B7.3|ref|NM_059471|tc|TC187874	AATTGATGGACGAAAGCGGAGTTCAAGAGGCGTATGATGCTTTCCTCGAGCAATACAAGA
A_12_P100264	lpr-2	0.854059	P	579.4	P	489.151	T12A7.5	NM_069830	NM_069830	Cel.23144	178111	LiPocalin-Related protein		TC178900	GO:0005576(extracellular region)|GO:0008289(lipid binding)|GO:0016021(integral to membrane)	none available [T12A7.5]	chrIV:11786721-11786780	wb|T12A7.5|ref|NM_069830|tc|TC178900|tc|TC207433	TTGCGAAAGACAGAGGGTGGAATGACTGAAAAAGTGAGACAAGACGCCGAATCGTTTTGT
A_12_P100265	nhr-258	0.57899	A	19.0442	A	10.8996	NM_068947	NM_068947	NM_068947	Cel.23619	182927	Nuclear Hormone Receptor family		NP9445070	GO:0003700(sequence-specific DNA binding transcription factor activity)|GO:0003707(steroid hormone receptor activity)|GO:0005634(nucleus)|GO:0006355(regulation of transcription, DNA-dependent)|GO:0008270(zinc ion binding)|GO:0043401(steroid hormone mediated signaling pathway)|GO:0043565(sequence-specific DNA binding)	Caenorhabditis elegans Nuclear Hormone Receptor family member (nhr-258) (nhr-258) mRNA, complete cds [NM_068947]	chrIV:8046725-8046828	ref|NM_068947|tc|NP9445070	TGAATGGGGTGGAACGATTCAGTCAACAAACTGATATTTTATTCCAAATTCAGGATGTTC
A_12_P100266	cra-1	1.02418	P	3292.81	P	3333.65	R13F6.10	NM_066093	NM_066093	Cel.8866	175956	Central Region Assembly in meiosis abnormal		TC179220	GO:0009792(embryo development ending in birth or egg hatching)|GO:0048477(oogenesis)	none available [R13F6.10]	chrIII:6865524-6865465	wb|R13F6.10|ref|NM_066093|tc|TC179220	TGCTTCTCGCCTTCAAAGATCTTTTCTCAATACATGTGAAGATATGCACACAACTATCAA
A_12_P100267	F38E9.5	0.921656	P	3136.47	P	2857.51	F38E9.5.1	NM_078268	NM_078268	Cel.6595	181711	hypothetical protein		TC188157	GO:0003779(actin binding)|GO:0005622(intracellular)	Caenorhabditis elegans hypothetical protein (F38E9.5) mRNA, complete cds [NM_078268]	chrX:16451175-16451234	wb|F38E9.5.1|wb|F38E9.5.2|ref|NM_078268|tc|TC188157	CGACTGCCTGTACACCATCCAAAAAAGGACCCCAAATTTTCAAAATCACAATTTATCAAA
A_12_P100268	set-20	0.860674	P	896.64	P	762.841	W01C8.4a	NM_001029762	NM_001029762	Cel.21955	180835	SET (trithorax/polycomb) domain containing		TC189065		set-20 encodes, by alternative splicing, two isoforms of a SET domain-containing protein with no non-nematode orthologs, but several paralogs (SET-6, SET-13, SET-15, SET-19, SET-21, and SET-32). set-20 has no obvious function in mass RNAi assays. [Source: WormBase] [W01C8.4a]	chrX:5680601-5680542	wb|W01C8.4a|wb|W01C8.4b|ref|NM_001029762|ref|NM_001029763	ATAAAGAACACAGCAGCACCACAACTTCATAGATACTCAACACGGTTTGCCGTGCAGTCA
A_12_P100269	T06D10.2	0.931524	P	17494.1	P	16108.8	T06D10.2.2	NM_060039	NM_060039	Cel.31947	172730	hypothetical protein		TC183568	GO:0009792(embryo development ending in birth or egg hatching)	Caenorhabditis elegans hypothetical protein (T06D10.2) mRNA, complete cds [NM_060039]	chrI:9077998-9077939	wb|T06D10.2.2|wb|T06D10.2.1|ref|NM_060039|tc|TC183568	GCAAAGAGAACCGGTAAAAAGGAACTGGCAATGAAGCCAAGAGCTGTTGGACCTGTTTTT
A_12_P100270	ech-8	0.634203	P	4885.64	P	3062.86	F01G10.2	NM_069475	NM_069475	Cel.13186	177905	Enoyl-CoA Hydratase		TC195147	GO:0003857(3-hydroxyacyl-CoA dehydrogenase activity)|GO:0006631(fatty acid metabolic process)|GO:0016491(oxidoreductase activity)|GO:0019915(lipid storage)|GO:0055114(oxidation-reduction process)	none available [F01G10.2]	chrIV:10236738-10236679	wb|F01G10.2|ref|NM_069475|tc|TC195147|tc|TC184523	GATAGAACATACAAAGTTGCGGCCACGTTGCAAAATGTGGACAGGAAGAATTTTGCAGCG
A_12_P100271	lgc-15	1.38879	A	13.1228	A	18.0154	T01H10.3	NM_077624	NM_077624	Cel.27522	187973	Ligand-Gated ion Channel		TC185508	GO:0005230(extracellular ligand-gated ion channel activity)|GO:0006810(transport)|GO:0006811(ion transport)|GO:0016020(membrane)|GO:0016021(integral to membrane)|GO:0045211(postsynaptic membrane)	none available [T01H10.3]	chrX:12115762-12115821	wb|T01H10.3|ref|NM_077624|tc|TC185508	GCTCGAGTACACCTGCGCCGCAATTCTCGAACTACTGACATTTGCCAATTTTGCTATAAT
A_12_P100272		0.805274	P	2322.3	P	1848.59	H34C03.1	NM_068635	NM_068635	Cel.12718			H34C03.1.2	TC183587		none available [H34C03.1]	chrIV:6765017-6765076	wb|H34C03.1|ref|NM_068635|ens|H34C03.1.2|ens|H34C03.1.1	GGGATTCATCATGATGCTAATAATGACGACTTTCTGAAATCTTTGAAATTGAGACGAGTC
A_12_P100273	str-55	1.19755	P	45.4139	P	53.7602	F26D2.7	NM_074748	NM_074748	Cel.23700	184963	Seven TM Receptor		TC187661	GO:0016021(integral to membrane)	none available [F26D2.7]	chrV:16415743-16415684	wb|F26D2.7|ref|NM_074748|tc|TC187661	GCAAAACTAGAAGAGAGGTCGGCAGCAAGATTTCAATTCGAGCAACTCAATTCATTGCAA
A_12_P100274		0.832785	P	105.293	P	86.6785											chrIII:007671767-007671916		ACACCTTCAGTATCCCCCCAATTCGACGTTCTTTACAATATTCTACATATTGTATCCGGA
A_12_P100275	cgp-1	1.03925	P	3146.61	P	3232.52	Y38C9A.2.2	NM_070736	NM_070736	Cel.5934	178540	Caenorhabditis GTP-binding Protein		TC180637	GO:0003924(GTPase activity)|GO:0005525(GTP binding)|GO:0005575(cellular_component)|GO:0008150(biological_process)	Caenorhabditis elegans Caenorhabditis GTP-binding Protein family member (cgp-1) (cgp-1) mRNA, complete cds [NM_070736]	chrV:118561-118502	wb|Y38C9A.2.2|wb|Y38C9A.2.1|ref|NM_070736|gb|L40996	CCAAACGGAAAGCCAAAAGAAAAAATCGAGAAGAAGCTGGACGCACTCAGCATCGAACAA
A_12_P100276		0.480954	A	12.188	A	5.79447	F19B2.2							NP176978		none available [F19B2.2]	chrV:20168285-20168226	wb|F19B2.2|tc|NP176978	AATTTGTTAGATTAGTGTTTAATATTCAAGAAACCACATCTGTTGCACCACAGACTGTGC
A_12_P100278	Y22D7AL.7	0.988425	P	7448.45	P	7277.59	Y22D7AL.7	NM_065023	NM_065023	Cel.9907	175312	hypothetical protein		TC185924		none available [Y22D7AL.7]	chrIII:1580687-1580746	wb|Y22D7AL.7|ref|NM_065023|tc|TC185924	TCATCATGCGTTCAGCACGGAAAATGACGGAATTGGTGTTGGCTGATATGCGAAAATCTA
A_12_P100279	K10D6.2	1.17743	P	311.48	P	362.528	NM_073442	NM_073442	NM_073442	Cel.3029	179548	hypothetical protein		TC187739	GO:0009792(embryo development ending in birth or egg hatching)|GO:0016021(integral to membrane)	Caenorhabditis elegans hypothetical protein (K10D6.2) mRNA, complete cds [NM_073442]	chrV:11194187-11193981	ref|NM_073442|tc|TC187739	ATTAAAATGAGCTTCCATACAGAAGAGAGGAGCCATTGCTCCACGACAAATTTGTATCAT
A_12_P100280	Y4C6B.7	1.08583	P	3767.04	P	4043.33	NM_001028309	NM_001028309	NM_001028309	Cel.24524	3565268	hypothetical protein		TC196323		Caenorhabditis elegans hypothetical protein (Y4C6B.7) mRNA, complete cds [NM_001028309]	chrIV:5351806-5351532	ref|NM_001028309|gb|EC020018|tc|TC196323	TGCAGCAACCCGTAAGAATAAAAGTGAAGACATCGTTCAAATTCCAACTACTGTCGCTCC
A_12_P100281	zen-4	0.939184	P	6409.77	P	5950.74	NM_001028138	NM_001028138	NM_001028138	Cel.16867	177374	Zygotic epidermal ENclosure defective		TC180099	GO:0000910(cytokinesis)|GO:0003777(microtubule motor activity)|GO:0005524(ATP binding)|GO:0005813(centrosome)|GO:0007018(microtubule-based movement)|GO:0008017(microtubule binding)|GO:0008574(plus-end-directed microtubule motor activity)|GO:0009792(embryo development ending in birth or egg hatching)|GO:0016021(integral to membrane)|GO:0019901(protein kinase binding)|GO:0031991(regulation of contr…	Caenorhabditis elegans Zygotic epidermal ENclosure defective family member (zen-4) (zen-4) mRNA, complete cds [NM_001028138]	chrIV:6120706-6121349	ref|NM_001028138|ref|NM_001028140|gb|AF057567|tc|TC180099	TTGACGATGAAGGAAACATTAGCACGAATATAGTGAAGGGAAATGTAATTCCAACAGTTT
A_12_P100282		1.05531	P	31715.8	P	33085.2	F25H5.3a	NM_060057	NM_060057	Cel.17414			F25H5.3a.1	TC195456		none available [F25H5.3a]	chrI:9177342-9177401	wb|F25H5.3a|ref|NM_060057|ens|F25H5.3a.1|tc|TC195456	TCCATAGTTTGATCCCGTGTTTTCATGTTTTCCTCCCAAAAAGTTTCCTTAAATTAAGGT
A_12_P100283		0.800479	P	484.606	P	383.456	ZK1067.1	NM_001136358	NM_001136358	Cel.16858			ZK1067.1b	NP020600		Caenorhabditis elegans LEThal family member (let-23) (let-23) mRNA, complete cds [NM_001136358]	chrII:9206763-9206822	wb|ZK1067.1|ref|NM_001136358|ref|NM_001136359|ref|NM_063561	ACCACATCTCAAAACTAAAAAACCTGAAACATCAGAAGAGGCTGAAGCAGTTCAATATGA
A_12_P100284	C15H9.4	1.24399	P	328.355	P	403.774	C15H9.4	NM_076620	NM_076620	Cel.23608	182643	hypothetical protein		TC183831	GO:0016021(integral to membrane)|GO:0040010(positive regulation of growth rate)	none available [C15H9.4]	chrX:6105253-6105312	wb|C15H9.4|ref|NM_076620|tc|TC183831	CATCATCTTCAAAAAGTGACCTACCTGTTTGGAGGCAGCACTCCGGATGTAAACAAGACT
A_12_P100285	C06B3.7	1.65831	P	405.915	P	665.394	C06B3.7	NM_074050	NM_074050	Cel.4880	179886	hypothetical protein		TC189745		none available [C06B3.7]	chrV:13911310-13911369	wb|C06B3.7|ref|NM_074050|tc|TC189745	AGATGATCACCTTGGATTTGAGATACGAAGACTTTTCGGATTGCGATGAGACTGAAATCA
A_12_P100286	F31F7.2	0.314167	P	356.911	P	110.841	F31F7.2	NM_072201	NM_072201	Cel.3795	179015	hypothetical protein		TC180743	GO:0016021(integral to membrane)	none available [F31F7.2]	chrV:6274769-6274828	wb|F31F7.2|ref|NM_072201|tc|TC180743	TATGGGCCGAACATTATAGCGCTTTCATTGAAAAAGAAAAGAAAAGAGGTTCAAGGAGAT
A_12_P100287	seld-1	0.971505	P	1327.14	P	1274.5	Y45F10A.4	NM_070203	NM_070203	Cel.28182	189912	SELD (SelD homolog) involved in selenophosphate synthesis		TC186173	GO:0003824(catalytic activity)|GO:0004756(selenide, water dikinase activity)|GO:0005524(ATP binding)	none available [Y45F10A.4]	chrIV:13507996-13508055	wb|Y45F10A.4|ref|NM_070203|tc|TC186173	AAAGGAGGAGAGGGATTCAAATTGTATCAGGGAACATCAGCAGAGACAAGTGGTGGACTT
A_12_P100288	F47B8.2	1.35821	P	1409.26	P	1892.06	NM_074147	NM_074147	NM_074147	Cel.3537	185895	hypothetical protein		TC197673	GO:0016021(integral to membrane)	Caenorhabditis elegans hypothetical protein (F47B8.2) mRNA, complete cds [NM_074147]	chrV:14316155-14316036	ref|NM_074147|tc|TC197673	ATCGGAGCTGAAATCCTCAAGTACGTCCTAGTCAATCGTCTCTGGAAATACGCAAAGTCA
A_12_P100289	inx-14	0.985276	P	32510.3	P	31663.3	NM_059677	NM_059677	NM_059677	Cel.22679	172488	INneXin			GO:0005243(gap junction channel activity)|GO:0005886(plasma membrane)|GO:0005921(gap junction)|GO:0006915(apoptotic process)|GO:0008340(determination of adult lifespan)|GO:0009792(embryo development ending in birth or egg hatching)|GO:0016021(integral to membrane)|GO:0019915(lipid storage)|GO:0055077(gap junction hemi-channel activity)	Caenorhabditis elegans INneXin family member (inx-14) (inx-14) mRNA, complete cds [NM_059677]	chrI:7350653-7350507	ref|NM_059677	AACCGTTGCAGACCGCTCCAACTCTCACTTCAAGTCCAAGAGATTTGGCTTATTCAGAAA
A_12_P100290	ztf-4	1.06729	P	17444.7	P	18404.4	T10B11.3	NM_059575	NM_059575	Cel.16763	172422	Zinc finger Transcription Factor family		TC186537	GO:0003676(nucleic acid binding)|GO:0005515(protein binding)|GO:0005622(intracellular)|GO:0008270(zinc ion binding)	none available [T10B11.3]	chrI:6929470-6929529	wb|T10B11.3|ref|NM_059575|tc|TC186537	GTCGAAGGCGCGCCATTGTCCTACTCGTCGAATAATGGAACTCCCCAAATCTAAATATTT
A_12_P100291	srt-30	0.444476	A	26.3636	A	11.5832	NM_071649	NM_071649	NM_071649	Cel.27433	187704	Serpentine Receptor, class T		TC188168	GO:0016021(integral to membrane)|GO:0019915(lipid storage)	Caenorhabditis elegans Serpentine Receptor, class T family member (srt-30) (srt-30) mRNA, complete cds [NM_071649]	chrV:3798719-3798611	ref|NM_071649|tc|TC188168	AAATTGGTTTGAAGAAATCAAACCCAACAACTCACACTACAAAGGACTCGAACAGCGCGG
A_12_P100292		0.94731	P	23526.6	P	22030.8	H26D21.2	NM_058801	NM_058801	Cel.18407			H26D21.2.2	TC179690		The msh-2 gene encodes a DNA mismatch repair protein homolog that is orthologous to human MSH2 (OMIM:120435); mutation of the human MSH2 gene leads to hereditary non-polyposis colon cancer (OMIM:120436). [H26D21.2]	chrI:3694439-3694380	wb|H26D21.2|ref|NM_058801|ens|H26D21.2.2|ens|H26D21.2.1	CAAGAAGAAGAAGGAACTTCTCGAATCAGCAGATATCCGACAAGCCATTCTCAGCCTTGT
A_12_P100293	flp-14	0.714037	P	12458.1	P	8793.29	NM_067281	NM_067281	NM_067281	Cel.9869	176708	FMRF-Like Peptide		NP007219	GO:0007218(neuropeptide signaling pathway)	Caenorhabditis elegans FMRF-Like Peptide family member (flp-14) (flp-14) mRNA, complete cds [NM_067281]	chrIII:12913427-12914617	ref|NM_067281|gb|EB993411|tc|NP007219|tc|TC208287	AAGCACGAGTACTTGAGATTCGGAAAGAGAAAGCACGAATACTTGCGTTTCGGACGCAAA
A_12_P100294	fbxb-35	1.17975	P	500.242	P	583.373	F07E5.2	NM_061766	NM_061766	Cel.15516	173563	F-box B protein		TC189167		This gene encodes a protein containing an F-box, a motif predicted to mediate protein-protein interactions either with homologs of yeast Skp-1p or with other proteins. its encoded protein also contains a Pfam-B45 motif of presently unknown function. [Source: WormBase] [F07E5.2]	chrII:2052571-2052630	wb|F07E5.2|ref|NM_061766|tc|TC189167	TCAGGAGAGAGAAGAGTATCGAATTGAGAGATTTGATGGAACAGAAGCTCTTGTATGGTT
A_12_P100295	fkh-2	1.28718	P	180.642	P	229.845	T14G12.4b.1	NM_076244	NM_076244	Cel.22743	180663	ForKHead transcription factor family		TC191053	GO:0002052(positive regulation of neuroblast proliferation)|GO:0002119(nematode larval development)|GO:0003690(double-stranded DNA binding)|GO:0003700(sequence-specific DNA binding transcription factor activity)|GO:0003705(sequence-specific distal enhancer binding RNA polymerase II transcription factor activity)|GO:0005634(nucleus)|GO:0005667(transcription factor complex)|GO:0006355(regulation of…	fkh-2 encodes one of 15 C. elegans forkhead transcription factors and is homologous to Drosophila sloppy-paired (slp) and the vertebrate Brain Factor 1 (BF-1, OMIM:164874, expression is restricted to the central nervous system). fkh-2 is required, along with ceh-37, for proper development of the AWB chemosensory neurons. specifically, fkh-2 is required for development of AWB-specific ciliary and …	chrX:3740663-3740604	wb|T14G12.4b.1|wb|T14G12.4b.2|wb|T14G12.4a|ref|NM_076244	TCGTCAAATGATGCCGATTCCAGCGATGCCTCAAGTTTTCGCACAACCTGAACTTTTACA
A_12_P100296	col-89	0.875123	P	606.654	P	524.792	F17C8.2	NM_065574	NM_065574	Cel.10592	175627	COLlagen		TC190104	GO:0016021(integral to membrane)|GO:0042302(structural constituent of cuticle)	none available [F17C8.2]	chrIII:4749038-4749097	wb|F17C8.2|ref|NM_065574|tc|TC190104	CAGCTTACTGTCCATGTCCTCCAAGATCAGCTGTTTTTGTCAACCGTTTTGCCCATTAAA
A_12_P100297	srj-44	0.948383	A	6.68471	A	6.26676	T03D3.11	NM_071368	NM_071368	Cel.29239	191948	Serpentine Receptor, class J		TC187189	GO:0016021(integral to membrane)	none available [T03D3.11]	chrV:2844637-2844578	wb|T03D3.11|ref|NM_071368|tc|TC187189	TCAATCAGATAACGATTCGAAACGAGAAAATTCAACTCAAACAATTAATTTGCGGAAGGC
A_12_P100298	math-20	0.897782	P	1811.43	P	1607.57	C40D2.2.2	NM_061745	NM_061745	Cel.15692	173562	MATH (meprin-associated Traf homology) domain containing	C46F9.1.1	TC184551		The C40D2.2 gene encodes a protein closely similar to C46F9.3, which has a meprin-associated Traf homology (MATH) domain and may be involved in apoptosis. [Source: WormBase] [C40D2.2.2]	chrII:1998244-1998303	wb|C40D2.2.2|wb|C40D2.2.1|ref|NM_061745|ens|C46F9.1.1	TGTTTAATAAAGCAACCGGTTACGGATGGCTTAAGCTCATAAGATGGGACAGTTTGGAGG
A_12_P100299	fip-1	101.537	P	87.4184	P	8774.12	F22B7.4	NM_066503	NM_066503	Cel.26546	184814	Fungus-Induced Protein		TC206908	GO:0016021(integral to membrane)	none available [F22B7.4]	chrIII:8639875-8639934	wb|F22B7.4|ref|NM_066503|gb|FM247417|tc|TC206908	GTAATGGTGGATACGGCTATGGAAATGGTGGCGGATACTATGGAGGATACAATGGATACT
A_12_P100300		3.41881	P	95.2562	P	321.918	Y97E10AR.1	NM_072657	NM_072657	Cel.5041			Y97E10AR.1.1	TC180854		none available [Y97E10AR.1]	chrV:8004172-8004231	wb|Y97E10AR.1|ref|NM_072657|ens|Y97E10AR.1.1|tc|TC180854	CCGGCGAAACTTAGTCGTCGCTTACTTCAAATTCTTCAAGATCGTATGATCAATCTTCCA
A_12_P100301		0.197708	P	55.0533	A	10.7593	T20D4.9	NM_071551	NM_071551	Cel.34444				TC183988		T20D4.9 encodes a neprilysin. neprilysins are thermolysin-like zinc metallopeptidases, found on the outer surface of animal cells, that negatively regulate small signalling peptides (e.g., enkephalin, tachykinin, insulin, and natriuretic peptides) by cleaving them. T20D4.9 has no clear orthologs in other organisms. [Source: WormBase] [T20D4.9]	chrV:3404431-3404490	wb|T20D4.9|ref|NM_071551|tc|TC183988	AAAGGTCACTCATGAAGATTTAGCAAACATAATGGGATTAAGGATGGTTATGAAGATGGC
A_12_P100302	Y39F10C.1	1.01834	A	11.5379	A	11.6144	Y39F10C.1	NM_061385	NM_061385	Cel.28134	189761	hypothetical protein	Y39F10C.2.2	TC189368	GO:0008340(determination of adult lifespan)|GO:0030704(vitelline membrane formation)	none available [Y39F10C.1]	chrII:676946-677005	wb|Y39F10C.1|ref|NM_061385|ens|Y39F10C.2.2|ens|Y39F10C.2.1	TCCTATACACGTACCAACCAGGACACGAAGACGTTGAGTAAAGAGGAGAAGACTTCGTTT
A_12_P100303	F41D3.9	0.459629	P	72.4987	A	32.9394	F41D3.9	NM_060698	NM_060698	Cel.18731	185609	hypothetical protein		TC187573	GO:0016021(integral to membrane)	none available [F41D3.9]	chrI:12273055-12272996	wb|F41D3.9|ref|NM_060698|tc|TC187573	CCTTCTTCTGCTCAACGATTTCCAAGACTACCGGAGGTACTACTCGAAAAAGTTATCGGA
A_12_P100304	Y51H4A.2	1.06048	A	14.1102	A	14.7915	Y51H4A.2	NM_070559	NM_070559	Cel.28255	190145	hypothetical protein		TC196704		none available [Y51H4A.2]	chrIV:16493496-16493437	wb|Y51H4A.2|ref|NM_070559|tc|TC196704	AAATCACGCCATTTCGTTTATTAGGCGATATCCCGGCTCCTCTCAAGCTCTCAGTGCGCG
A_12_P100305		1.00942	A	5.92182	A	5.90887											chrI:009928474-009928550		AGACCGAGTACTGTACTTTGCTCCGATTCCGCAACTGAGAATGACTACGTTCAATGTCTA
A_12_P100306		1.73755	P	1509.75	P	2593.11	T28C6.4	NM_069125	NM_069125	Cel.13229				TC200829		none available [T28C6.4]	chrIV:8823009-8822950	wb|T28C6.4|wb|T28C6.6|ref|NM_069125|ref|NM_069126	CGAGGACGGAACTCGCCGTTAAATGTTATGAGAAATTCAACAATAAAATATTCTCTATTC
A_12_P100307	Y7A5A.2	1.12748	P	250.492	P	279.177	Y7A5A.2	NM_078194	NM_078194	Cel.19775	189381	hypothetical protein		TC197832		none available [Y7A5A.2]	chrX:15771803-15771744	wb|Y7A5A.2|ref|NM_078194|gb|BJ764341|tc|TC197832	AACGTGAAATGCCAAAGCTGTTGTCAAGTGAAAATGATCAAAATCTGAAACGGCGCAAAG
A_12_P100308	C32E8.3	0.968758	P	12774.7	P	12233.2	C32E8.3	NM_058818	NM_058818	Cel.19175	171948	hypothetical protein		TC197774	GO:0002119(nematode larval development)|GO:0040007(growth)	none available [C32E8.3]	chrI:3787308-3787367	wb|C32E8.3|ref|NM_058818|tc|TC197774	GGATACAACAGAAAATACTGGATATGTTGGAGCTTACAAGAATAAAGATTCCTACGATAA
A_12_P100310	R01H10.4	1.14802	P	1557.65	P	1767.66	R01H10.4	NM_066869	NM_066869	Cel.10233	187514	hypothetical protein		TC192284		none available [R01H10.4]	chrIII:10256947-10257006	wb|R01H10.4|ref|NM_066869|tc|TC192284	CCGGCGGCAAACATTTTCAAAGACTCAAGTCAAGATTTTGAGGCGAAAATGGCTTCAGAA
A_12_P100311	C16C8.5	1.03485	P	11576.4	P	11842.1	NM_062142	NM_062142	NM_062142	Cel.15865	182672	hypothetical protein		TC199843		Caenorhabditis elegans hypothetical protein (C16C8.5) mRNA, complete cds [NM_062142]	chrII:3444928-3444825	ref|NM_062142|tc|TC199843	AATCTGTATTATGGTGGTCAGAAGCTTCAGGACAATCGCTCGATTGGATCTTACAATATT
A_12_P100312	spp-8	0.457764	P	67627.9	P	30601.6	NM_069046	NM_069046	NM_069046	Cel.13455	177652	SaPosin-like Protein family		TC185423		Caenorhabditis elegans SaPosin-like Protein family member (spp-8) (spp-8) mRNA, complete cds [NM_069046]	chrIV:8483412-8483550	ref|NM_069046|tc|TC185423	GAGCAATGTGCTCGCAGATGTGCTAGAGCGTCAATGCTCCAGAGTTTGAATCAAGAATTT
A_12_P100313	tat-4	1.03061	P	62225.2	P	63392.5	T24H7.5b	NM_062844	NM_062844	Cel.18236	174031	Transbilayer Amphipath Transporters (subfamily IV P-type ATPase)		TC193453	GO:0000166(nucleotide binding)|GO:0000287(magnesium ion binding)|GO:0002119(nematode larval development)|GO:0003824(catalytic activity)|GO:0004012(phospholipid-translocating ATPase activity)|GO:0005524(ATP binding)|GO:0006754(ATP biosynthetic process)|GO:0008152(metabolic process)|GO:0015662(ATPase activity, coupled to transmembrane movement of ions, phosphorylative mechanism)|GO:0015914(phosphol…	tat-4 encodes one of six C. elegans subfamily IV P-type ATPase that, by sequence similarity, is proposed to function as an aminophospholipid translocase (flippase). loss of tat-4 function via RNAi or deletion mutation results in no obvious developmental or morphological defects, however tat-4 deletion mutants are hypersensitive to sterol deprivation and this hypersensitivity is enhanced by a muta…	chrII:6234542-6234483	wb|T24H7.5b|ref|NM_062844|tc|TC193453	TAAGAGCTTCATTCAAACGACCATCACACTGCCTTTCCATTCTGATTATGTGTACTATAC
A_12_P100314	fbxb-69	1.12352	P	514.904	P	571.854	F09C3.5	NM_061093	NM_061093	Cel.18966	184229	F-box B protein		TC188981		none available [F09C3.5]	chrI:14283611-14283552	wb|F09C3.5|ref|NM_061093|tc|TC188981	AAATACTCAATGGAGTTGAGACATTTTCCTTCGAGGAATATGGTAGAAGAGCCAAGGGAA
A_12_P100315	M01H9.5	0.996104	A	6.01145	A	5.91918	M01H9.5	NM_171320	NM_171320	Cel.20408	259568	hypothetical protein		TC193387		none available [M01H9.5]	chrIV:4466965-4467024	wb|M01H9.5|ref|NM_171320|tc|TC193387	TGGATCTGATGGATTGCTCGGATTTCGAGACAGATGAGATGACGTGCATGTTAACTGCAA
A_12_P100316	ZK1127.10	1.54989	P	13310.4	P	20392.5	ZK1127.10.2	NM_063048	NM_063048	Cel.9094	174155	hypothetical protein		TC185721	GO:0006520(cellular amino acid metabolic process)|GO:0008152(metabolic process)|GO:0009058(biosynthetic process)|GO:0009792(embryo development ending in birth or egg hatching)|GO:0016769(transferase activity, transferring nitrogenous groups)|GO:0030170(pyridoxal phosphate binding)	cth-2 encodes a putative cystathionine gamma-lyase. CTH-2 is orthologous to human CTH (OMIM:607657, mutated in cystathioninuria), extremely similar to its paralog CTH-1, and also paralogous to C12C8.2. either CTH-2, or CTH-1, or both proteins weakly inhibit DHC-1 in vivo. CTH-2 is expressed in both larval and adult hypodermis, anal depressor muscle, and body wall muscle, as well as in adult vulva…	chrII:7056184-7056125	wb|ZK1127.10.2|wb|ZK1127.10.1|ref|NM_063048|tc|TC185721	GTCTCCACCACAACCTCTAACTAATCGACTCAAATTGTGTCTTACACTATCCAATAAATT
A_12_P100317	plx-1	0.870947	P	68.1446	P	58.6679	Y55F3AL.1	NM_067617	NM_067617	Cel.175	246019	PLeXin		NP205966	GO:0001726(ruffle)|GO:0005884(actin filament)|GO:0007264(small GTPase mediated signal transduction)|GO:0016020(membrane)|GO:0016021(integral to membrane)|GO:0017154(semaphorin receptor activity)|GO:0035121(tail morphogenesis)|GO:0048365(Rac GTPase binding)|GO:0051270(regulation of cellular component movement)	plx-1 encodes a C. elegans plexin ortholog. by homology, PLX-1 is predicted to function as a semaphorin receptor whose activity is required for proper positioning of the ray 1 cells in the male tail. genetic analyses indicate that while plx-1 functions in the same genetic pathway as the smp-1 and smp-2 semaphorin-encoding genes to position ray 1 cells, it functions in parallel to unc-73/GEF and t…	chrIV:983013-983072	wb|Y55F3AL.1|ref|NM_067617|gb|AB080022|tc|NP205966	TCAACGAGCTCTACAAGTACCTGGATCAGTATAAGGAGAGCATTATCGATGCGTTGGAGA
A_12_P100318	spp-3	0.807096	P	87947.8	P	70166.2	T08A9.7.1	NM_076834	NM_076834	Cel.31314	180993	SaPosin-like Protein family		TC192243		Caenorhabditis elegans SaPosin-like Protein family member (spp-3) (spp-3) mRNA, complete cds [NM_076834]	chrX:7315008-7314949	wb|T08A9.7.1|wb|T08A9.7.2|ref|NM_076834|gb|BJ113251	AACTCGAGAACGGAACTGCTCCATCTGACGTCTGCACCAAGCTTGGAATGTGTTAAATAA
A_12_P100319	F54D1.1	0.968324	P	343.993	P	329.266	F54D1.1	NM_069713	NM_069713	Cel.12872	186227	hypothetical protein		TC190769		none available [F54D1.1]	chrIV:11262915-11262974	wb|F54D1.1|ref|NM_069713|tc|TC190769	GAAAGACCAAAAAGAAAAAGCCAATTGGATGAGCAATCCCATAGTAATTATTGGGCTCCA
A_12_P100320	ZK930.4	0.86304	P	1881.01	P	1604.72	ZK930.4	NM_064140	NM_064140	Cel.13743	191464	hypothetical protein		TC196272		none available [ZK930.4]	chrII:11908417-11908476	wb|ZK930.4|ref|NM_064140|gb|FN880300|tc|TC196272	GGGAGAAGTTGGATTCCGAAGCCGAAAGTGACATTGAACTCTTTATCAAGGTTTCCGACT
A_12_P100321	vet-6	1.07902	P	6651.39	P	7094.45	F44F1.7	NM_060931	NM_060931	Cel.18714	173191	Very Early Transcript		TC179706	GO:0005515(protein binding)	vet-6 encodes a protein that contains a spectrin repeat. vet-6 is preferentially transcribed in embryos prior to gastrulation. [Source: WormBase] [F44F1.7]	chrI:13272610-13272669	wb|F44F1.7|ref|NM_060931|tc|TC179706	TTCCCAGCGCCAAAGTCTACACGTTGTATGCGATGAGATGTAATAATTCGGCTGGAACTA
A_12_P100322	F42H10.6	0.968318	P	11791.4	P	11286.5	F42H10.6.1	NM_066471	NM_066471	Cel.10488	176198	hypothetical protein		TC199040	GO:0042802(identical protein binding)	Caenorhabditis elegans hypothetical protein (F42H10.6) mRNA, complete cds [NM_066471]	chrIII:8478460-8478401	wb|F42H10.6.1|wb|F42H10.6.2|ref|NM_066471|tc|TC199040	GGATGGAAAAATGTCGGCAAAGGGAAAACATACTCTAGCATTCCTTCCAAATCAGCCTGG
A_12_P100323	ZC190.6	1.07505	A	30.2441	P	32.1401	ZC190.6	NM_072834	NM_072834	Cel.28574	191096	hypothetical protein		TC182303	GO:0016021(integral to membrane)	none available [ZC190.6]	chrV:8674692-8674633	wb|ZC190.6|ref|NM_072834|tc|TC182303	AATCGAAGCCGAATCGGTCCACAAAATCAAGTTAGAACTCTTGATGGAAAAACAATTCAA
A_12_P100324	col-36	0.720409	P	111551	P	79438.5	C27H5.5	NM_063086	NM_063086	Cel.15771	174178	COLlagen		TC189546	GO:0016021(integral to membrane)|GO:0042302(structural constituent of cuticle)	col-36 encodes a collagen protein. expressed during the L1 to L2 and L2 to dauer larval stage molts. [Source: WormBase] [C27H5.5]	chrII:7167692-7167633	wb|C27H5.5|wb|C27H5.7b.1|ref|NM_063086|ref|NM_171020	AAGGACCACAAGGACCACCAGGAGATGAAGGATCTTGCGATCACTGCCCAGAGCCACGTA
A_12_P100325	Y73F8A.23	1.40446	A	7.85743	A	10.9085	Y73F8A.23	NM_070457	NM_070457	Cel.28446	190683	hypothetical protein		TC191181		none available [Y73F8A.23]	chrIV:15442997-15442938	wb|Y73F8A.23|ref|NM_070457|tc|TC191181	GACATAACATAACTGATGGAACTTTAGATGAGACAACTGGCTATAAATGGAGTCAAACCA
A_12_P100326	unc-17	0.998804	A	7.21433	A	7.12284	ZC416.8a	NM_001028431	NM_001028431	Cel.16989	177124	UNCoordinated		TC181510	GO:0002119(nematode larval development)|GO:0005277(acetylcholine transmembrane transporter activity)|GO:0005887(integral to plasma membrane)|GO:0006937(regulation of muscle contraction)|GO:0007271(synaptic transmission, cholinergic)|GO:0008021(synaptic vesicle)|GO:0008292(acetylcholine biosynthetic process)|GO:0015238(drug transmembrane transporter activity)|GO:0015870(acetylcholine transport)|GO…	cha-1 is part of a gene complex, in which it shares a common promoter and first (noncoding) exon with unc-17 (and is thus coexpressed with unc-17), but in which the two genes encode mutationally separable functions. cha-1 encodes a choline acetyltransferase that synthesizes acetylcholine, is expressed in neurons, and is required for viability, normal growth, locomotion, and sensitivity to acetylc…	chrIV:3618337-3618278	wb|ZC416.8a|ref|NM_001028431|gb|L19621|tc|TC181510	TATGTATAAGTTTTATTTATTTATTTAAGTAAACCAAAAAACATTTTGAATGTTTCACAA
A_12_P100327	F11C3.1	0.971688	P	433.224	P	416.118	F11C3.1	NM_061196	NM_061196	Cel.26374	184343	hypothetical protein		TC183740		none available [F11C3.1]	chrI:14871274-14871333	wb|F11C3.1|ref|NM_061196|tc|TC183740	GGTCAGAAGGTTCGAAGACTACAAAGTTTTTACCGAAGACACAGTCATCGAGAATAAAAT
A_12_P100329	col-107	2.76212	P	388.85	P	1061.7	C34H4.4b	NM_182305	NM_182305	Cel.13506	176961	COLlagen		TC201707	GO:0016021(integral to membrane)|GO:0042302(structural constituent of cuticle)	Caenorhabditis elegans COLlagen family member (col-107) (col-107) mRNA, complete cds [NM_182305]	chrIV:1549630-1549689	wb|C34H4.4b|ref|NM_182305|tc|TC201707	AGCTTCCCAGGGAGGATACAGACGTCGTTTCTCTCACGTCTAAGGATTTTAACATTCTCA
A_12_P100330	ubxn-6	1.01114	P	46388.8	P	46366	H06H21.6.1	NM_068247	NM_068247	Cel.20681	177253	UBX-containing protein in Nematode		TC204500			chrIV:4807672-4807613	wb|H06H21.6.1|wb|H06H21.6.4|wb|H06H21.6.5|wb|H06H21.6.3	CATGTCGTCTTCGCTGAAAACCTGTCTGATTATGGACAAATCGTTGCCGATGAGCATATC
A_12_P100331	ars-2	1.18449	P	32413.5	P	37952	F28H1.3.2	NM_058880	NM_058880	Cel.17465	171985	Alanyl tRNA Synthetase		TC179188	GO:0000166(nucleotide binding)|GO:0002119(nematode larval development)|GO:0003676(nucleic acid binding)|GO:0004813(alanine-tRNA ligase activity)|GO:0005524(ATP binding)|GO:0005737(cytoplasm)|GO:0006419(alanyl-tRNA aminoacylation)|GO:0009792(embryo development ending in birth or egg hatching)|GO:0016876(ligase activity, forming aminoacyl-tRNA and related compounds)|GO:0040007(growth)|GO:0040010(po…	ars-2 encodes a predicted cytoplasmic alanyl-tRNA synthetase (AlaRS), a class II aminoacyl-tRNA synthetase that catalyzes the attachment of alanine to its cognate tRNA and is thus required for protein biosynthesis. ARS-2 is essential for embryogenesis, and is required for fertility and a normal rate of postembryonic development. ARS-2 expression is likely ubiquitous and detected in hypodermis, in…	chrI:3986327-3986386	wb|F28H1.3.2|wb|F28H1.3.3|wb|F28H1.3.1|ref|NM_058880	GATAAACTTGATGCTGCCGTCGAACTCGCCCAGAAATTTGCCCTTGCTGCAATCAATTAA
A_12_P100332	H12D21.6	0.603264	P	220.446	P	131.458	H12D21.6	NM_074272	NM_074272	Cel.3234	179988	hypothetical protein		TC199218		none available [H12D21.6]	chrV:14897383-14897324	wb|H12D21.6|ref|NM_074272|tc|TC199218	CAATCAGGAAGCAGTTCAAATGGCATGGGAAATTCCAATATTCAGAGAAACTTTGGAAAA
A_12_P100333		0.594871	A	13.0951	A	7.70035	NP163674							NP163674		GB	chrI:13747936-13749161	tc|NP163674	TCCGCTTTGTAACGGGGATCAGCTTCAAACTGCTTTGTTTCGTTCAATGCGCAGTTCATA
A_12_P100334	Y39B6A.41	1.14282	P	187.326	P	211.618	Y39B6A.41	NM_171566	NM_171566	Cel.37014	189732	hypothetical protein		TC182898	GO:0005215(transporter activity)|GO:0006810(transport)|GO:0016020(membrane)|GO:0016021(integral to membrane)|GO:0022857(transmembrane transporter activity)|GO:0055085(transmembrane transport)	none available [Y39B6A.41]	chrV:18970995-18970936	wb|Y39B6A.41|ref|NM_171566|tc|TC182898	CACAATTTGGATTTACCATGTTTTTATTTTTAGCAACGTGTTGTGCGGCTTTGGCGACAA
A_12_P100335	unc-43	1.16046	P	28.9033	P	33.1554	K11E8.1l.2				177921	UNCoordinated		TC182123	GO:0004672(protein kinase activity)|GO:0004674(protein serine/threonine kinase activity)|GO:0004683(calmodulin-dependent protein kinase activity)|GO:0004713(protein tyrosine kinase activity)|GO:0005515(protein binding)|GO:0005516(calmodulin binding)|GO:0005524(ATP binding)|GO:0005954(calcium- and calmodulin-dependent protein kinase complex)|GO:0006468(protein phosphorylation)|GO:0007067(mitosis)|…	unc-43 encodes the C. elegans type II calcium/calmodulin-dependent protein kinase (CaMKII) ortholog. unc-43 activity is required for a number of processes, including locomotion, neuronal cell fate specification and regulation of synaptic density, egg laying, defecation, and meiotic maturation. in regulating some of these processes, unc-43 acts in concert with MAPKKK and G protein signaling pathwa…	chrIV:10331830-10331771	wb|K11E8.1l.2|wb|K11E8.1i.2|wb|K11E8.1i.1|wb|K11E8.1k.2	AACTCTGGGTGCTGAAAAGTTGGTTATAAGTATGAAAAACATCGAATATTGGCAGGTGCT
A_12_P100336	F58H7.2	1.15547	P	5285.52	P	6037.06	F58H7.2	NM_067616	NM_067616	Cel.12782	176916	hypothetical protein		TC181975	GO:0016811(hydrolase activity, acting on carbon-nitrogen (but not peptide) bonds, in linear amides)|GO:0016884(carbon-nitrogen ligase activity, with glutamine as amido-N-donor)	none available [F58H7.2]	chrIV:940178-940119	wb|F58H7.2|ref|NM_067616|tc|TC181975	CGGTTTCTGTTCAAATTGCCACTCCACCGTACCGAGAAGAAATGTGTCTGAGATTGTTGA
A_12_P100337	tag-50	2.98894	A	22.7505	P	67.218	M176.1	NM_063609	NM_063609	Cel.14703	187498	Temporarily Assigned Gene name		NP013677		tag-50 encodes a predicted member of the arrestin family. [Source: WormBase] [M176.1]	chrII:9413969-9414028	wb|M176.1|ref|NM_063609|tc|NP013677|tc|TC200113	ACATCTGCATTCAGAGGCACTTTAAATTCAGTTTTCTCAGTAATTATTGGAGCTTCGCCC
A_12_P100338	fbxc-52	1.08672	P	2634.4	P	2829.94	NM_062227	NM_062227	NM_062227	Cel.7375	173715	F-box C protein		TC185660		Caenorhabditis elegans F-box C protein family member (fbxc-52) (fbxc-52) mRNA, complete cds [NM_062227]	chrII:3719315-3719430	ref|NM_062227|tc|TC185660	AAATCGTGCTTCCCGCTGTAGAATTACAAAATTGGGAACTGTCTATTTCGCAAACGGAGT
A_12_P100339	F36H9.7	0.797324	P	294.637	P	232.22	BJ121353		BJ121353	Cel.3693	185390	hypothetical protein		TC199299		BJ121353 unpublished oligo-capped cDNA library, C. elegans L1 stage Caenorhabditis elegans cDNA clone yk1275c08 5', mRNA sequence [BJ121353]	chrV:1773861-1773802	gb|BJ121353|tc|TC199299	TTCACGGTTGACCTCATATTTCGACTCGTTTTGAGCATAGTTTTGTACAATAAACATTTG
A_12_P100340	C09H10.5	1.15571	P	1438.62	P	1643.5	C09H10.5	NM_063977	NM_063977	Cel.15906	182478	hypothetical protein		TC197908		none available [C09H10.5]	chrII:11100969-11100910	wb|C09H10.5|ref|NM_063977|tc|TC197908	AAGATCACACGAAATTCGACAACTACATGTACGATCAGATGACGAGAAAAGAGTGGACCA
A_12_P100341	dyf-3	0.983236	P	801.417	P	778.921	C04C3.5c	NM_001026125	NM_001026125	Cel.13607	177107	abnormal DYe Filling		TC185354		dyf-3 encodes an ortholog of zebrafish cluap1 (also qilin, and like PKD2 required to suppress kidney cysts) and human clusterin-associated protein 1 (CLUAP1). DYF-3 is predicted to have two coiled-coil domains. DYF-3 is required for normal assembly of middle and distal ciliary segments, with dyf-3 mutants showing truncated sensory cilia. DYF-3 is required cell-autonomously for dye uptake. dyf-3 i…	chrIV:3397133-3397074	wb|C04C3.5c|wb|C04C3.5a|wb|C04C3.5b|ref|NM_001026125	GATCATCAGGATGGATGATAATGTCGCGCAGCATCACAAGAGAGAACTTCATCGGCAGGA
A_12_P100342	Y37A1B.17	0.976629	P	2006.5	P	1937.08	Y37A1B.17a	NM_001083253	NM_001083253	Cel.6437	4926960	hypothetical protein	Y37A1B.17c	TC178132	GO:0005089(Rho guanyl-nucleotide exchange factor activity)|GO:0005622(intracellular)|GO:0035023(regulation of Rho protein signal transduction)|GO:0040011(locomotion)	none available [Y37A1B.17a]	chrIV:13964885-13964827	wb|Y37A1B.17a|ref|NM_001083253|ens|Y37A1B.17c|ens|Y37A1B.17d	AGAATGGCTACTCATCAAAAGAGACAGCGGAAAAGTCGGATATGTACCGGCGGCATATTA
A_12_P100343	Y34B4A.4	0.814368	P	562.822	P	453.074	Y34B4A.4a	NM_001029787	NM_001029787	Cel.540	180798	hypothetical protein		TC179576	GO:0005085(guanyl-nucleotide exchange factor activity)|GO:0005622(intracellular)|GO:0007264(small GTPase mediated signal transduction)|GO:0051056(regulation of small GTPase mediated signal transduction)	none available [Y34B4A.4a]	chrX:5271307-5271366	wb|Y34B4A.4a|wb|Y34B4A.4b|ref|NM_001029787|ref|NM_001029788	AACATGATCAACTTCCTGAAACGGTGGAACCAGTTTGCCATTCTTGACAGCATCCGCAAA
A_12_P100344	syn-13	0.972837	P	9800.47	P	9424.63	F36F2.4.1	NM_060021	NM_060021	Cel.5483	172718	SYNtaxin		TC192074	GO:0005484(SNAP receptor activity)|GO:0006886(intracellular protein transport)|GO:0009792(embryo development ending in birth or egg hatching)|GO:0016020(membrane)|GO:0016021(integral to membrane)	Caenorhabditis elegans SYNtaxin family member (syn-13) (syn-13) mRNA, complete cds [NM_060021]	chrI:9002211-9002152	wb|F36F2.4.1|wb|F36F2.4.2|ref|NM_060021|tc|TC192074	AACAAGCCGTCTACTACAATCAGAAAGCCCGTCAAAAGAAGCTTCTCCTTCTCTGTTTCT
A_12_P100345	F59F4.2	1.17292	P	15647.7	P	18142.5	F59F4.2	NM_078203	NM_078203	Cel.23051	181669	hypothetical protein		TC203313	GO:0016021(integral to membrane)	none available [F59F4.2]	chrX:15842205-15842264	wb|F59F4.2|ref|NM_078203|tc|TC203313|tc|TC208105	AATACTCGCTAGTGCGATCAAGTAGAGATTCCCTGGCCCTCCTACAACCTCCTGAAACCC
A_12_P100346	lit-1	1.0777	P	4567.56	P	4865.85	W06F12.1d	NM_001027637	NM_001027637	Cel.6733	176808	Loss of InTestine		TC180023	GO:0001714(endodermal cell fate specification)|GO:0002119(nematode larval development)|GO:0004672(protein kinase activity)|GO:0004674(protein serine/threonine kinase activity)|GO:0004707(MAP kinase activity)|GO:0004713(protein tyrosine kinase activity)|GO:0005515(protein binding)|GO:0005524(ATP binding)|GO:0005634(nucleus)|GO:0005737(cytoplasm)|GO:0005938(cell cortex)|GO:0006468(protein phosphory…	lit-1 encodes a serine threonine protein kinase homolog related to the Drosophila protein Nemo that is required for embryonic viability, plays a central role in controlling the asymmetry of cell divisions during embryogenesis, and affects EMS, MS, and C lineages. acts downstream of mom-2 with respect to polarity defects and mediates larval cell fate decisions that involve POP-1, and is expressed …	chrIII:13724155-13724214	wb|W06F12.1d|ref|NM_001027637|tc|TC180023	CATTGAGGATTAGTTTCGCCCCCATCTCTCTTCAATACACTTCTGAACATAATACTGTTT
A_12_P100347		1.02979	P	15055.1	P	15325.3	F52F12.3	NM_060219	NM_060219	Cel.18370			F52F12.3.1	TC180947		mom-4 encodes a MAP kinase kinase kinase-related protein orthologous to Drosophila Tak1 and the vertebrate MAPKKK7 proteins; during embryonic development, mom-4 activity is required for positive regulation of the Wnt pathway signaling that governs anterior/posterior (A/P) polarity: MOM-4 stimulates the WRM-1/LIT-1-dependent phosphorylation of POP-1, a TCF/LEF-related transcription factor, leading…	chrI:9895825-9895766	wb|F52F12.3|ref|NM_060219|ens|F52F12.3.1|tc|TC180947	TCTCTCCTCTTTAAAACGCTGGTCGCTGCCGTCTGTCCTTCCGAAGTTCTAAATGTAATT
A_12_P100348	pfd-2	1.00618	P	11027.9	P	10968.5	H20J04.5	NM_062363	NM_062363	Cel.20707	173768	PreFolDin (molecular chaperone)		TC196231	GO:0002119(nematode larval development)|GO:0006457(protein folding)|GO:0009792(embryo development ending in birth or egg hatching)|GO:0010171(body morphogenesis)|GO:0016272(prefoldin complex)|GO:0035046(pronuclear migration)|GO:0040007(growth)|GO:0040011(locomotion)|GO:0051082(unfolded protein binding)	pfd-2 encodes a putative prefoldin subunit 2, orthologous to human PFDN2, that is required for normal microtubule growth. pfd-2(RNAi) animals have sterile progeny, and pfd-2(RNAi) embryos show a reduced microtubule growth rate. in mass RNAi assays, PFD-2 is required for normal pronuclear migration, embryonic and larval viability, body shape, and locomotion. [Source: WormBase] [H20J04.5]	chrII:4328094-4328153	wb|H20J04.5|ref|NM_062363|gb|BJ774230|tc|TC196231	CGAGCTGAGAAAAGCTGAAGCTCTTGGACAATTGCCAAAAGCTTAAATTTCCCCTGCTTT
A_12_P100349	srw-108	0.968952	A	7.64116	A	7.31879	R11G11.5	NM_070833	NM_070833	Cel.2791	187824	Serpentine Receptor, class W		TC196094	GO:0016021(integral to membrane)	none available [R11G11.5]	chrV:528737-528796	wb|R11G11.5|ref|NM_070833|tc|TC196094	TATCCAGACAATACCGTAGCACACTCTACTACACGCTAAGACTACATCTACTGGTAAACT
A_12_P100350		1.07985	P	245.725	P	262.296	F35A5.1							TC191544		The F35A5.1 gene encodes a homolog of human FMR2, which when mutated leads to fragile site mental retardation, type 2 (OMIM:309548). [Source: WormBase] [F35A5.1]	chrX:3811039-3811098	wb|F35A5.1|tc|TC191544	AAGCACCAGCTGAAAAGCCAACTGAAAAACCCAAACCAAAAGAAGTGTCAAAAGAACCAC
A_12_P100351	F31B9.3	1.06975	P	2239.38	P	2368.04	F31B9.3	NM_078213	NM_078213	Cel.26652	185143	hypothetical protein		TC194450		none available [F31B9.3]	chrX:15924262-15924321	wb|F31B9.3|ref|NM_078213|tc|TC194450	TTCAACCGATACTGAGCTGATCAAAGATACGAAGAAGCGTCTGGAGACGATCACAAAGGA
A_12_P100352		1.11014	P	1891.73	P	2075.94	ZK856.12	NM_073227	NM_073227	Cel.1264			ZK856.12.1	TC180049		none available [ZK856.12]	chrV:10215070-10215129	wb|ZK856.12|ref|NM_073227|ens|ZK856.12.1|ens|ZK856.12.2	GCAATCATCGAGTTCTAACATGATGTGCCAAATTCCAGATATTTCGAGCGTTGCTCAGGT
A_12_P100353	F01F1.11	0.940572	P	19042.3	P	17704.7	NM_065868	NM_065868	NM_065868	Cel.8165	175825	hypothetical protein		TC185343	GO:0009792(embryo development ending in birth or egg hatching)	Caenorhabditis elegans hypothetical protein (F01F1.11) mRNA, complete cds [NM_065868]	chrIII:5870123-5869734	ref|NM_065868|tc|TC185343	AATATGAAGAAGCGAACGCAGTTTGAACAACGGCTCTGCGACATTATTCCACGTGTACGT
A_12_P100354	T22H2.4	1.29009	P	471.781	P	601.64	T22H2.4	NM_060577	NM_060577	Cel.31969	188766	hypothetical protein		TC205091		none available [T22H2.4]	chrI:11694804-11694745	wb|T22H2.4|ref|NM_060577|gb|FN665035|tc|TC205091	ATGCTTCCAACATCGTTGCTGGTGTGTTCTACCGGAATCCCCATTGAATGCTCCGCTGAG
A_12_P100355	K04A8.3	3.03511	P	82.8659	P	248.615	K04A8.3	NM_072266	NM_072266	Cel.3152	186971	hypothetical protein		TC203238		none available [K04A8.3]	chrV:6560115-6560174	wb|K04A8.3|ref|NM_072266|gb|CK586980|tc|TC203238	GTTTTGACAACAATGCATTCGGCTTGGCCGATGGACAGAGTGATGAAGATTCAGTCTTCA
A_12_P100356	tag-184	1.0109	P	2229.65	P	2228.04	F18C5.3	NM_062922	NM_062922	Cel.15364	174080	Temporarily Assigned Gene name		TC178288		none available [F18C5.3]	chrII:6554514-6554573	wb|F18C5.3|ref|NM_062922|tc|TC178288	AGAAAACTGAGGTTCGGAAGAGAAAGATCGATGAGATTAAACCATACAGAGCGATGAAGC
A_12_P100357	ZC84.6	0.396566	A	16.0325	A	6.28485	NM_066634	NM_066634	NM_066634	Cel.23376	176299	hypothetical protein		TC178304	GO:0004867(serine-type endopeptidase inhibitor activity)	Caenorhabditis elegans hypothetical protein (ZC84.6) mRNA, complete cds [NM_066634]	chrIII:9193305-9193186	ref|NM_066634|tc|TC178304	GAGATGGAAGTGAATCGAAAAATAATCAAACGTTGTCAAGCCACGTGTCCTGTCTCAATG
A_12_P100358		0.734475	P	298.369	P	216.625	F57B7.2	NM_073499	NM_073499	Cel.34391			F57B7.2a	TC190375		Caenorhabditis elegans hypothetical protein (F57B7.2) mRNA, complete cds [NM_073499]	chrV:11442191-11442132	wb|F57B7.2|ref|NM_073499|ens|F57B7.2a|ens|F57B7.2b	ACCAATTCGAAACTTGGGAACTCAACTAAAACGCCACGTCACGATCTCAACACCAGAAAG
A_12_P100359	tag-290	0.810221	P	2335.14	P	1870.22	F35B12.6	NM_073544	NM_073544	Cel.3762	179593	Temporarily Assigned Gene name		TC193660	GO:0004867(serine-type endopeptidase inhibitor activity)	none available [F35B12.6]	chrV:11614627-11614686	wb|F35B12.6|ref|NM_073544|tc|TC193660	GATTTTTATGTCGATGTTTATAGCTTTCCGAATTATCAATGCTTAGCTTGACTTGTCACC
A_12_P100360	umps-1	1.29499	P	9797.96	P	12542.3	T07C4.1.1	NM_066890	NM_066890	Cel.10078	176453	Uridine MonoPhosphate Synthetase		TC183176	GO:0004588(orotate phosphoribosyltransferase activity)|GO:0004590(orotidine-5'-phosphate decarboxylase activity)|GO:0005737(cytoplasm)|GO:0006207(de novo' pyrimidine base biosynthetic process)|GO:0006221(pyrimidine nucleotide biosynthetic process)|GO:0006222(UMP biosynthetic process)|GO:0007040(lysosome organization)|GO:0009116(nucleoside metabolic process)|GO:0019856(pyrimidine base biosynthetic…	umps-1 encodes a protein orthologous to the human gene URIDINE MONOPHOSPHATE SYNTHETASE (OROTATE PHOSPHORIBOSYL TRANSFERASE AND OROTIDINE-5'-DECARBOXYLASE) (UMPS. OMIM:258900), which when mutated leads to disease. [Source: WormBase] [T07C4.1.1]	chrIII:10356197-10356138	wb|T07C4.1.1|wb|T07C4.1.2|ref|NM_066890|tc|TC183176	TCAAGATTGCCAACGAGAATCGTGACGTGATTTCTGGATTCATCACTCAGACGAGAGTGT
A_12_P100361		0.580485	P	33.7773	A	19.3818	R03C1.1	NM_064682	NM_064682	Cel.14666			R03C1.1a	NP334924		Caenorhabditis elegans hypothetical protein (R03C1.1) mRNA, complete cds [NM_064682]	chrII:14907577-14907518	wb|R03C1.1|ref|NM_064682|ens|R03C1.1a|ens|R03C1.1b	AAGCCGAAGAAACCCAACCATCGACCCTCGACGTGCTCATGAACGTTCTCCAGACGATCA
A_12_P100362	inft-2	0.949003	P	8286.87	P	7773.84	F15B9.4	NM_073852	NM_073852	Cel.36440	179786	INverted Formin/formin Three-related		TC178734	GO:0003779(actin binding)|GO:0016043(cellular component organization)|GO:0030036(actin cytoskeleton organization)	none available [F15B9.4]	chrV:13006526-13006585	wb|F15B9.4|ref|NM_073852|tc|TC178734	CAACAAGAACCGCCATCTGTATCTGCTATTCGTCGTGATATACGTGATCTCTCTTCCTTG
A_12_P100363	gpd-1	0.984588	P	171625	P	167037	NM_063836	NM_063836	NM_063836	Cel.6897	174603	GPD (glyceraldehyde 3-phosphate dehydrogenase)		TC202315	GO:0002119(nematode larval development)|GO:0006006(glucose metabolic process)|GO:0008406(gonad development)|GO:0009792(embryo development ending in birth or egg hatching)|GO:0016620(oxidoreductase activity, acting on the aldehyde or oxo group of donors, NAD or NADP as acceptor)|GO:0040007(growth)|GO:0040018(positive regulation of multicellular organism growth)|GO:0051287(NAD binding)|GO:0055114(o…	Caenorhabditis elegans GPD (glyceraldehyde 3-phosphate dehydrogenase) family member (gpd-1) (gpd-1) mRNA, complete cds [NM_063836]	chrII:10395059-10395166	ref|NM_063836|ref|NM_063791|gb|FN884317|tc|TC202315	TCTCTTGGTACGACAATGAATATGGATACTCGAACCGTGTTGTCGACCTCATCGGATACA
A_12_P100364	W02D9.8	0.345384	A	19.7007	A	6.72608	W02D9.8	NM_060781	NM_060781	Cel.27917	189122	hypothetical protein		TC205561	GO:0016021(integral to membrane)	none available [W02D9.8]	chrI:12558869-12558928	wb|W02D9.8|ref|NM_060781|tc|TC205561	CCAAGATTCTTTTAATCTTTTATTTCATGCTAATTATATATATGTCTAACTTTTCACTTC
A_12_P100365	str-23	1.13233	A	13.0032	A	14.5547	C55A1.5	NM_074490	NM_074490	Cel.26208	183826	Seven TM Receptor		TC186767	GO:0016021(integral to membrane)	none available [C55A1.5]	chrV:15646390-15646449	wb|C55A1.5|ref|NM_074490|tc|TC186767	ACCCGAGTTGAACAAACACGGACTTCGTCCATGCCTCCAAGCAACCTGCAAAATTATTTA
A_12_P100366	C28G1.5	0.995818	P	1698.14	P	1671.59	NM_001129642	NM_001129642	NM_001129642	Cel.24893	259719	hypothetical protein		TC196450	GO:0005622(intracellular)|GO:0008270(zinc ion binding)	Caenorhabditis elegans hypothetical protein (C28G1.5) mRNA, complete cds [NM_001129642]	chrX:8827286-8826754	ref|NM_001129642|tc|TC196450	AATGTTGTTAACGCACCTCAACCAACCAAAATGGATGACATAACAATCAACCTTGCGTCT
A_12_P100367	W02D9.5	0.943561	P	9560.05	P	8916.77	W02D9.5	NM_060784	NM_060784	Cel.16626	173127	hypothetical protein		TC200223	GO:0005198(structural molecule activity)	none available [W02D9.5]	chrI:12561202-12561143	wb|W02D9.5|ref|NM_060784|gb|EC031189|tc|TC200223	ATGCTCAAGCCGCTTTTGCTGCAGCCACTCTTACTGGTCAGGCACTCACCATTCCATTGA
A_12_P100368	W05B5.2	1.2908	A	9.14747	A	11.6718	W05B5.2	NM_060882	NM_060882	Cel.25036	189211	hypothetical protein		NP9423281	GO:0007186(G-protein coupled receptor signaling pathway)|GO:0016021(integral to membrane)	none available [W05B5.2]	chrI:13055076-13055135	wb|W05B5.2|ref|NM_060882|tc|NP9423281|tc|TC198410	TGCCACGCGTTTTTTCATATTCTTCATCATGTCTCAACCCCATTCTGTACAGCTTTCTAA
A_12_P100369	K07E8.1	1.11504	P	45.023	P	49.6251	K07E8.1	NM_061383	NM_061383	Cel.23800	187112	hypothetical protein		TC199887	GO:0030704(vitelline membrane formation)	none available [K07E8.1]	chrII:668380-668439	wb|K07E8.1|ref|NM_061383|tc|TC199887|tc|TC196606	AATGTTGATTTGAAGTGCTGTGATTTCTTATCAATGACAACTGCCAGCATGTTTCCTTGG
A_12_P100370	sru-45	0.933095	A	7.47661	A	6.89617	Y32B12B.7	NM_001029052	NM_001029052	Cel.30184	3565587	Serpentine Receptor, class U		TC188722	GO:0016021(integral to membrane)	none available [Y32B12B.7]	chrV:16567472-16567531	wb|Y32B12B.7|ref|NM_001029052|tc|TC188722	CTGTACTCATCCGATTTTCAAGAAAAAAGTTGCGAGGAAGTTGGTGGTGAAGGCTGTGAG
A_12_P100371	F25H2.3	0.805855	P	43.0082	A	34.2599	F25H2.3	NM_060358	NM_060358	Cel.36992	184936	hypothetical protein		NP015174		none available [F25H2.3]	chrI:10548865-10548923	wb|F25H2.3|ref|NM_060358|tc|NP015174|tc|NP13406026	AGATGTTGGAAGTCACTGAAAGCGATTCATGGAAGACACAGGAAAATCCAATTATCAATA
A_12_P100372	Y48G9A.9	1.06865	P	1222.1	P	1290.99	Y48G9A.9b	NM_001027722	NM_001027722	Cel.9749	175343	hypothetical protein		TC186766	GO:0004725(protein tyrosine phosphatase activity)|GO:0006470(protein dephosphorylation)|GO:0016311(dephosphorylation)|GO:0016791(phosphatase activity)	none available [Y48G9A.9a]	chrIII:2099549-2099608	wb|Y48G9A.9b|wb|Y48G9A.9a|ref|NM_001027722|ref|NM_001027721	ACGTTTCGGAGAAGGCTTTGGCAGCTGCCGACGCATTTTTGAAGTCTTATGATGAACATT
A_12_P100373	W06F12.3	0.911576	P	391.673	P	352.934	W06F12.3	NM_067434	NM_067434	Cel.10277	189253	hypothetical protein		TC189033	GO:0004672(protein kinase activity)|GO:0004674(protein serine/threonine kinase activity)|GO:0004713(protein tyrosine kinase activity)|GO:0005524(ATP binding)|GO:0006468(protein phosphorylation)	none available [W06F12.3]	chrIII:13736307-13736366	wb|W06F12.3|ref|NM_067434|tc|TC189033	TGCAGTTCGCGTGTCAATGAATGGGAGGAATTTGAATGGGACGACCATGATGAACAATAT
A_12_P100374	Y43F8C.9	0.992327	P	886.445	P	869.529	Y43F8C.9	NM_075408	NM_075408	Cel.1764	180288	hypothetical protein		TC201564		none available [Y43F8C.9]	chrV:19647151-19647210	wb|Y43F8C.9|ref|NM_075408|tc|TC201564	AGTCTGCTGCAGTGTCACCTGAATCGGCCTCTTCCAATTCCATCAATATCCTCGTCTTCT
A_12_P100375	ptr-23	2.20621	P	1366.07	P	2979.18	ZK270.1	NM_061202	NM_061202	Cel.5865	173362	PaTched Related family		TC206162	GO:0006897(endocytosis)|GO:0008158(hedgehog receptor activity)|GO:0008340(determination of adult lifespan)|GO:0016020(membrane)|GO:0016021(integral to membrane)|GO:0018996(molting cycle, collagen and cuticulin-based cuticle)|GO:0040011(locomotion)|GO:0040025(vulval development)|GO:0045138(tail tip morphogenesis)	ptr-23 encodes a nematode-specific member of the sterol sensing domain (SSD) proteins, distantly paralogous to Drosophila PATCHED (PTC) and human PTCH (OMIM:601309, mutated in basal cell nevus syndrome). PTR-23 is strongly required for normal molting from L4 to adult stages (a role conserved in C. briggsae). PTR-23 is also required for normal male tail development, vulval morphogenesis, adult ala…	chrI:14912695-14912754	wb|ZK270.1|ref|NM_061202|tc|TC206162|tc|TC179146	AGAAACAGAAAAACGACAAAGTTCAGCCGGAAAAGAGTGTGGTCACTGATCGACCGGAAA
A_12_P100376		1.12894	P	15810.8	P	17644.2											chrIII:000795013-000795072		ATTGTTGGCATAATGTCTATGTTATAATTTTATGTGAATAATAAAACAAACGGTTCAAAT
A_12_P100377	K09F5.4	0.192429	P	29.8897	A	5.6855	K09F5.4	NM_076901	NM_076901	Cel.27287	187228	hypothetical protein		NP9435618	GO:0016021(integral to membrane)	none available [K09F5.4]	chrX:7710177-7710118	wb|K09F5.4|ref|NM_076901|tc|NP9435618	AAGGAGGGGGAACATGTCAACGGGAAGGAAGAAGACGGACGTGGTCAAATTTCTAGGATT
A_12_P100378	Y7A5A.3	0.799484	P	37.5268	A	29.6572	NM_078196	NM_078196	NM_078196	Cel.19774	189382	hypothetical protein		TC190979		Caenorhabditis elegans hypothetical protein (Y7A5A.3) mRNA, complete cds [NM_078196]	chrX:15784081-15783886	ref|NM_078196|tc|TC190979	AGTGGAGCTCCTTGAAGTGGATTAATTCATCATTCAAAAGCGCAATATCAGAGGACGGTG
A_12_P100379	C24G7.4	1.87376	P	103.477	P	191.661	C24G7.4	NM_058892	NM_058892	Cel.5275	171992	hypothetical protein		TC180950	GO:0005272(sodium channel activity)|GO:0006814(sodium ion transport)|GO:0016020(membrane)|GO:0016021(integral to membrane)	none available [C24G7.4]	chrI:4098035-4098094	wb|C24G7.4|ref|NM_058892|tc|TC180950	CACCAATCTTCACAATTGAGCCAATGTCTCGAAAACAATCGAAAACCTCTTTACCATCAT
A_12_P100380		1.17045	P	199.298	P	230.586	Y38C1AB.5	NM_067450	NM_067450	Cel.12087				TC191353		none available [Y38C1AB.5]	chrIV:38453-38512	wb|Y38C1AB.5|wb|Y38C1AB.1|ref|NM_067450|ref|NM_067456	GGGTCATCATATATCTTATCAAGGCCTACAATGGAGGCTTTCAACGAGGTGATGCTGGAT
A_12_P100381		1.34303	P	2482.64	P	3295.93	K04B12.2a	NM_001027061	NM_001027061	Cel.6800			K04B12.2a.2	TC184881		none available [K04B12.2a]	chrII:14435029-14434970	wb|K04B12.2a|wb|K04B12.2b.4|wb|K04B12.2b.3|wb|K04B12.2b.1	ATAGCTACGATAGTCATCAAGAGCTGGAGTTGTTCGACAAATTGGACGAAGTCCCCATTG
A_12_P100382	sym-2	1.09442	P	2033.39	P	2199.8	ZK1067.6	NM_063559	NM_063559	Cel.5905	174461	SYnthetic lethal with Mec		TC180244	GO:0003676(nucleic acid binding)|GO:0003723(RNA binding)|GO:0009792(embryo development ending in birth or egg hatching)|GO:0010172(embryonic body morphogenesis)|GO:0043484(regulation of RNA splicing)|GO:0050879(multicellular organismal movement)	sym-2 encodes a predicted RNA binding protein that contains three RNA recognition motifs (RRMs) similar to those of Drosophila Fusilli and mammalian hnRNP F and H. genetic analyses indicate that, during embryonic development, sym-2 functions redundantly with mec-8, which also encodes an RRM-containing protein, to affect the structure of body wall muscles or their attachment to the body cuticle, p…	chrII:9178597-9178538	wb|ZK1067.6|ref|NM_063559|gb|AY220985|tc|TC180244	TCATCTTCACGTTCGCAATTTCTGTGATTTGACCAAAAGTTGACTCTTTTCCGCCCTAAT
A_12_P100383	gst-40	0.73016	P	273.084	P	197.102	F56B3.10	NM_067580	NM_067580	Cel.12833	176900	Glutathione S-Transferase		TC194308	GO:0071688(striated muscle myosin thick filament assembly)	none available [F56B3.10]	chrIV:762266-762325	wb|F56B3.10|ref|NM_067580|tc|TC194308	AACTGGCCGGAGACAAAATACAAAGAGTGATAACATGTTTGAGTACCTGATTGTGATTTC
A_12_P100384	nlp-8	0.717052	P	876.894	P	621.549	NM_059757	NM_059757	NM_059757	Cel.19017	172544	Neuropeptide-Like Protein		TC192039	GO:0016021(integral to membrane)	Caenorhabditis elegans Neuropeptide-Like Protein family member (nlp-8) (nlp-8) mRNA, complete cds [NM_059757]	chrI:7800950-7800816	ref|NM_059757|tc|TC192039	AGAGAGTAGAGAACAATTAATCAACAATCTCGCTGAATCAATCATTACTCTTCGACGAGC
A_12_P100385	F49C12.11	0.964483	P	88425.1	P	84303.9	F49C12.11.1	NM_069233	NM_069233	Cel.18203	177756	hypothetical protein		TC204375	GO:0002119(nematode larval development)|GO:0009792(embryo development ending in birth or egg hatching)|GO:0010171(body morphogenesis)|GO:0040007(growth)|GO:0040010(positive regulation of growth rate)|GO:0040011(locomotion)	Caenorhabditis elegans hypothetical protein (F49C12.11) mRNA, complete cds [NM_069233]	chrIV:9319943-9320002	wb|F49C12.11.1|wb|F49C12.11.2|wb|F49C12.11.3|ref|NM_069233	ATTGCCTCGGTCAAATATTATGCCATCTCATCCGCAACCTCTGTTATTAATTCGTCAAAT
A_12_P100386		1.05621	P	29522.9	P	30823.9	C32D5.3	NM_062868	NM_062868	Cel.5829			C32D5.3.2	TC179650		C32D5.3 encodes an ortholog of ROLLING BLACKOUT (RBO; also called CMP44E or STAMPHA), a eukaryotic protein required for sustained phospholipase C activity during Drosophila phototransduction; RBO homologs have two predicted transmembrane helices, are significantly similar to several acylglycerol lipases, and share motifs characteristic of carboxyesterases and lipases. [C32D5.3]	chrII:6318228-6318169	wb|C32D5.3|ref|NM_062868|ens|C32D5.3.2|ens|C32D5.3.1	TCAGAAATGGGGAGATGACAAGAGTCCGAGACATTGGTAGACCAGCGAAACCGAAAAATT
A_12_P100387	K07A1.15	1.02268	P	4686.31	P	4737.51	K07A1.15	NM_060147	NM_060147	Cel.7258	3565158	hypothetical protein		TC196016		none available [K07A1.15]	chrI:9609096-9609037	wb|K07A1.15|wb|K07A1.8.1|ref|NM_060147|ref|NM_001026380	CTAAACAAAATCGGCGACTTGATCAGAAACAGTTCGATACTGGACGGAAGATTGTGGATC
A_12_P100388	F48G7.8	1.00789	A	5.88844	A	5.86666	F48G7.8	NM_070869	NM_070869	Cel.3497	185996	hypothetical protein		TC199050	GO:0048477(oogenesis)	none available [F48G7.8]	chrV:627183-627124	wb|F48G7.8|ref|NM_070869|tc|TC199050	AGAAGTATCTGTGCACAGATCCTACGTACAAGGGATTGATGAAGGACAAGTGTCCAAAGA
A_12_P100389	tag-114	0.981189	P	17549.6	P	17021.5	F23B12.6.1	NM_074179	NM_074179	Cel.7503	179946	Temporarily Assigned Gene name			GO:0003824(catalytic activity)|GO:0009792(embryo development ending in birth or egg hatching)	Caenorhabditis elegans Temporarily Assigned Gene name family member (tag-114) (tag-114) mRNA, complete cds [NM_074179]	chrV:14449474-14449533	wb|F23B12.6.1|wb|F23B12.6.2|ref|NM_074179	AAAGACGTCCCATATACGAGTTTCTTAATTCATATTTGCCTAAATTATGTTTTCCACCCG
A_12_P100390	emb-5	1.10232	P	12655.1	P	13789.6	T04A8.14	NM_065568	NM_065568	Cel.23354	175621	abnormal EMBroygenesis		TC178265	GO:0002119(nematode larval development)|GO:0003723(RNA binding)|GO:0006139(nucleobase-containing compound metabolic process)|GO:0006357(regulation of transcription from RNA polymerase II promoter)|GO:0009792(embryo development ending in birth or egg hatching)|GO:0016788(hydrolase activity, acting on ester bonds)|GO:0032784(regulation of transcription elongation, DNA-dependent)|GO:0040007(growth)	emb-5 encodes the C. elegans ortholog of the Spt6 family of RNA polymerase II transcription elongation factors. first identified in screens for temperature-sensitive embryonic lethal mutations, emb-5 is required for the correct timing of the second E (endoderm)-cell division in the early embryo and thus, for normal embryonic gastrulation. in addition, emb-5 activity is required postembryonically …	chrIII:4715726-4715667	wb|T04A8.14|ref|NM_065568|tc|TC178265	TCCGATTCCGACATCAAAACTTTGATACGCTAGATCGAATGATGGCTTGGTTCAAACGCC
A_12_P100391	F18G5.5	1.35563	A	8.665	A	11.6115	F18G5.5	NM_077158	NM_077158	Cel.26487	184655	hypothetical protein		TC190331		none available [F18G5.5]	chrX:9256036-9255977	wb|F18G5.5|ref|NM_077158|tc|TC190331	GAATTCCTTGACGTGGACAACATTTTGGTGAAAGTTCAAAACGACCAGAACGAAAAGCTT
A_12_P100392	R10F2.4	0.776442	P	254.144	P	195.059	R10F2.4	NM_065238	NM_065238	Cel.27464	187785	hypothetical protein		NP020629		none available [R10F2.4]	chrIII:2920666-2920607	wb|R10F2.4|ref|NM_065238|tc|NP020629|tc|TC198905	AAGGGAGAAAGTGTGCTGAATATGTTTGATGAAGCCGTGGCGAGACCCGCTACTGCCAAG
A_12_P100393	T19B10.8	1.0637	P	5412.29	P	5690.85	T19B10.8	NM_073454	NM_073454	Cel.23480	179556	hypothetical protein		TC180378	GO:0006505(GPI anchor metabolic process)|GO:0006886(intracellular protein transport)|GO:0009792(embryo development ending in birth or egg hatching)|GO:0016021(integral to membrane)|GO:0016788(hydrolase activity, acting on ester bonds)|GO:0031227(intrinsic to endoplasmic reticulum membrane)	none available [T19B10.8]	chrV:11244254-11244313	wb|T19B10.8|ref|NM_073454|tc|TC180378	TCCTCCTGTTCCCGAGCAAGAAAGAGTTCAAGTGGAACAACCACGTCCAATTCAAAACAA
A_12_P100394	ZK1010.4	1.14076	P	71.011	P	80.0749	ZK1010.4	NM_067296	NM_067296	Cel.9510	191490	hypothetical protein		TC191283		none available [ZK1010.4]	chrIII:12984095-12984154	wb|ZK1010.4|ref|NM_067296|tc|TC191283	CCATGCTACGATCGCTTTGAAAACATGAAGCAATGCTTCTACAATGAGATCAAGCAACGG
A_12_P100395	R03H4.6	0.52989	A	12.5327	A	6.56461	R03H4.6	NM_072934	NM_072934	Cel.2905	187552	hypothetical protein		TC181109		bus-1 encodes an integral membrane O-acyltransferase. bus-1 mutants are resistant to colonization by Microbacterium nematophilum. a bus-1::GFP reporter fusion is expressed in rectal cells from late embryogenesis through adulthood with some adjacent neurons as well as two head neurons, probably amphidial, also showing expression. [Source: WormBase] [R03H4.6]	chrV:9022566-9022507	wb|R03H4.6|ref|NM_072934|tc|TC181109	GAAGCATGCTTTCATACGTCGACAATACAATTCACCTTACCAAAGTTGGCGTCGAACTTT
A_12_P100396	Y38H6C.23	7.47397	P	799.905	P	5909.73	Y38H6C.23.1	NM_001029055	NM_001029055	Cel.31708	3565171	hypothetical protein		TC200694		Caenorhabditis elegans hypothetical protein (Y38H6C.23) mRNA, complete cds [NM_001029055]	chrV:20551286-20551227	wb|Y38H6C.23.1|wb|Y38H6C.23.2|ref|NM_001029055|gb|EC017941	CCCCAATGAACAGCGAACAGCAACTTGATAGACTATCCGATAGACAGCTCCAACAACAAT
A_12_P100397	skr-17	1.05199	P	10269.2	P	10678.9	C06A8.4	NM_063237	NM_063237	Cel.18244	174257	SKp1 Related (ubiquitin ligase complex component)		TC192178	GO:0002119(nematode larval development)|GO:0006511(ubiquitin-dependent protein catabolic process)|GO:0009792(embryo development ending in birth or egg hatching)|GO:0040007(growth)|GO:0040018(positive regulation of multicellular organism growth)|GO:0040035(hermaphrodite genitalia development)	skr-17 encodes a homolog of Skp1 in S. cerevisiae, a core component of the SCF (Skp1p, Cullin, F-box) ubiquitin-ligase complex that facilitates ubiquitin-mediated protein degradation. SKR-17 has no known function in vivo, since skr-17(RNAi) animals are at least superficially normal, and SKR-17 does not appear to interact in vitro with any of the C. elegans cullin homologs. [Source: WormBase] [C06…	chrII:7784431-7784490	wb|C06A8.4|ref|NM_063237|gb|AF440517|tc|TC192178	TTCAATTGCACAAAACCGGTATTATGGAAACAATCATTTCAGCCATGTCAAATTGCAATC
A_12_P100398	ZK809.3	1.20974	P	30961.5	P	37024.9	ZK809.3.1	NM_069802	NM_069802	Cel.6565	178096	hypothetical protein		TC202156	GO:0002119(nematode larval development)|GO:0006898(receptor-mediated endocytosis)|GO:0008340(determination of adult lifespan)|GO:0009792(embryo development ending in birth or egg hatching)|GO:0040007(growth)|GO:0040010(positive regulation of growth rate)	Caenorhabditis elegans hypothetical protein (ZK809.3) mRNA, complete cds [NM_069802]	chrIV:11653286-11653345	wb|ZK809.3.1|ref|NM_069802|tc|TC202156	GAAAGGAAACGAGTGACAATCAGTCATTCGAATATGTACTTTTAGGGTGTTGTAGACGAA
A_12_P100399	str-170	0.951674	A	8.582	A	8.07336	T08B6.7	NM_068262	NM_068262	Cel.28858	192022	Seven TM Receptor		TC187412	GO:0016021(integral to membrane)	none available [T08B6.7]	chrIV:4880236-4880295	wb|T08B6.7|ref|NM_068262|tc|TC187412	GAAGAAAATCGCAAAAGTTTCTGTGGTGACAGATGATTGTATCTCGAAGAACATTTATTC
A_12_P100400	Y69E1A.4	0.833205	P	247.901	P	204.177	Y69E1A.4	NM_069640	NM_069640	Cel.11788	190550	hypothetical protein		TC186249	GO:0016787(hydrolase activity)	none available [Y69E1A.4]	chrIV:10956479-10956538	wb|Y69E1A.4|wb|T25B9.2|ref|NM_069640|tc|TC186249	AAGATTTCGATCAATGTCTTCAGGCCGGAGAGCAGAGACAAGAAACGTGGATTTGAAAAG
A_12_P100401		1.00902	A	5.7653	A	5.7504	NP182662							NP182662		GB	chrII:3693046-3693150	tc|NP182662	GTTTTCTCTAATCTAATGACCCTTGTTTTAGATGGATGCGTGATGATATATTTCCATCAC
A_12_P100402	psa-3	0.877679	P	107.759	P	93.4906	F39D8.2a	NM_001083296	NM_001083296	Cel.1055	181631	Phasmid Socket Absent	F39D8.2c	TC190657	GO:0019915(lipid storage)	none available [F39D8.2a]	chrX:15418899-15418958	wb|F39D8.2a|wb|F39D8.2b|ref|NM_001083296|ref|NM_001083297	TCCTGAAAAGAGCGAAGAAGAAAAATCTCAGAAGCCATCTAGTTCACCAAAGTCTCCAAG
A_12_P100403	F30H5.3	0.99898	A	5.5524	A	5.48296	F30H5.3	NM_064805	NM_064805	Cel.17483	175207	hypothetical protein		TC178212	GO:0004867(serine-type endopeptidase inhibitor activity)|GO:0016491(oxidoreductase activity)	none available [F30H5.3]	chrIII:505624-505565	wb|F30H5.3|ref|NM_064805|tc|TC178212	CCGAATCGTCGGAGAGAGAATAATGAAGAAGTGTGAGGACAAGTGTCCACCACACCAGGT
A_12_P100405	clec-61	1.75714	P	105.989	P	184.096	ZK666.7	NM_063859	NM_063859	Cel.8022	174613	C-type LECtin		TC185375	GO:0005488(binding)	none available [ZK666.7]	chrII:10488762-10488703	wb|ZK666.7|ref|NM_063859|tc|TC185375	CAAAGTCATCTCTGACAAACATGTACGTCTGCGAAGTAGCAACGTGTGACTCGACTAACT
A_12_P100406	F14H12.7	0.786835	P	650.792	P	506.178	F14H12.7	NM_076348	NM_076348	Cel.1241	184503	hypothetical protein		TC204271	GO:0016021(integral to membrane)	none available [F14H12.7]	chrX:4361995-4361936	wb|F14H12.7|ref|NM_076348|tc|TC204271	TGCTCACCGGCGAGACAACGTACAGGCAGAGCCGAAGAAGCCAACGATCGTGAGATTCAA
A_12_P100407		1.01247	P	21753.5	P	21771.6	ZK593.1	NM_069628	NM_069628	Cel.11603			ZK593.1b	TC182837		none available [ZK593.1]	chrIV:10912910-10912969	wb|ZK593.1|ref|NM_069628|ens|ZK593.1b|ens|ZK593.1c	ACTGGATGGAAGCAAGGAGCTGGATTCACAAACACCATGAGAATTGTAGTTGCCACCTAA
A_12_P100408	cTel55X.1	0.865203	P	12654	P	10822.4	NM_078464	NM_078464	NM_078464	Cel.11557	181791	hypothetical protein		TC193865	GO:0016021(integral to membrane)	Caenorhabditis elegans hypothetical protein (cTel55X.1) mRNA, complete cds [NM_078464]	chrX:17717321-17718371	ref|NM_078464|tc|TC193865	GGAATCGCTGTTTTTGTGACGCTCTACTTGATTGACCTCCATTACGTCTTCTACACTTCT
A_12_P100409	W02D9.10	1.10522	P	1878.42	P	2052.19	W02D9.10	NM_060779	NM_060779	Cel.16621	173125	hypothetical protein		TC197560		none available [W02D9.10]	chrI:12552195-12552254	wb|W02D9.10|ref|NM_060779|tc|TC197560	CCTAACATTTCTCACATTTCCTTGTTGAAAAAATACCCTTGTCATTCCATTCCACATCGA
A_12_P100410	C05D12.2	1.00094	P	1284.16	P	1270.59	C05D12.2	NM_064032	NM_064032	Cel.15979	174741	hypothetical protein		TC178963		none available [C05D12.2]	chrII:11423195-11423254	wb|C05D12.2|ref|NM_064032|tc|TC178963	CGAGACAACAGGAAATATATCAACATCGGGATTTTCTATTATTACGGTTCTACTTACCTT
A_12_P100411	Y73B3A.10	1.06522	P	1892.37	P	1992.61	NM_075661	NM_075661	NM_075661	Cel.25046	190628	hypothetical protein	T11G6.5b.2	TC193051	GO:0005524(ATP binding)|GO:0006915(apoptotic process)|GO:0044267(cellular protein metabolic process)	Caenorhabditis elegans hypothetical protein (Y73B3A.10) mRNA, complete cds [NM_075661]	chrX:155137-155023	ref|NM_075661|tc|TC193051	AAATCACAGGCTAAGGCACAATTTTCAAACATACATGAAAAAGCACACAGTAGAGAAGGA
A_12_P100412	dyf-6	0.757859	P	202.982	P	152.063	F46F6.4a	NM_001083298	NM_001083298	Cel.31338	3565899	abnormal DYe Filling		TC182039	GO:0030425(dendrite)|GO:0035058(nonmotile primary cilium assembly)|GO:0042073(intraflagellar transport)|GO:0043025(neuronal cell body)	dyf-6 encodes several proteins that, while novel, contain orthologs in Drosophila and mammals. during development, dyf-6 activity is essential for establishing the normal dendritic length of the amphid and phasmid chemosensory neurons. a DYF-6::GFP reporter is expressed in amphid and phasmid neurons where it: 1) localizes to dendritic bodies and endings as well as to cell bodies, and 2) appears t…	chrX:10379936-10379877	wb|F46F6.4a|wb|F46F6.4c|wb|F46F6.4d|ref|NM_001083298	TTCGCAATCTCGCACAAAACAACAATCTCGGAGGAGAAACCGGAGAAACAATGGACAGAT
A_12_P100413	ddx-23	1.02612	P	21381	P	21687.2	F01F1.7	NM_065859	NM_065859	Cel.17362	175818	DEAD boX helicase homolog		TC180399	GO:0002009(morphogenesis of an epithelium)|GO:0002119(nematode larval development)|GO:0003676(nucleic acid binding)|GO:0004386(helicase activity)|GO:0005524(ATP binding)|GO:0005634(nucleus)|GO:0007281(germ cell development)|GO:0008026(ATP-dependent helicase activity)|GO:0009792(embryo development ending in birth or egg hatching)|GO:0010172(embryonic body morphogenesis)|GO:0040007(growth)|GO:00400…	none available [F01F1.7]	chrIII:5848986-5848927	wb|F01F1.7|ref|NM_065859|tc|TC180399	ACCTGAACTTGCGAATCATCCGGATGCACAGAGTAAGCCTGGAGTGTTTACATCAAAGAA
A_12_P100414	T27A3.7	1.13875	P	2518.66	P	2835.14	T27A3.7	NM_059363	NM_059363	Cel.7336	172295	hypothetical protein		TC186328	GO:0009792(embryo development ending in birth or egg hatching)|GO:0035556(intracellular signal transduction)	none available [T27A3.7]	chrI:6108418-6108359	wb|T27A3.7|ref|NM_059363|tc|TC186328	AAGAGCGAAATCTAAATCGAAAACGCCGGCTCCAGTTGATTCTGACGATGATATGACCAT
A_12_P100415	tag-332	0.994561	P	256.321	P	251.995	Y119C1B.8a				172054	Temporarily Assigned Gene name		NP398401	GO:0001708(cell fate specification)|GO:0002009(morphogenesis of an epithelium)|GO:0002119(nematode larval development)|GO:0005694(chromosome)|GO:0009792(embryo development ending in birth or egg hatching)|GO:0014018(neuroblast fate specification)|GO:0040007(growth)|GO:0040011(locomotion)|GO:0070577(histone acetyl-lysine binding)	none available [Y119C1B.8a]	chrI:4527912-4527853	wb|Y119C1B.8a|tc|NP398401	AAATTCAACGAACCTTGTTTTTAGAAGCTCCAAAACCTGCACCAGTACCAGCACCAACAT
A_12_P100416	fbxa-116	1.04775	P	467.087	P	483.763	Y113G7B.1a	NM_001047720	NM_001047720	Cel.1456	190968	F-box A protein		TC188248		This gene encodes a protein containing an F-box, a motif predicted to mediate protein-protein interactions either with homologs of yeast Skp-1p or with other proteins. this gene's encoded protein also contains an FTH/DUF38 motif, which may also mediate protein-protein interaction. [Source: WormBase] [Y113G7B.1a]	chrV:20183157-20183098	wb|Y113G7B.1a|wb|Y113G7B.1b|wb|Y113G7B.3|ref|NM_001047720	TTTCTCGTCACAATCCATAAAAGATCTCTGCGAATCAAGAAAATTGAAAACCCCCGTTAA
A_12_P100417	B0286.3	0.606952	P	7350.86	P	4410.32	B0286.3	NM_062370	NM_062370	Cel.16061	173772	hypothetical protein		TC190736	GO:0002119(nematode larval development)|GO:0004638(phosphoribosylaminoimidazole carboxylase activity)|GO:0004639(phosphoribosylaminoimidazolesuccinocarboxamide synthase activity)|GO:0006164(purine nucleotide biosynthetic process)|GO:0006189(de novo' IMP biosynthetic process)|GO:0040007(growth)|GO:0042802(identical protein binding)	none available [B0286.3]	chrII:4369767-4369708	wb|B0286.3|ref|NM_062370|tc|TC190736	ACAACGCCAATCGCAAACTTGAATAGATGCAGGACTGAATTGAAATCAGATTTTTCAAAA
A_12_P100418	Y43F8C.13	1.23098	P	6590.35	P	8019.28	Y43F8C.13	NM_075412	NM_075412	Cel.1761	180290	hypothetical protein		TC187860		none available [Y43F8C.13]	chrV:19689443-19689384	wb|Y43F8C.13|ref|NM_075412|tc|TC187860	TTACGACGTTCATACTGTGGACAAGTGGCTTCATGCAGCCACTTCTGGAAGTGGAAAATT
A_12_P100419		0.976815	P	12719.2	P	12281.5	C24A11.8a	NM_059185	NM_059185	Cel.5936			C24A11.8a.1	TC181220		frm-4 encodes a predicted transmembrane protein that contains an N-terminal FERM (Band 4.1-ezrin-radixin-moesin) domain; by homology, FRM-4 is predicted to function as a membrane-cytoskeleton linker protein that plays a role in cell adhesion, migration, or organization of cell surface structures; however, as loss of frm-4 activity via large-scale RNAi screens does not result in any obvious abnorm…	chrI:5402990-5402931	wb|C24A11.8a|ref|NM_059185|ens|C24A11.8a.1|tc|TC181220	CTGTCAAATGCATTCCCCTCATCTCTTCCCGTATCCGGATATCAAACGAATGTATGCTTT
A_12_P100420		1.05615	P	965.135	P	1007.61	Y67A6A.2	NM_001136327	NM_001136327	Cel.18406			Y67A6A.2b.3	NP13409542		Caenorhabditis elegans Nuclear Hormone Receptor family member (nhr-62) (nhr-62) mRNA, complete cds [NM_001136327]	chrI:9844623-9844682	wb|Y67A6A.2|ref|NM_001136327|ref|NM_060206|ens|Y67A6A.2b.3	GTCCTACACGTTGTGCCAAGTGAATATCTTTGCCATGAAGTTCAGTTTATTCAAAATTCT
A_12_P100421	ceh-5	1.06745	P	1410.87	P	1488.72	C16C2.1	NM_060185	NM_060185	Cel.28714	191616	Homeobox		NP016328	GO:0003700(sequence-specific DNA binding transcription factor activity)|GO:0005634(nucleus)|GO:0006355(regulation of transcription, DNA-dependent)|GO:0043565(sequence-specific DNA binding)	ceh-5 encodes a homeodomain protein, similar to the human VENTRAL ANTERIOR HOMEO BOX 2 gene (VAX2. OMIM:604295). CEH-5 is dispensable for viability and gross morphology. [Source: WormBase] [C16C2.1]	chrI:9727617-9727676	wb|C16C2.1|ref|NM_060185|gb|FN871942|tc|NP016328	GACTCGAGCAAAACTAGCGGAATCCCTTGGTCTTAGTGACAATCAGGTCAAAGTTTGGTT
A_12_P100422	C44H9.6	1.3798	P	912.168	P	1244.14	C44H9.6.1	NM_073813	NM_073813	Cel.23635	183465	hypothetical protein		TC181490	GO:0016021(integral to membrane)	Caenorhabditis elegans hypothetical protein (C44H9.6) mRNA, complete cds [NM_073813]	chrV:12842623-12842564	wb|C44H9.6.1|wb|C44H9.6.2|ref|NM_073813|tc|TC181490	AGAAAAGTCTCCCAGAAAGTTTTCAAGCAATGGGCAAGTCTTGTGCTAAAATGGTGTGGC
A_12_P100423	C13C4.4	0.89402	P	3932.58	P	3475.38	C13C4.4	NM_073639	NM_073639	Cel.5915	179661	hypothetical protein		TC191189	GO:0003824(catalytic activity)|GO:0008152(metabolic process)	none available [C13C4.4]	chrV:12109385-12109326	wb|C13C4.4|ref|NM_073639|gb|FN879749|tc|TC191189	GCGGATAACGGATTCAGGTTGTAATTTAATCCAAACTTCTATTCTCACTTTATGTGCTGA
A_12_P100424	his-41	1.18601	P	26124	P	30627.2	C50F4.5	NM_073063	NM_073063	Cel.20625	179340	HIStone		TC192927	GO:0000786(nucleosome)|GO:0002119(nematode larval development)|GO:0003677(DNA binding)|GO:0005622(intracellular)|GO:0005634(nucleus)|GO:0005811(lipid particle)|GO:0006334(nucleosome assembly)|GO:0009792(embryo development ending in birth or egg hatching)|GO:0035267(NuA4 histone acetyltransferase complex)|GO:0040007(growth)|GO:0040011(locomotion)|GO:0043565(sequence-specific DNA binding)	his-41 encodes an H2B histone. [Source: WormBase] [C50F4.5]	chrV:9546144-9546203	wb|C50F4.5|ref|NM_073063|tc|TC192927	AATGATTACGATCTCCCATTAACACTCCTATTCCCCAATGTATTTATTCATATGTTCCTG
A_12_P100425	ptr-21	0.914282	P	47.2212	P	42.6771	NM_058350	NM_058350	NM_058350	Cel.173	191752	PaTched Related family		TC179435	GO:0008158(hedgehog receptor activity)|GO:0016020(membrane)|GO:0016021(integral to membrane)|GO:0018996(molting cycle, collagen and cuticulin-based cuticle)|GO:0040011(locomotion)|GO:0040018(positive regulation of multicellular organism growth)	Caenorhabditis elegans PaTched Related family member (ptr-21) (ptr-21) mRNA, complete cds [NM_058350]	chrI:555746-555858	ref|NM_058350|tc|TC179435	TACTTCCACTTGGTATTCTACAGAACTACCTCCCAATGGTTTTCGTGAAAACCATCCTGC
A_12_P100426	T08D10.3	0.987693	A	25.287	A	24.6886	T08D10.3	NM_077600	NM_077600	Cel.27634	188286	hypothetical protein		TC183699		none available [T08D10.3]	chrX:11958219-11958278	wb|T08D10.3|ref|NM_077600|tc|TC183699	ATGTTGCTCATTCGCCAATGTGCTAAACAAATTCTTCTCATCGTCTACGATTACGATTCT
A_12_P100427	B0222.1	0.676857	P	310.802	P	207.95	B0222.1	NM_072968	NM_072968	Cel.9459	181856	hypothetical protein		TC190512	GO:0006486(protein glycosylation)|GO:0008378(galactosyltransferase activity)|GO:0016020(membrane)|GO:0016021(integral to membrane)	none available [B0222.1]	chrV:9135260-9135319	wb|B0222.1|ref|NM_072968|tc|TC190512	AATTCTCCGTATGGTGGAAGACCGATTAGTTCAGGTCAAGTTCACACCTCTTATAAACAA
A_12_P100428	W06B3.1	0.961801	P	641.873	P	610.256	W06B3.1	NM_077609	NM_077609	Cel.19792	189236	hypothetical protein		TC193995	GO:0009058(biosynthetic process)|GO:0009435(NAD biosynthetic process)|GO:0016779(nucleotidyltransferase activity)	none available [W06B3.1]	chrX:12014412-12014353	wb|W06B3.1|ref|NM_077609|tc|TC193995	TCTTCGTGCAGCTCTGAAAGAACATCGCTCTATCAAATACACCACACCAGATTCCGTAAT
A_12_P100429	ZK678.3	1.45591	P	305.103	P	439.095	ZK678.3	NM_078190	NM_078190	Cel.28658	191393	hypothetical protein		TC199211	GO:0009792(embryo development ending in birth or egg hatching)	none available [ZK678.3]	chrX:15749119-15749060	wb|ZK678.3|ref|NM_078190|tc|TC199211	AAATGGCTGGAGGAGAGAATTACCGGCGGTGGCGACAATTTCCAAAAGGAAACATTTCAT
A_12_P100430	D1044.2	0.9923	P	262.016	P	257.009	D1044.2c	NM_065781	NM_065781	Cel.6121	175761	hypothetical protein		TC178868	GO:0005509(calcium ion binding)|GO:0007160(cell-matrix adhesion)|GO:0016021(integral to membrane)	none available [D1044.2a]	chrIII:5533898-5533957	wb|D1044.2c|wb|D1044.2b|wb|D1044.2a|ref|NM_065781	ACGGCTATCAACACAGGAACGTCAATCGCCACCGAGTTTTGTTAACAACGGGTATACTAA
A_12_P100431		0.997768	P	53.5074	P	52.7741	F58H7.7	NM_067611	NM_067611	Cel.21611			F58H7.7a	TC180954		This gene encodes a protein containing an F-box, a motif predicted to mediate protein-protein interactions either with homologs of yeast Skp-1p or with other proteins. [F58H7.7]	chrIV:912272-912331	wb|F58H7.7|wb|C32B5.9|ref|NM_067611|ref|NM_061462	ATATTTCTTCCTTTGATAATAATGAGCTCGAAAATTTTAATAAGCTCCGTCGCAAGCGAG
A_12_P100432	C28G1.2	0.928556	P	121.745	P	111.747	C28G1.2	NM_077096	NM_077096	Cel.25287	182990	hypothetical protein		TC191222	GO:0004867(serine-type endopeptidase inhibitor activity)|GO:0010951(negative regulation of endopeptidase activity)|GO:0030162(regulation of proteolysis)	none available [C28G1.2]	chrX:8837516-8837575	wb|C28G1.2|ref|NM_077096|tc|TC191222	TACCTTACCATTTTCGTGCAGATCATCCTTTTGTATTTGCCGTACTGAGAAATGGTCATC
A_12_P100433	dgn-3	0.907313	P	38.6274	P	34.6441	F07G6.1	NM_075918	NM_075918	Cel.36795	184149	DystroGlycaN		TC192638	GO:0016021(integral to membrane)	none available [F07G6.1]	chrX:1731708-1731767	wb|F07G6.1|ref|NM_075918|tc|TC192638	AGGCAAATTGATAGAGCTCAGAAACGCAGTGCTGGAAGAATTCACAAGAACTATCGGAGA
A_12_P100434	srh-275	0.987368	A	6.62606	A	6.46714	C03G6.7	NM_072475	NM_072475	Cel.28796	191898	Serpentine Receptor, class H		TC188747	GO:0016021(integral to membrane)	none available [C03G6.7]	chrV:7354013-7354072	wb|C03G6.7|ref|NM_072475|tc|TC188747	TTCTACTTCTGCCAATGGGCTATCTTGTGATTTCTCGAATCTTCAAAATTTATTGCCAAT
A_12_P100435	C46G7.1	0.516023	P	24143.7	P	12315.5	C46G7.1.1	NM_068504	NM_068504	Cel.24855	177368	hypothetical protein		TC200963	GO:0002119(nematode larval development)|GO:0016021(integral to membrane)|GO:0040010(positive regulation of growth rate)|GO:0040011(locomotion)	Caenorhabditis elegans hypothetical protein (C46G7.1) mRNA, complete cds [NM_068504]	chrIV:6019516-6019575	wb|C46G7.1.1|wb|C46G7.1.2|ref|NM_068504|tc|TC200963	GAGTTTACATCGGAATTGCAGTTCTTCTTTCACTTCGTGCCTGCTGCCTTGTCAAACGAT
A_12_P100436	cdd-2	1.0383	P	10805.8	P	11090.6	F49E8.4	NM_068820	NM_068820	Cel.12904	186044	CytiDine Deaminase		TC197173	GO:0003723(RNA binding)|GO:0004126(cytidine deaminase activity)|GO:0005515(protein binding)|GO:0005623(cell)|GO:0006217(deoxycytidine catabolic process)|GO:0008270(zinc ion binding)|GO:0009451(RNA modification)|GO:0009790(embryo development)|GO:0009972(cytidine deamination)|GO:0016787(hydrolase activity)|GO:0047844(deoxycytidine deaminase activity)	A functional cytidine deaminase that affects morphology of embryos. it is expressed at all life cycle stages. [Source: WormBase] [F49E8.4]	chrIV:7547302-7547243	wb|F49E8.4|ref|NM_068820|tc|TC197173|tc|TC195624	AGCATCAGAAGCTAAAGGATTAAAGCAAGATGATGCCACGGAGCATAACGTTACAGTCGT
A_12_P100438	clec-113	0.707695	P	43.5189	A	30.444	NM_061049	NM_061049	NM_061049	Cel.18690	185945	C-type LECtin		TC190480		Caenorhabditis elegans C-type LECtin family member (clec-113) (clec-113) mRNA, complete cds [NM_061049]	chrI:14054787-14054600	ref|NM_061049|tc|TC190480	TGGAAGATACTCCATCCAGTGAGCCAGTTAGCGGCGTATATTGTTGGATGGGATACTTAT
A_12_P100439	C17F3.1	0.796245	P	1988.14	P	1564.84	C17F3.1	NM_059515	NM_059515	Cel.19225	172386	hypothetical protein		TC205302	GO:0007413(axonal fasciculation)|GO:0016021(integral to membrane)	none available [C17F3.1]	chrI:6669431-6669490	wb|C17F3.1|ref|NM_059515|tc|TC205302	AAAGGAGCCGGTGAATCTAAAGAAAAGCCAAAGGAGGATGTGTATGAGGATTTGGCACCA
A_12_P100440	W07E6.5	1.00867	P	824.775	P	822.359	NM_061342	NM_061342	NM_061342	Cel.27972	189277	hypothetical protein		TC192534	GO:0016021(integral to membrane)	Caenorhabditis elegans hypothetical protein (W07E6.5) mRNA, complete cds [NM_061342]	chrII:477614-477766	ref|NM_061342|gb|FN888130|tc|TC192534|tc|TC195481	CTCGCTCAATAAAGTAATATTGATTTCTAACGTACCATCAAATCCCACACAAAATCAGAC
A_12_P100441		0.990897	P	26963	P	26410.4	K12H4.5.1	NM_066353	NM_066353	Cel.18103			K12H4.5	TC200189		Caenorhabditis elegans hypothetical protein (K12H4.5) mRNA, complete cds [NM_066353]	chrIII:8044648-8044707	wb|K12H4.5.1|wb|K12H4.5.2|ref|NM_066353|ens|K12H4.5	AGAAAACCAGAAGAATATCCAGCACCGTATCTTCTTTCAAGTGTTGAGACAGCTCATTGA
A_12_P100442	C01H6.8	1.4662	P	462.174	P	669.845	C01H6.8b	NM_001128944	NM_001128944	Cel.19270	182094	hypothetical protein		TC198289	GO:0016021(integral to membrane)	none available [C01H6.8a]	chrI:7229203-7229262	wb|C01H6.8b|wb|C01H6.8a|ref|NM_001128944|ref|NM_001128943	ATCAAATGAAGAAGTTCGTCAGATTCTGGATTCTGAGAAGAAACCGAAAAGGAAGGCAGT
A_12_P100443	F56B3.11	1.1708	P	3810.7	P	4410.27	F56B3.11b	NM_067591	NM_067591	Cel.12832	176907	hypothetical protein		TC196910	GO:0016021(integral to membrane)	none available [F56B3.11a]	chrIV:796135-796076	wb|F56B3.11b|wb|F56B3.11a|ref|NM_067591|tc|TC196910	CAATTTAAATCAAATATTTTTTGCAGAGCTCTCGCATTGGTACGTGATGATGGCCGTTGT
A_12_P100444	B0222.9	0.610538	P	4090.69	P	2468.81	B0222.9	NM_072976	NM_072976	Cel.5135	179299	hypothetical protein		TC178596	GO:0005524(ATP binding)|GO:0008340(determination of adult lifespan)|GO:0009055(electron carrier activity)|GO:0016491(oxidoreductase activity)|GO:0046872(metal ion binding)|GO:0051536(iron-sulfur cluster binding)|GO:0051537(2 iron, 2 sulfur cluster binding)|GO:0055114(oxidation-reduction process)	none available [B0222.9]	chrV:9168593-9168534	wb|B0222.9|ref|NM_072976|tc|TC178596	TTTACTCGTCAAAAGGAATCGGAGAGCCACCACTAATGATGTCATGTGGGGCAGTTCATT
A_12_P100445	F46B6.2	0.960297	A	6.37641	A	6.05284	F46B6.2				185839	hypothetical protein		NP856188	GO:0016021(integral to membrane)	none available [F46B6.2]	chrV:9774329-9774388	wb|F46B6.2|tc|NP856188	TTGACTATTTCGTTGACGTCTAAAGATCCTAATTTTTGCCAAATCATGGATGTTCCTGTA
A_12_P100446		1.09348	P	1429.1	P	1544.72	Y48A6C.1	NM_067029	NM_067029	Cel.28212				TC183952		none available [Y48A6C.1]	chrIII:11102431-11102372	wb|Y48A6C.1|wb|Y48A6C.4|ref|NM_067029|ref|NM_067032	GATTCAAGGTGTGAAGCTGATCGAATCAATCGTTAGAGGAGCCGAAAATCAGCCAAATGA
A_12_P100447	K08E4.2	1.04276	P	7872.51	P	8114.78	K08E4.2	NM_069883	NM_069883	Cel.24964	178144	hypothetical protein			GO:0005737(cytoplasm)|GO:0017089(glycolipid transporter activity)|GO:0046836(glycolipid transport)|GO:0051861(glycolipid binding)	none available [K08E4.2]	chrIV:12055845-12055786	wb|K08E4.2|ref|NM_069883	GATTATAATCCTTCAGCCTGAATCTCTTTACTACCCTCTTCATTCTTGATCTCACAAAAA
A_12_P100448	tgt-2	1.09591	P	7985.75	P	8651	Y39B6A.35	NM_171572	NM_171572	Cel.1830	180244	TRNA Guanine Transglycosylase		TC186329	GO:0006400(tRNA modification)|GO:0008479(queuine tRNA-ribosyltransferase activity)|GO:0008616(queuosine biosynthetic process)	none available [Y39B6A.35]	chrV:19000723-19000782	wb|Y39B6A.35|ref|NM_171572|tc|TC186329	ATATGACAGAGTATGATAAAATGTTTAAGCTTATTCGGAGCTCGTTGGAGAATTCTGAAG
A_12_P100449	aqp-11	0.845445	P	12553.4	P	10491.1	ZK525.2	NM_067420	NM_067420	Cel.9549	191343	AQuaPorin or aquaglyceroporin related		NP010393	GO:0016021(integral to membrane)	aqp-11 encodes a putative aquaporin with no function in mass RNAi assays, perhaps reflecting genetic redundancy with its paralogs AQP-9 and AQP-10. AQP-11 is orthologous to Drosophila CG12251 and human AQP11 (OMIM:609914), AQP12A (OMIM:609789), and AQP12B. [Source: WormBase] [ZK525.2]	chrIII:13674458-13674517	wb|ZK525.2|ref|NM_067420|tc|NP010393|tc|TC190732	AATTGGATGGATGGCTTCTGCCTATTGGGACTCAACGGGCGAGGAATCTTCAAAGAAAAA
A_12_P100450	K10G6.4	0.817016	P	95.5283	P	77.1508	K10G6.4	NM_062301	NM_062301	Cel.14762	173739	hypothetical protein		TC184101		none available [K10G6.4]	chrII:3972937-3972878	wb|K10G6.4|ref|NM_062301|tc|TC184101	AGAAAAGGAAAAGCATCAGGCGATCACTTCCGAGCTGAAAAGTGCTCTGAAACGACTTGA
A_12_P100451		1.03689	P	1479.59	P	1516.53	Y53C12A.6	NM_063695	NM_063695	Cel.32792				TC201585		none available [Y53C12A.6]	chrII:9717503-9717444	wb|Y53C12A.6|ref|NM_063695|tc|TC201585	CATGAGAAAACGATTCAGCACAATCCGCAATAATCCAATTTCAGTCAAGCGAGAGCCCAC
A_12_P100452	Y59A8B.6	1.02819	P	12270.4	P	12471.2	Y59A8B.6.2	NM_075124	NM_075124	Cel.17536	180180	hypothetical protein		TC179190	GO:0000398(nuclear mRNA splicing, via spliceosome)|GO:0002119(nematode larval development)|GO:0005622(intracellular)|GO:0005634(nucleus)|GO:0006396(RNA processing)|GO:0006898(receptor-mediated endocytosis)|GO:0009792(embryo development ending in birth or egg hatching)|GO:0018996(molting cycle, collagen and cuticulin-based cuticle)|GO:0040007(growth)|GO:0040010(positive regulation of growth rate)|…	Caenorhabditis elegans hypothetical protein (Y59A8B.6) mRNA, complete cds [NM_075124]	chrV:18042109-18042168	wb|Y59A8B.6.2|wb|Y59A8B.6.1|ref|NM_075124|tc|TC179190	ATCGAAGGATCCGATTAATTGGAGACGTACAACTGAAGAGATATTACAGCTGGCAACGCA
A_12_P100453	T19D12.4	1.01866	P	297.743	P	299.812	T19D12.4b	NM_182208	NM_182208	Cel.16984	174096	hypothetical protein		TC179033	GO:0006952(defense response)|GO:0016021(integral to membrane)	none available [T19D12.4a]	chrII:6633676-6633735	wb|T19D12.4b|wb|T19D12.4a|ref|NM_182208|ref|NM_062947	TGGGATATAGCAGCTACAGCGATGAAGTTAAAACCGAATTAGGAAAAGTGTCAGAGCCAA
A_12_P100454	F09F7.5	0.632994	P	1487.29	P	930.619	NM_065787	NM_065787	NM_065787	Cel.10630	175764	hypothetical protein			GO:0005515(protein binding)|GO:0008340(determination of adult lifespan)	Caenorhabditis elegans hypothetical protein (F09F7.5) mRNA, complete cds [NM_065787]	chrIII:5550365-5550781	ref|NM_065787	AATGATGAACAAGAAGATCGGGTGGAAGCGACAAAAGACAAGCAAACGATCGATCAAACC
A_12_P100455	B0228.1	0.927862	P	992.054	P	909.905	B0228.1	NM_063227	NM_063227	Cel.16078	181861	hypothetical protein		TC195616		none available [B0228.1]	chrII:7756686-7756745	wb|B0228.1|ref|NM_063227|gb|FN889653|tc|TC195616	CCGTAAACACTATCACCCGCATATCTTCAAATTGGACAATATTGGCAATAATACAGAAGC
A_12_P100456	K09C8.2	0.966461	P	201.653	P	192.649	K09C8.2	NM_077430	NM_077430	Cel.697	181286	hypothetical protein		TC191898	GO:0016021(integral to membrane)	none available [K09C8.2]	chrX:10960717-10960776	wb|K09C8.2|ref|NM_077430|tc|TC191898	TGTGACTGGTCGTTTTCCTGGTGGCAGTGCTATCAAAGACAACAGCATTGCCTAAAAGAT
A_12_P100457	C30A5.4	0.611788	P	1831.76	P	1107.76	C30A5.4	NM_066396	NM_066396	Cel.25953	183037	hypothetical protein		TC184915	GO:0016787(hydrolase activity)	none available [C30A5.4]	chrIII:8223650-8223709	wb|C30A5.4|wb|R13A5.11|ref|NM_066396|ref|NM_066265	ATCGAGAAGATCATTGAAGAGATGAATCGTGTCTGGGATATTTCTATTGATTGTATTGAG
A_12_P100458		0.946736	P	24866.8	P	23271.6	ZK593.6.1	NM_069634	NM_069634	Cel.18191			ZK593.6b.1	TC201052		Caenorhabditis elegans LC3, GABARAP and GATE-16 family member (lgg-2) (lgg-2) mRNA, complete cds [NM_069634]	chrIV:10934279-10934220	wb|ZK593.6.1|ref|NM_069634|ens|ZK593.6b.1|ens|ZK593.6b.2	CTATGGACTTTCTGACTGCCTAGACGGATTCAATTCAAAATTATTACATCTTGTTCCATC
A_12_P100459		1.14878	A	14.6523	A	16.6388	T17A3.11									none available [T17A3.11]	chrIII:150540-150481	wb|T17A3.11	GCACTTGACTCAGCCATCAGATCCCAGGCAGCTGCAAATTTTTTCCACCCAAATTAATTG
A_12_P100460		0.69319	P	1429.41	P	979.456	F42E8.2							NP010104		none available [F42E8.2]	chrV:13065502-13065443	wb|F42E8.2|tc|NP010104	TGGAACTGTCACCATTCCAATGTCGCTCCGACACCAGCAATTCCTCAAATCATAAATTAA
A_12_P100461	acdh-6	1.04515	P	56.1466	P	58.007	C02D5.1	NM_066484	NM_066484	Cel.10914	182112	Acyl CoA DeHydrogenase		TC198187	GO:0003995(acyl-CoA dehydrogenase activity)|GO:0016491(oxidoreductase activity)|GO:0016627(oxidoreductase activity, acting on the CH-CH group of donors)|GO:0055114(oxidation-reduction process)	none available [C02D5.1]	chrIII:8562777-8562836	wb|C02D5.1|ref|NM_066484|tc|TC198187	GCCTTCAGAGATTTCCGTATATTTTCGATTGGCGCTGGTTGCGATGAAGTTATGATGCAG
A_12_P100462		0.342035	A	16.1476	A	5.45954	NP372079							NP372079		GB	chrV:708396-708496	tc|NP372079	AACTCACCCGTTATTGCGATTTCAAGAGTTACTGCGATTTCAAGATTTGAAATTTGTATG
A_12_P100463	F59A3.5	1.13991	P	8125.25	P	9155.58	F59A3.5.3	NM_001026350	NM_001026350	Cel.18570	3565471	hypothetical protein		TC198631			chrI:5509640-5509581	wb|F59A3.5.3|wb|F59A3.5.2|wb|F59A3.5.1|wb|F59A3.6.2	AAATGGGAGACAGTGGAATGATTTACTCGGCCAGAGACAATGAGTTCATGTCGCTTAATT
A_12_P100464	F59A7.5	0.780277	P	220.545	P	170.107	F59A7.5a	NM_001028830	NM_001028830	Cel.19899	178683	hypothetical protein		TC192691		none available [F59A7.5a]	chrV:2024586-2024645	wb|F59A7.5a|ref|NM_001028830|tc|TC192691	GGCGGAGAAGAAGGATCCGGAAAAAGAAGATAAATTTAATGATTCTAATTCTAATTGGCG
A_12_P100465	col-94	0.271718	P	50511.7	P	13567.1	W05B2.1	NM_067009	NM_067009	Cel.21379	259336	COLlagen		TC189535	GO:0002009(morphogenesis of an epithelium)|GO:0002119(nematode larval development)|GO:0008340(determination of adult lifespan)|GO:0010171(body morphogenesis)|GO:0016021(integral to membrane)|GO:0040007(growth)|GO:0040011(locomotion)|GO:0042302(structural constituent of cuticle)	none available [W05B2.1]	chrIII:10986773-10986714	wb|W05B2.1|wb|W05B2.6|ref|NM_067009|ref|NM_067007	CGAGGACGGAACCCGCAGAAAGTAAATGTCAGATTTATTTCTTCCGATCAAATAAACAGA
A_12_P100466		0.935772	P	30336.9	P	28062	F38E1.9	NM_072754	NM_072754	Cel.3678			F38E1.9.1	TC192748		none available [F38E1.9]	chrV:8358267-8358208	wb|F38E1.9|ref|NM_072754|ens|F38E1.9.1|tc|TC192748	ACTAATCCGGAAATACGAGTGGAGTTGTTACAAACTGTCTAAATTATATACTTCGTTGTG
A_12_P100467	adm-4	1.08808	P	1530.66	P	1646.32	NM_076917	NM_076917	NM_076917	Cel.6683	181041	ADAM (disintegrin plus metalloprotease) family		TC180765	GO:0004222(metalloendopeptidase activity)|GO:0006508(proteolysis)|GO:0008270(zinc ion binding)|GO:0016021(integral to membrane)	Caenorhabditis elegans ADAM (disintegrin plus metalloprotease) family member (adm-4) (adm-4) mRNA, complete cds [NM_076917]	chrX:7795403-7795290	ref|NM_076917|tc|TC180765	TAAGTATGGAGAAAATTTCACCGAAAAGGTGACACATAAGACAGCTGGAGGGTGTCGTTC
A_12_P100468	F45G2.9	0.886895	P	2525.97	P	2214.51	F45G2.9	NM_067375	NM_067375	Cel.10463	185813	hypothetical protein		TC193284	GO:0001510(RNA methylation)|GO:0003676(nucleic acid binding)|GO:0008168(methyltransferase activity)|GO:0032259(methylation)	none available [F45G2.9]	chrIII:13435739-13435680	wb|F45G2.9|ref|NM_067375|tc|TC193284	AACGGTCAAACCTACAGCATGTCGTGACAATAGTGCAGAGCTCTATTTATTTTGTAGAAA
A_12_P100469	F44F4.10	0.954884	P	518.233	P	489.162	F44F4.10	NM_063949	NM_063949	Cel.15108	185752	hypothetical protein		TC190708		F44F4.1 encodes a nematode-specific sperm protein probably required for a normally high ovulation rate. F44F4.1 has no obvious non-nematode homologs, but does have a putative central coiled-coil domain, and is is paralogous to four other C. elegans proteins (B0207.11, F42G4.6, T08G11.2, and Y81G3A.1). F44F4.1(tm332) hermaphrodites show abnormal egg-laying, retaining significantly fewer eggs than …	chrII:10915916-10915857	wb|F44F4.10|ref|NM_063949|gb|FN900118|tc|TC190708	TCAATTCAGATGAAACAAGAAGACATTTGCTCTGAGGAATTCTCTTGGTGGTTGGAATAA
A_12_P100470	str-141	0.465771	A	13.0985	A	6.03077	F47G9.2	NM_073477	NM_073477	Cel.26885	185949	Seven TM Receptor		TC188111	GO:0016021(integral to membrane)	none available [F47G9.2]	chrV:11322367-11322308	wb|F47G9.2|ref|NM_073477|tc|TC188111	AGAGTTCGTGTTGGTCCAAATGGCATAAGTGTGTACAGTACTAGTGGAACACAGATGGCA
A_12_P100471	C43G2.3	0.739703	P	669.88	P	489.814	C43G2.3	NM_068601	NM_068601	Cel.23632	183418	hypothetical protein		TC194803		none available [C43G2.3]	chrIV:6579284-6579343	wb|C43G2.3|ref|NM_068601|tc|TC194803	ACAACTAACCCAGTGGGCACGAATGTATTTCGAACCGGATCAATTGGGCGAAGCAATTTA
A_12_P100472	fipr-13	1.68382	P	513.875	P	855.321	F57A8.8	NM_001028817	NM_001028817	Cel.37058	3565474	FIP (Fungus-Induced Protein) Related		TC202664	GO:0016021(integral to membrane)	none available [F57A8.8]	chrV:10064762-10064821	wb|F57A8.8|ref|NM_001028817|gb|EC017629|tc|TC202664	GGATATGAATATGGAAGTCCATATGGATATGTTGGAAAACGAAGCAGTGGATTCGGTCCC
A_12_P100473	Y47H10A.5	6.42938	P	36.9014	P	234.525	Y47H10A.5	NM_060655	NM_060655	Cel.16434	173091	hypothetical protein		TC188289		none available [Y47H10A.5]	chrI:12095924-12095865	wb|Y47H10A.5|ref|NM_060655|tc|TC188289	AATATGTTAAGAACAATGGTGACTGCTACGTTTTCACCAGATCCGATGAAAACCCTGACT
A_12_P100474		1.23179	P	1339.46	P	1630.96	W06E11.7	NM_064829	NM_064829	Cel.10849			C09F5.2a	TC196346		Caenorhabditis elegans hypothetical protein (W06E11.7) mRNA, complete cds [NM_064829]	chrIII:649476-649535	wb|W06E11.7|ref|NM_064829|ens|C09F5.2a|tc|TC196346	AGCACAAATACGGCAACACATCATACATTGTCACCGGTTATTCAGTGTTTTCAGCAAGAT
A_12_P100475	tbc-2	0.9719	P	26333	P	25298.7	ZK1248.10	NM_062755	NM_062755	Cel.5195	173986	TBC (Tre-2/Bub2/Cdc16) domain family		TC198348	GO:0005097(Rab GTPase activator activity)|GO:0005622(intracellular)|GO:0005770(late endosome)|GO:0009792(embryo development ending in birth or egg hatching)|GO:0032313(regulation of Rab GTPase activity)|GO:0032851(positive regulation of Rab GTPase activity)	none available [ZK1248.10]	chrII:5823905-5823846	wb|ZK1248.10|ref|NM_062755	CCCCCCTTCAACCCGTTTACTTGTGCTCCGTTTTTACACATGAGACTGAAAATATCAAAT
A_12_P100476	T12E12.3	1.00169	P	2551.32	P	2526.25	T12E12.3	NM_068426	NM_068426	Cel.4917	177337	hypothetical protein		TC179831		none available [T12E12.3]	chrIV:5544166-5544225	wb|T12E12.3|ref|NM_068426|tc|TC179831	ATGCCATTACCAACGCGATTGAAACCAAATTCACAGGAATCTCTCGCGAAGTTCTTCTGG
A_12_P100477	srh-1	1.00891	A	5.81839	A	5.80272	T11F9.18	NM_001028964	NM_001028964	Cel.2322	3564925	Serpentine Receptor, class H		TC199384	GO:0016021(integral to membrane)	none available [T11F9.18]	chrV:11486836-11486895	wb|T11F9.18|ref|NM_001028964|tc|TC199384|tc|TC188635	ATGGATCCTTATCAACGTTAGCACTGATGATATCCAATAAGCCGCTTTATTCTGTTTTCA
A_12_P100478	Y71G12A.4	1.11013	P	1246.52	P	1367.89	Y71G12A.4	NM_058513	NM_058513	Cel.20305	171759	hypothetical protein		TC183911	GO:0016021(integral to membrane)	none available [Y71G12A.4]	chrI:1885345-1885286	wb|Y71G12A.4|ref|NM_058513|tc|TC183911	ATTTGCAGTCGGAGACTTCGATTTCGGTGGTTCCTGACTTTTGTTCATCGTCACAAGTGA
A_12_P100479	snr-5	1.11205	P	50293.2	P	55285.4	ZK652.1.2	NM_066307	NM_066307	Cel.7129	176103	Small Nuclear Ribonucleoprotein		TC203556	GO:0002119(nematode larval development)|GO:0005515(protein binding)|GO:0005634(nucleus)|GO:0006396(RNA processing)|GO:0006898(receptor-mediated endocytosis)|GO:0006915(apoptotic process)|GO:0009792(embryo development ending in birth or egg hatching)|GO:0018996(molting cycle, collagen and cuticulin-based cuticle)|GO:0032940(secretion by cell)|GO:0040007(growth)|GO:0040027(negative regulation of vu…	snr-5 encodes an ortholog of human small nuclear ribonucleoprotein SmF, a protein that forms part of a heptameric complex required for biogenesis and function of the snRNPs that catalyze mRNA splicing. in combination with the gene that encodes the human SmE and SmG orthologs (snr-6 and snr-7, respectively), snr-5 affects embryonic viability and nuclear association and localization of P granules i…	chrIII:7862441-7862500	wb|ZK652.1.2|wb|ZK652.1.1|ref|NM_066307|gb|C46680	CTTATGTTCACAAGTTTTCTGTCTTTTTCGCACATTCTTAATCAATAAATTATAATTATC
A_12_P100480	tag-175	0.922585	P	3754.38	P	3423.9	D2013.10	NM_063584	NM_063584	Cel.15582	183942	Temporarily Assigned Gene name		TC192205	GO:0016021(integral to membrane)	tag-175 encodes an ortholog of human TMEM41B, whose protein family is ancient (conserved in both animals and plants) but functionally uncharacterized. TAG-175 is broadly expressed (in hypodermis, muscle, neurons, intestine, spermetheca, and vulva). TAG-175 has no known function in vivo, since neither tag-175(RNAi) nor tag-175(gk278) has obvious phenotypes. [Source: WormBase] [D2013.10]	chrII:9324564-9324623	wb|D2013.10|ref|NM_063584|tc|TC192205	GGTTCGGCGATTTTGTCGCTGGCTCCTATTTTGCTCAAGAAGAAGCTCAAATCGGATTAA
A_12_P100481	R10D12.6	0.192203	P	29.4095	A	5.5876	R10D12.6	NM_074060	NM_074060	Cel.27457	187763	hypothetical protein		TC205086	GO:0016021(integral to membrane)	none available [R10D12.6]	chrV:13949560-13949619	wb|R10D12.6|ref|NM_074060|tc|TC205086	TATTGTTTTGTACGAGGACGACAGTGTGAAGCTGAAGATGGATTTGTTCGAGCACGGTGA
A_12_P100482	ZC395.4	0.742596	P	229.612	P	168.548	ZC395.4	NM_065724	NM_065724	Cel.29177	191151	hypothetical protein		TC200584		none available [ZC395.4]	chrIII:5270910-5270969	wb|ZC395.4|ref|NM_065724|tc|TC200584	AACGCAACAATTGTCTGTTGATGAAAAGAAGATTGCAGGAAGCAGCGAGAAAACTACTTA
A_12_P100483	F37A8.2	0.825686	P	343.884	P	280.675	NM_065393	NM_065393	NM_065393	Cel.10524	175511	hypothetical protein		TC197263		Caenorhabditis elegans hypothetical protein (F37A8.2) mRNA, complete cds [NM_065393]	chrIII:3929824-3929564	ref|NM_065393|tc|TC197263|tc|TC185685	ATGGTTGCGGAGATTCCGAAATTTGATGATCGTGTCGTCCTCATCTTTGATGTCGGAGAT
A_12_P100484	ZC204.1	0.826963	A	13.5714	A	11.094	ZC204.1	NM_061632	NM_061632	Cel.23954	191108	hypothetical protein		TC200229	GO:0016021(integral to membrane)	none available [ZC204.1]	chrII:1667411-1667470	wb|ZC204.1|ref|NM_061632|tc|TC200229	AGGTATCCACAGCAGCTTGCAACTCTGATGTTCATCAGGGAAGACATTCAGAAGCAGTTT
A_12_P100485	pes-7	0.832197	P	2588.81	P	2129.62	F09C3.1	NM_061091	NM_061091	Cel.17029	173294	Patterned Expression Site		TC178385	GO:0005099(Ras GTPase activator activity)|GO:0005622(intracellular)|GO:0007126(meiosis)|GO:0007264(small GTPase mediated signal transduction)	pes-7 encodes an IQGAP ortholog. IQGAP proteins bind actin and CLIP-170, effect activities of the Rho family GTPases Rac1 and Cdc42, and function in cytokinesis. PES-7 is required for completing meiosis and mitosis, and for germline formation and maintenance. IQGAP's alpha-actinin domain is related distantly to alpha-actinin domains in calponin, transgelin (SM22 alpha), and the proto-oncogene Vav…	chrI:14271143-14271202	wb|F09C3.1|ref|NM_061091|tc|TC178385|tc|TC206172	TATGTTTTGGCGGAGCTCATCACACTGGACGTACCAAAAACCATCCAATACATCAACAAA
A_12_P100486	ZK1098.2	1.02851	P	15564.3	P	15823.9	ZK1098.2	NM_001027812	NM_001027812	Cel.34173	176345	hypothetical protein		NP856829		none available [ZK1098.2]	chrIII:9531606-9531665	wb|ZK1098.2|ref|NM_001027812|tc|NP856829|tc|NP395275	TTTCCGAGTCGATCGACATTCAAAGTTTCCCGATACAACCGAGTTGATGATGATCTCATA
A_12_P100487	F08G12.5	0.809525	P	418.551	P	334.932	F08G12.5	NM_077489	NM_077489	Cel.23669	184211	hypothetical protein		TC197232	GO:0008270(zinc ion binding)|GO:0016021(integral to membrane)	none available [F08G12.5]	chrX:11308947-11308888	wb|F08G12.5|ref|NM_077489|tc|TC197232	GCAGATAGTCTAAAACGAGAAATCAACGAAATGCGCAGAAAGGAGTACTATAATTATGTT
A_12_P100488	F19G12.2	0.981037	A	6.76795	A	6.56327	F19G12.2	NM_075868	NM_075868	Cel.26506	184692	hypothetical protein		TC180907	GO:0004748(ribonucleoside-diphosphate reductase activity, thioredoxin disulfide as acceptor)|GO:0006974(response to DNA damage stimulus)|GO:0009186(deoxyribonucleoside diphosphate metabolic process)|GO:0019915(lipid storage)|GO:0055114(oxidation-reduction process)	none available [F19G12.2]	chrX:1430766-1430825	wb|F19G12.2|ref|NM_075868|tc|TC180907	GGAAAGACAAACTTTTTCGAAAAACGCGTTTCCGAATATCAAAGACCTGAAATGATGGTT
A_12_P100489	Y44E3A.1	1.53119	P	35.0298	P	53.0204	Y44E3A.1a	NM_058744	NM_058744	Cel.16475	189904	hypothetical protein		TC199867		none available [Y44E3A.1a]	chrI:3339133-3339192	wb|Y44E3A.1a|wb|Y44E3A.1b|ref|NM_058744|ref|NM_182078	TCTCCTTCACAATTATTTTCTAAACAAATATGAAATAGGAAAAATGAATGCCGAAATTGT
A_12_P100490	F20A1.2	1.08251	P	141.635	P	151.558	F20A1.2	NM_072383	NM_072383	Cel.4004	184704	hypothetical protein		TC186165	GO:0016021(integral to membrane)	none available [F20A1.2]	chrV:7048995-7049054	wb|F20A1.2|ref|NM_072383|tc|TC186165	TCGGATCAGTCAAGAATCATTATTGCATCACCGCTTCTTATCGAGGGAATACTATCGGAT
A_12_P100491	K06B9.2	1.00035	P	3807.87	P	3765.39	K06B9.2				187060	hypothetical protein			GO:0008152(metabolic process)|GO:0009792(embryo development ending in birth or egg hatching)|GO:0016779(nucleotidyltransferase activity)	K06B9.2 encodes a putative UDP-N-acetylglucosamine pyrophosphorylase, paralogous to C36A4.4 and orthologous to human UAP1 (OMIM:602862) and UAP1L1. K06B9.2 is thought to catalyse the fourth step of the hexosamine pathway to UDP-N-acetylglucosamine or UDP-N-acetylgalactosamine. K06B9.2 transcripts are enriched during oogenesis. K06B9.2(RNAi) animals have an osmotically-sensitive embryonic lethal p…	chrIV:4189262-4189321	wb|K06B9.2	GAAACTGGCGGCTCATCATGGATTCGATTTCGATGAAAAAATGGCCTTCATTCCGAGATG
A_12_P100492	rab-3	0.725734	P	599.567	P	430.123	NM_001026802	NM_001026802	NM_001026802	Cel.19709	173971	RAB family		TC184770	GO:0003924(GTPase activity)|GO:0005525(GTP binding)|GO:0005622(intracellular)|GO:0005634(nucleus)|GO:0005737(cytoplasm)|GO:0006184(GTP catabolic process)|GO:0006886(intracellular protein transport)|GO:0006913(nucleocytoplasmic transport)|GO:0006935(chemotaxis)|GO:0007165(signal transduction)|GO:0007264(small GTPase mediated signal transduction)|GO:0007271(synaptic transmission, cholinergic)|GO:00…	Caenorhabditis elegans RAB family member (rab-3) (rab-3) mRNA, complete cds [NM_001026802]	chrII:5722686-5722344	ref|NM_001026802|ref|NM_001026803|gb|AB112928|gb|U68265	TTGTGATAAGATGGCAGAGAGTTTGGATAAGGACCCACAGCAACAGCCAAAAGGACAGAA
A_12_P100493		0.512078	P	2153.13	P	1089.89	C04E12.4.2	NM_071535	NM_071535	Cel.34247			C04E12.4	TC181506		Caenorhabditis elegans hypothetical protein (C04E12.4) mRNA, complete cds [NM_071535]	chrV:3367959-3368018	wb|C04E12.4.2|ref|NM_071535|ens|C04E12.4|tc|TC181506	TGCAGGAATGGATGAGATTGTCAATAATGGCGGAACAGCCAATGCTTGTCAACACGTTTT
A_12_P100494	nhr-274	0.901488	P	134.257	P	119.639	Y41D4B.21	NM_067713	NM_067713	Cel.28154	189825	Nuclear Hormone Receptor family		TC183976	GO:0003700(sequence-specific DNA binding transcription factor activity)|GO:0003707(steroid hormone receptor activity)|GO:0005634(nucleus)|GO:0006355(regulation of transcription, DNA-dependent)|GO:0008270(zinc ion binding)|GO:0043401(steroid hormone mediated signaling pathway)|GO:0043565(sequence-specific DNA binding)	none available [Y41D4B.21]	chrIV:1637760-1637701	wb|Y41D4B.21|ref|NM_067713|tc|TC183976	TGTTTTCAGAAACTTCAAATTTTTGGGGAGCAGCGCTTCTCCGAGAACGTGGTGACATCA
A_12_P100495	F31E3.6	0.792228	P	31.7765	A	24.8848	F31E3.6	NM_066125	NM_066125	Cel.18130	185154	hypothetical protein		TC205672	GO:0009792(embryo development ending in birth or egg hatching)|GO:0016021(integral to membrane)	none available [F31E3.6]	chrIII:6984471-6984412	wb|F31E3.6|wb|B0393.8|wb|VB0393L.2|ref|NM_066125	GTCGATTTGGCTTGTTCATAGAAAGTCAGTACTTCCAAAATGTTCTAGCTCCGCAGGCAG
A_12_P100496	F45E12.5	1.13754	P	17957.5	P	20192.4	F45E12.5b.1	NM_063126	NM_063126	Cel.24202	185803	hypothetical protein		TC196967	GO:0007276(gamete generation)|GO:0009792(embryo development ending in birth or egg hatching)	Caenorhabditis elegans hypothetical protein (F45E12.5) mRNA, complete cds [NM_063126]	chrII:7308780-7308721	wb|F45E12.5b.1|wb|F45E12.5b.2|ref|NM_063126|tc|TC196967	CCACAAAACTCATGGCCAATCGTGGAAATGTGCAGTTTTCGAAAGTTCTTGCATTGGCGA
A_12_P100497		0.818799	P	463.943	P	375.508	E04A4.2	NM_068223	NM_068223	Cel.26277				TC193696		none available [E04A4.2]	chrIV:4735723-4735782	wb|E04A4.2|ref|NM_068223|tc|TC193696	TGGAACAGTAGCAACTATTATTGTAGATCACATTCAATCACTGTTGAAAATGTTTGTGCG
A_12_P100498	cah-5	1.16993	P	5614.5	P	6493.05	R173.1	NM_076785	NM_076785	Cel.20861	180972	Carbonic AnHydrase		TC189394	GO:0004089(carbonate dehydratase activity)|GO:0006730(one-carbon metabolic process)|GO:0008270(zinc ion binding)|GO:0016021(integral to membrane)	cah-5 encodes a member of the carbonic anhydrase family. [Source: WormBase] [R173.1]	chrX:7023702-7023761	wb|R173.1|ref|NM_076785|tc|TC189394	AGACCAAGCAAACTTGACCGAGCCATGATCTGCTCTTCTTTTGCCACAACTTCGGTTATT
A_12_P100499	emb-27	0.97493	P	31437.7	P	30297.1	F10B5.6.1	NM_063311	NM_063311	Cel.19437	174314	abnormal EMBroygenesis		TC181036	GO:0007067(mitosis)|GO:0007126(meiosis)|GO:0009792(embryo development ending in birth or egg hatching)|GO:0030163(protein catabolic process)|GO:0030703(eggshell formation)|GO:0040035(hermaphrodite genitalia development)	emb-27 encodes a tetratricopeptide repeat (TPR)-containing protein that is the C. elegans ortholog of the anaphase-promoting complex (APC) subunit APC-6 (CDC16). required maternally and paternally, EMB-27 activity is essential for proper execution of the metaphase-to-anaphase transition during meiosis (both oogenesis and spermatogenesis) and mitosis (during germline proliferation). EMB-27 activit…	chrII:8159926-8159867	wb|F10B5.6.1|wb|F10B5.6.2|ref|NM_063311|gb|AF314467	ATCGTTTGCGAAGACAGGATCAACTATATGCACAAGAGCCAGATAACGATGCAGGAAATC
A_12_P100500	R10H10.6	0.94361	P	6874.96	P	6412.69	NM_069521	NM_069521	NM_069521	Cel.12483	187789	hypothetical protein		TC201212	GO:0008531(riboflavin kinase activity)|GO:0009231(riboflavin biosynthetic process)	Caenorhabditis elegans hypothetical protein (R10H10.6) mRNA, complete cds [NM_069521]	chrIV:10409124-10408837	ref|NM_069521|tc|TC201212	AATCACTAGACGAACTAAAATCTGCAATCGCCATGGACATCAAAGTGGCTCGACGTGGAT
A_12_P100501		1.03856	P	5748.18	P	5901.18	F42H11.2.2	NM_060138	NM_060138	Cel.7303				TC180387		Caenorhabditis elegans LEM domain protein family member (lem-3) (lem-3) mRNA, complete cds [NM_060138]	chrI:9578831-9578772	wb|F42H11.2.2|wb|F42H11.2.1|ref|NM_060138|tc|TC180387	ATCAACTTTGAAGCTGGAAGGTATTCGACTTATCACCGAAGATAACCTTCCTGACAGTCT
A_12_P100502	srv-28	1.10125	A	12.8585	A	13.9977	NM_001028212	NM_001028212	NM_001028212	Cel.30924	3565289	Serpentine Receptor, class V		TC189348	GO:0016021(integral to membrane)	Caenorhabditis elegans Serpentine Receptor, class V family member (srv-28) (srv-28) mRNA, complete cds [NM_001028212]	chrIV:6261159-6261050	ref|NM_001028212|tc|TC189348	GTGAGAAAGTCCGAGTTAGCGAAATTCAAGTTTCCACCGTAAAATCGCTATCGACTCAGA
A_12_P100503		1.03784	P	8657.85	P	8882.13	E02H1.6	NM_063664	NM_063664	Cel.15560			E02H1.6.1	TC195468		E02H1.6 encodes an ortholog of human TAF9 (OMIM:600822; also known as AK6, adrenal gland protein AD-004 like protein, ADLP) and of S. cerevisiae Fap7p; like its human ortholog, E02H1.6 is nuclear, and is predicted to likewise be a TATA box binding protein (TBP)-associated factor mediating activation of RNA polymerase II; E02H1.6 prefers ATP and dATP as phosphate donors; E02H1.6's biochemical acti…	chrII:9597265-9597324	wb|E02H1.6|ref|NM_063664|ens|E02H1.6.1|tc|TC195468	CGAACTTGCCGGAGAGTTCAAAAATGAGCACACCATGGAGCAGTGATTTCGGATTTTGAA
A_12_P100504	tag-313	1.01486	P	7563.49	P	7587.6	Y66H1A.3	NM_067529	NM_067529	Cel.20199	176873	Temporarily Assigned Gene name		TC200498	GO:0040010(positive regulation of growth rate)	none available [Y66H1A.3]	chrIV:444637-444696	wb|Y66H1A.3|ref|NM_067529|tc|TC200498	GATGAGTCGGAGTATATGAAGTTTTGGTCGGCACCCGGGCAGAAATCCACGAAAAAATAA
A_12_P100505	srx-125	0.705695	P	107.27	P	74.8298	F32H5.6a	NM_001047645	NM_001047645	Cel.34074	185218	Serpentine Receptor, class X	F32H5.6c	TC189494	GO:0016021(integral to membrane)	none available [F32H5.6a]	chrV:13369701-13369760	wb|F32H5.6a|wb|F32H5.6b|ref|NM_001047645|ref|NM_001047646	TGCACAATACTCTTCAAACTCAATTCAGCAATTTGGTATCAGTTCATTTTTCTGTCCGTC
A_12_P100506	F54C1.8	0.794362	P	154.378	P	121.222	NM_059096	NM_059096	NM_059096	Cel.18642	186220	hypothetical protein		TC194457	GO:0016021(integral to membrane)	Caenorhabditis elegans hypothetical protein (F54C1.8) mRNA, complete cds [NM_059096]	chrI:5005339-5005015	ref|NM_059096|tc|TC194457	GAGATCTTGTAAAAGTCAATTAACTCTGGAGACTGAAAGAAGAAAGAAAAGAGATCGCTC
A_12_P100507	C50F4.4	0.883869	P	4888.5	P	4271.11	C50F4.4	NM_073058	NM_073058	Cel.4435	183678	hypothetical protein		NP011328		none available [C50F4.4]	chrV:9537423-9537482	wb|C50F4.4|ref|NM_073058|tc|NP011328|tc|TC197016	CTGATCAAGGAGTGAAACAAGTACAACTATGTGCCAAAGACCTAGAAAAATTGTACTGGA
A_12_P100508	Y37E3.1	1.10146	P	4662.07	P	5076.02	NM_058521	NM_058521	NM_058521	Cel.16506	171762	hypothetical protein		TC185401		Caenorhabditis elegans hypothetical protein (Y37E3.1) mRNA, complete cds [NM_058521]	chrI:2061966-2061853	ref|NM_058521|tc|TC185401	CGCGAAACCTGATTTTCGAGAAATCAAGAATCTCACAATTCCCTCCGATCCAGAAATCCA
A_12_P100509	C44B9.1	0.982235	P	536.176	P	520.595	C44B9.1	NM_066993	NM_066993	Cel.26070	183433	hypothetical protein		TC179237	GO:0000287(magnesium ion binding)|GO:0004427(inorganic diphosphatase activity)|GO:0005737(cytoplasm)|GO:0006796(phosphate-containing compound metabolic process)	none available [C44B9.1]	chrIII:10873010-10873069	wb|C44B9.1|ref|NM_066993|tc|TC179237	ATGGTGGAAAATGTTCGACGGAAGGCCGAGCGTTGATGCAGTTGGATTTTCAGATGATTT
A_12_P100510	mon-2	1.07175	P	2990.09	P	3167.77	F11A10.4	NM_069894	NM_069894	Cel.5210	178153	yeast MON (monensin-resistant) homolog		TC178186	GO:0071688(striated muscle myosin thick filament assembly)	mon-2 encodes an Arf-GEF-like protein orthologous to Saccharomyces cerevisiae Mon2p and the vertebrate MON2 proteins. by homology, MON-2 is predicted to function in endosome to Golgi retrograde transport. in C. elegans, mon-2 has been identified as a suppressor of mutations in ipla-1, an intracellular phospholipase A1 that is essential for proper localization of WRM-1 to the anterior cortex of hy…	chrIV:12105289-12105348	wb|F11A10.4|ref|NM_069894|tc|TC178186	TGCCATGCTGATCCTCAACTGGAACATCAACTGATCAAGACAATCAAATCATATCAAACA
A_12_P100511	gsto-1	0.0939777	P	44570.2	P	4140.44	C29E4.7	NM_066327	NM_066327	Cel.10781	183000	Glutathione S-Transferase, Omega class		TC198478	GO:0002009(morphogenesis of an epithelium)|GO:0004364(glutathione transferase activity)|GO:0005575(cellular_component)|GO:0005737(cytoplasm)|GO:0006979(response to oxidative stress)|GO:0008152(metabolic process)|GO:0009792(embryo development ending in birth or egg hatching)|GO:0010731(protein glutathionylation)|GO:0018991(oviposition)|GO:0031668(cellular response to extracellular stimulus)|GO:004…	gsto-1 encodes an experimentally verified thiol oxidoreductase and dehydroascorbate reductase, required for normal stress resistance. formally, GSTO-1 is an omega-class glutathione transferase (GST. EC 2.5.1.18), but it has little activity in vitro on classic GST substrates. GSTO-1 is expressed in postembryonic intestine. gsto-1(RNAi) induces hypersensitivity to heat-, arsenite-, juglone-, paraqu…	chrIII:7945600-7945541	wb|C29E4.7|ref|NM_066327|tc|TC198478	AATCTTTGGAACATGGCGCTGCATTCATGAACGCATATGCCACGCACCAGGAATTGAATT
A_12_P100512	gcy-31	0.58796	P	51.0396	A	29.6642	T07D1.1b	NM_001029718	NM_001029718	Cel.809	191655	Guanylyl CYclase		NP371219	GO:0004383(guanylate cyclase activity)|GO:0006182(cGMP biosynthetic process)|GO:0009190(cyclic nucleotide biosynthetic process)|GO:0016849(phosphorus-oxygen lyase activity)|GO:0019826(oxygen sensor activity)|GO:0035556(intracellular signal transduction)|GO:0070482(response to oxygen levels)	gcy-31 encodes a soluble guanylyl cyclase. gcy-31::GFP reporter constructs have been reported to be expressed in the ciliated BAG head sensory neurons. [Source: WormBase] [T07D1.1b]	chrX:2421401-2421342	wb|T07D1.1b|wb|T07D1.1a|wb|T07D1.1c|ref|NM_001029718	TGTACCTTCTCCAAGAAACTGCGAGAGTCGACAAGACGATTCACAAACCGAAGATGATGA
A_12_P100513	Y57A10A.2	1.19306	P	2010.4	P	2370.96	NM_064181	NM_064181	NM_064181	Cel.13903	190332	hypothetical protein		TC186508		Caenorhabditis elegans hypothetical protein (Y57A10A.2) mRNA, complete cds [NM_064181]	chrII:12149891-12150003	ref|NM_064181|gb|FN882574|tc|TC186508|tc|TC204980	CGACAGTCGTGAATAAGATTCTTCATCTCAACGACATCTGCCAAGCTGTAAGCTTCCTGT
A_12_P100514	gcy-15	1.29955	P	631.737	P	811.533	ZC239.7	NM_062067	NM_062067	Cel.24156	191648	Guanylyl CYclase		NP371046	GO:0004672(protein kinase activity)|GO:0004674(protein serine/threonine kinase activity)|GO:0004713(protein tyrosine kinase activity)|GO:0005524(ATP binding)|GO:0006468(protein phosphorylation)|GO:0009190(cyclic nucleotide biosynthetic process)|GO:0016021(integral to membrane)|GO:0016849(phosphorus-oxygen lyase activity)|GO:0035556(intracellular signal transduction)	gcy-15 encodes a membrane guanylyl cyclase. [Source: WormBase] [ZC239.7]	chrII:3192517-3192458	wb|ZC239.7|wb|F22E5.3|ref|NM_062067|ref|NM_061923	CGAGAATTCGGATATGAGAAGAGAGCGGATTATCAGAGAACGTGTCAAGTTCGCAAGCTT
A_12_P100515	str-153	1.00215	A	5.72488	A	5.67121	Y9C9A.7	NM_068276	NM_068276	Cel.12170	189413	Seven TM Receptor		TC187740	GO:0016021(integral to membrane)	none available [Y9C9A.7]	chrIV:4936562-4936621	wb|Y9C9A.7|ref|NM_068276|tc|TC187740	TTTCAAAGAAGACCATCTAAAAATCAAGTTGCTTCAGTTGTCTCTGTGGATGCTACTGTA
A_12_P100516	F31D4.8	1.52104	P	1350.49	P	2030.52	F31D4.8	NM_075631	NM_075631	Cel.3814	185150	hypothetical protein		TC193341		none available [F31D4.8]	chrV:20862413-20862354	wb|F31D4.8|ref|NM_075631|tc|TC193341	TTTTGATGACTTGGAAATTTGTCTCACACGACAGGAGTTTCTTCACATAAGCCACTGCCA
A_12_P100517		1.08986	P	6602.59	P	7113.14	K07C5.1	NM_073256	NM_073256	Cel.5824			K07C5.1.2	TC206566		arx-2 encodes the C. elegans ortholog of the Arp2 subunit of the actin-related protein (Arp)2/3 complex. [K07C5.1]	chrV:10335826-10335767	wb|K07C5.1|ref|NM_073256|ens|K07C5.1.2|ens|K07C5.1.1	CAAGATTTTTGGGTTTCAAAGAAAGAATATGAAGAGGGTGGTATTGCAAGATGTATGGCC
A_12_P100518	dsc-4	0.648891	P	8069.45	P	5175.99	K02D7.4	NM_067502	NM_067502	Cel.5768	176852	Defecation Suppressor of Clk-1		TC179173	GO:0007281(germ cell development)|GO:0040010(positive regulation of growth rate)|GO:0040011(locomotion)	dsc-4 encodes the C. elegans ortholog of the large subunit of the microsomal triglyceride transfer protein. dsc-4 affects the length of the defecation cycle and genetically interacts with clk-1 with respect to defecation cycle length, and also with respect to the clk-1- dependent adjustment of defecation cycle length to temperature. a DSC-4::GFP fusion protein is expressed in the intestine beginn…	chrIV:315215-315156	wb|K02D7.4|ref|NM_067502|gb|AY428645|tc|TC179173	GCTTAATCGAAAACGAGTACATCCTGGAGTTACATACAGGTTGGATGACTCGACGATTCG
A_12_P100519	D2024.2	0.788523	P	862.208	P	672.053	D2024.2	NM_068748	NM_068748	Cel.13218	177499	hypothetical protein		TC191022	GO:0008152(metabolic process)|GO:0016787(hydrolase activity)	none available [D2024.2]	chrIV:7245347-7245406	wb|D2024.2|ref|NM_068748|tc|TC191022	AAATCACACTTCTGGGGAGTATTTGGCAATGGAGAAGTTTTTGAAAAATTTCTAGTGTGA
A_12_P100520	T03G6.1	1.07714	P	195.903	P	208.588	T03G6.1	NM_076068	NM_076068	Cel.430	188029	hypothetical protein		TC188183		none available [T03G6.1]	chrX:2609752-2609811	wb|T03G6.1|ref|NM_076068|tc|TC188183	ACTCAACACACGTGTCATTGTGAGCACCGTCAAGTATAACAAGGTCGCCTGTTTCAACAT
A_12_P100521	fbxb-15	1.36737	P	2827.13	P	3821.27	ZC204.7	NM_061625	NM_061625	Cel.13827	173535	F-box B protein		TC189780		none available [ZC204.7]	chrII:1652580-1652521	wb|ZC204.7|ref|NM_061625|tc|TC189780	GCAGAGATCAGATTTTCACCAAGTCTGCGTCGTTTTCGAATGAAGGTCACTTCATTTTTC
A_12_P100522	F26A1.8	1.43591	P	66.1582	P	93.9052	F26A1.8	NM_065596	NM_065596	Cel.10560	184948	hypothetical protein		TC196821	GO:0016021(integral to membrane)	none available [F26A1.8]	chrIII:4820829-4820770	wb|F26A1.8|ref|NM_065596|tc|TC196821	ATGAACCGTATTGAAATCCGCCAAGAAAAAGCTGCTCAAAAAGCTGGACTCACTTCTGGA
A_12_P100523	sto-5	0.853446	P	498.724	P	420.74	NM_001029482	NM_001029482	NM_001029482	Cel.30314	181730	STOmatin		TC186516	GO:0016020(membrane)|GO:0016021(integral to membrane)	Caenorhabditis elegans STOmatin family member (sto-5) (sto-5) mRNA, complete cds [NM_001029482]	chrX:16816841-16816374	ref|NM_001029482|tc|TC186516	ACTAAAATTTCAGCGCAAAGAAACAACACAATAGTGATGCCATATCCGATAGAAGTTGCA
A_12_P100524	Y41E3.13	1.68291	A	7.23677	A	12.0388	Y41E3.13	NM_070419	NM_070419	Cel.28158	189833	hypothetical protein		TC197019		none available [Y41E3.13]	chrIV:15058566-15058625	wb|Y41E3.13|ref|NM_070419|tc|TC197019	TCAACACTGGACGAAGAAAACGGTATCTTCACAGTTTCGAATGATCAAATCACTCCATCA
A_12_P100525		2.05348	A	6.35209	A	12.8939	F22H10.5	NM_078295	NM_078295	Cel.26565				TC187738		none available [F22H10.5]	chrX:16686329-16686270	wb|F22H10.5|ref|NM_078295|tc|TC187738	CAATTTACGTCGACACGGAAATTGACACAGCAATGTTTGAAGGATTCAGTGACTCGCAAT
A_12_P100526	opt-2	1.01575	P	9430.17	P	9468.54	K04E7.2.2	NM_076686	NM_076686	Cel.19638	180919	OligoPeptide Transporter		TC179540	GO:0002119(nematode larval development)|GO:0005215(transporter activity)|GO:0006857(oligopeptide transport)|GO:0006885(regulation of pH)|GO:0006979(response to oxidative stress)|GO:0008340(determination of adult lifespan)|GO:0009408(response to heat)|GO:0015198(oligopeptide transporter activity)|GO:0016020(membrane)|GO:0016021(integral to membrane)|GO:0016324(apical plasma membrane)|GO:0019915(li…	pept-1 encodes a low affinity/high capacity oligopeptide transporter. pept-1 is required for uptake of intact peptides from the intestine and thus for normal development, growth, and reproduction. genetic studies indicate that pept-1 interacts with both the daf-2/insulin- and let-363/TOR-signaling pathways to regulate lifespan and with the daf-2 pathway to influence stress response. PEPT-1 is exp…	chrX:6461628-6461687	wb|K04E7.2.2|wb|K04E7.2.1|ref|NM_076686|gb|AF000418	TTTGTTTTCCTAAACCTACTACTGTTGCTTTCCCTTATTGTGACATCGTGATAAAATTCG
A_12_P100527	ZK430.1	1.05878	P	5923.42	P	6199.5	ZK430.1	NM_062381	NM_062381	Cel.17421	173779	hypothetical protein		TC207152	GO:0002119(nematode larval development)|GO:0007276(gamete generation)|GO:0009792(embryo development ending in birth or egg hatching)|GO:0040007(growth)|GO:0040010(positive regulation of growth rate)|GO:0040011(locomotion)	none available [ZK430.1]	chrII:4432415-4432474	wb|ZK430.1|ref|NM_062381|tc|TC207152	AATGTCAAAAGGTTATCAATTCTCTTCAACACAAATTCGGAGAGACATTCTGGAGTGGCG
A_12_P100528	dehydrogenase	1.77373	P	5765.62	P	10109.1	R02D3.1	NM_067483	NM_067483	Cel.17217	176842	hypothetical protein		TC179308	GO:0016491(oxidoreductase activity)|GO:0055114(oxidation-reduction process)	The R02D3.1 gene encodes an ortholog of the human gene ALPHA-AMINOADIPATE SEMIALDEHYDE SYNTHASE (AASS. OMIM:605113), which when mutated leads to hyperlysinemia (OMIM:238700). [Source: WormBase] [R02D3.1]	chrIV:251648-251707	wb|R02D3.1|ref|NM_067483|tc|TC179308	TCTACCGTCCAGCATTGAAGCGTCTTCGTGACTTTGGAATTGTGCCAACACACACAATTA
A_12_P100529		0.990881	P	575.782	P	563.971	F43E2.1	NM_063145	NM_063145	Cel.8794			F43E2.1.2	TC183825		none available [F43E2.1]	chrII:7377047-7377106	wb|F43E2.1|ref|NM_063145|ens|F43E2.1.2|ens|F43E2.1.1	GGAGATGTATTACTACTCACAACAACAACAACAACCACACCCGATCTTCGGGATTCAACA
A_12_P100530		0.699048	P	8098.75	P	5596.32	K07F5.5.2	NM_069362	NM_069362	Cel.5725			K07F5.5	TC204417		Caenorhabditis elegans Nematode Specific Peptide family, group D family member (nspd-2) (nspd-2) mRNA, complete cds [NM_069362]	chrIV:9844236-9844295	wb|K07F5.5.2|wb|K07F5.5.1|ref|NM_069362|ens|K07F5.5	CGGACCATAAGAGGCAAGAACTCAGCCAACACGCAACTCATCCGTCTTTGGCCATTGTGT
A_12_P100531	K07G6.1	0.860232	A	7.24992	A	6.16491	K07G6.1	NM_061664	NM_061664	Cel.14782	187124	hypothetical protein		TC201347	GO:0009792(embryo development ending in birth or egg hatching)	none available [K07G6.1]	chrII:1742120-1742179	wb|K07G6.1|ref|NM_061664|ref|NM_061665|tc|TC201347	AGGAACATACGCAGCTTTGACATTCACGTGTAAAAATGACATGATGTGGGGATTCGATCA
A_12_P100532		1.01086	A	7.83768	A	7.83172	NP017830							NP017830		GB	chrIV:4063938-4063879	tc|NP017830	GATGGAGTGGTTGCTACTATACTGTTTGAGGAGTCAGCATTTGATTTCTTTGTTTGGCCT
A_12_P100533	hot-6	0.874138	P	1250.06	P	1080.16	C13G3.2	NM_073405	NM_073405	Cel.3206	179525	Homolog of Odr-2(Two)		TC194805	GO:0016021(integral to membrane)	none available [C13G3.2]	chrV:11021210-11021151	wb|C13G3.2|ref|NM_073405|gb|AF324058|tc|TC194805	CTTACACTAATGAAGGCAATGCACTTCAACTTTCCTCGTCTTCTTTCAGAATTTCAGCTT
A_12_P100534	cgef-1	1.1198	P	4998.5	P	5532.98	NM_171642	NM_171642	NM_171642	Cel.11386	180571	CDC-42 Guanine nucleotide Exchange Factor		TC197736	GO:0005089(Rho guanyl-nucleotide exchange factor activity)|GO:0005622(intracellular)|GO:0005654(nucleoplasm)|GO:0005737(cytoplasm)|GO:0005938(cell cortex)|GO:0008105(asymmetric protein localization)|GO:0035023(regulation of Rho protein signal transduction)|GO:0043089(positive regulation of Cdc42 GTPase activity)	Caenorhabditis elegans CDC-42 Guanine nucleotide Exchange Factor family member (cgef-1) (cgef-1) mRNA, complete cds [NM_171642]	chrX:2798333-2798745	ref|NM_171642|ref|NM_171641|tc|TC197736|tc|TC191986	TGATTTATCCATGGACACTACCACACCGCTCAGAACATCTGAAATCAACAATGAAGTGGA
A_12_P100535	ooc-5	0.957104	P	19658.9	P	18599.3	C18E9.11b	NM_063515	NM_063515	Cel.14674	174433	abnormal OOCyte formation	C18E9.11a.2	TC187221	GO:0000922(spindle pole)|GO:0005524(ATP binding)|GO:0005783(endoplasmic reticulum)|GO:0005818(aster)|GO:0005819(spindle)|GO:0005886(plasma membrane)|GO:0007126(meiosis)|GO:0009792(embryo development ending in birth or egg hatching)|GO:0016021(integral to membrane)|GO:0048471(perinuclear region of cytoplasm)|GO:0051085(chaperone mediated protein folding requiring cofactor)	ooc-5 encodes a AAA+ ATPase that is related to the Torsin family of proteins. along with TOR-1 and TOR-2, OOC-5 comprises the three C. elegans orthologs of human TorsinA, mutations in which are associated with Torsion Dystonia (OMIM:605204). during embryonic development, OOC-5 activity is essential and required for re-establishment of PAR protein asymmetry in the P1 cell of the two-cell embryo an…	chrII:8994228-8994287	wb|C18E9.11b|wb|C18E9.11a|ref|NM_063515|ref|NM_063516	TCGACGCTAAAACGGATCTAGAAATGGCCAAGATACGGCCACTTCTCTCAAGTGTTCATT
A_12_P100536	folt-2	0.861934	P	7600.73	P	6475.99	F37B4.7	NM_071379	NM_071379	Cel.33016	178745	FOLate Transporter family		TC184847	GO:0005542(folic acid binding)|GO:0006810(transport)|GO:0008518(reduced folate carrier activity)|GO:0016020(membrane)|GO:0016021(integral to membrane)	folt-2 encodes a putative folate transporter. FOLT-2 is orthologous to human SLC19A1 (OMIM:600424), SLC19A2 (OMIM:603941, mutated in thiamine-responsive megaloblastic anemia syndrome), and SLC19A3 (OMIM:606152, mutated in biotin-responsive basal ganglia disease). heterologously expressed FOLT-2 does not significantly transport folate. FOLT-2 has no obvious function in mass RNAi assays, perhaps be…	chrV:2872784-2872725	wb|F37B4.7|ref|NM_071379|tc|TC184847	TTGCATTTGGATTTGCTATTATTTTTGGAATTTGGGCGAGCAGGCGGTTTTTCAAAACGA
A_12_P100537		0.948443	P	11303.8	P	10597.7	F52B5.2	NM_059858	NM_059858	Cel.7702			F52B5.2.1	TC189838		none available [F52B5.2]	chrI:8316316-8316257	wb|F52B5.2|ref|NM_059858|ens|F52B5.2.1|tc|TC189838	ACGAAGCGATTGATGGCATCACAAGTTCTCAATCATGAATATTTCAAAAAGGAGGCAAGT
A_12_P100538	fbxa-155	0.861465	P	100.431	P	85.5226	C05B5.6	NM_066819	NM_066819	Cel.29940	176414	F-box A protein		TC185251		none available [C05B5.6]	chrIII:10007987-10007928	wb|C05B5.6|ref|NM_066819|tc|TC185251|tc|TC206844	GTCTACAAAGCAAACAAAAGGTCATTCACCATAACTTCTGAGGGATTTGCTTACCACATC
A_12_P100539	C55B6.4	0.990922	A	6.1271	A	6.00167	C55B6.4	NM_076806	NM_076806	Cel.26216	183839	hypothetical protein		TC200228		none available [C55B6.4]	chrX:7187369-7187310	wb|C55B6.4|ref|NM_076806|tc|TC200228	GAAAGATTCCAAGAAATTACGAAAACTCACAACTGCCGATTTGGAAGCTATTGGAGTTGT
A_12_P100540	fbp-1	1.1184	P	10910.3	P	12061.9	K07A3.1.3	NM_058603	NM_058603	Cel.6833	266822	Fructose-1,6-BiPhosphatase		TC185322	GO:0005975(carbohydrate metabolic process)|GO:0042578(phosphoric ester hydrolase activity)	fbp-1 encodes fructose 1,6-bisphosphatase, a gluconeogenic enzyme that catalyzes the hydrolysis of fructose 1,6-bisphosphate to fructose 6-phosphate and inorganic phosphate in a reaction that reverses the third enzymatic step of glycolysis. in C. elegans, loss of fbp-1 activity via RNA-mediated interference (RNAi) does not result in any obvious abnormalities. FBP-1 is orthologous to human FBP1 (O…	chrI:2581247-2581188	wb|K07A3.1.3|wb|K07A3.1.1|ref|NM_058603|gb|AJ271466	ACGTCGAGGAGGCTCTCGAATATCTTGCCAAATATGATAATTAGGGTCCCCCAAGTCAAA
A_12_P100541	srsx-33	0.99882	A	6.54208	A	6.45922	T19B10.10	NM_073457	NM_073457	Cel.27729	188584	Serpentine Receptor, class SX		TC189743	GO:0007186(G-protein coupled receptor signaling pathway)|GO:0016021(integral to membrane)	none available [T19B10.10]	chrV:11251475-11251416	wb|T19B10.10|ref|NM_073457|tc|TC189743|tc|TC189145	GGAAAAGTAGATCTTGCGAAGATAAAACCAACAACGAGTATTGTCAAGAGTACAACAAGG
A_12_P100542	ZK112.4	1.05518	A	18.1669	A	18.949	ZK112.4	NM_066282	NM_066282	Cel.35625	191227	hypothetical protein		TC204192		none available [ZK112.4]	chrIII:7729697-7729638	wb|ZK112.4|ref|NM_066282|gb|CB386283|tc|TC204192	CTGTCCGTTTCCTATCGTCTCTCGGCTCGACTCGGTGTCTCTACTGTTTGAGGAAGACTA
A_12_P100544	T20G5.13	0.654484	A	36.4086	A	23.5549	T20G5.13	NM_171225	NM_171225	Cel.25437	260150	hypothetical protein		TC192818	GO:0008340(determination of adult lifespan)	none available [T20G5.13]	chrIII:10199864-10199805	wb|T20G5.13|ref|NM_171225|tc|TC192818	ACTCTGAAATAAAACGACGAGCACAGAAGAAATTCCCAGGTTCTGATAAATTTGATTATG
A_12_P100545	peroxidase	8.67173	P	88.5936	P	759.426	R08F11.7	NM_071647	NM_071647	Cel.2849	187708	hypothetical protein		TC180112	GO:0004601(peroxidase activity)|GO:0006979(response to oxidative stress)|GO:0020037(heme binding)|GO:0055114(oxidation-reduction process)	none available [R08F11.7]	chrV:3793645-3793704	wb|R08F11.7|ref|NM_071647|tc|TC180112	ACATATTCGACTTGAACAGTAGCCAAGTGGCGTGCTCTTCGATTCCGGACATTGACATAA
A_12_P100546	nhr-206	0.408073	P	404.488	P	163.163	R07B7.13	NM_073632	NM_073632	Cel.27420	187660	Nuclear Hormone Receptor family		TC185196	GO:0003700(sequence-specific DNA binding transcription factor activity)|GO:0003707(steroid hormone receptor activity)|GO:0005634(nucleus)|GO:0006355(regulation of transcription, DNA-dependent)|GO:0008270(zinc ion binding)|GO:0043401(steroid hormone mediated signaling pathway)|GO:0043565(sequence-specific DNA binding)	none available [R07B7.13]	chrV:12093511-12093570	wb|R07B7.13|ref|NM_073632|tc|TC185196	CTCAATTATTGTTTGAAACAACATGGACAGATTCACGGTGCTGATCGATTTGCATCAATA
A_12_P100547	ZC239.2	1.66634	A	13.1464	A	21.6545	ZC239.2	NM_062077	NM_062077	Cel.28577	191119	hypothetical protein		TC194963	GO:0005249(voltage-gated potassium channel activity)|GO:0006813(potassium ion transport)|GO:0008076(voltage-gated potassium channel complex)|GO:0016020(membrane)	none available [ZC239.2]	chrII:3218889-3218948	wb|ZC239.2|ref|NM_062077|tc|TC194963	GATATCTTCAACCATTGGCAATATCATCCGACTCCTTCAGTCAGCTAGGCAGTTTCGCAT
A_12_P100548	F22H10.2	1.68861	P	1653.17	P	2759.47	F22H10.2	NM_078293	NM_078293	Cel.36540	184872	hypothetical protein		TC204048		none available [F22H10.2]	chrX:16679516-16679575	wb|F22H10.2|ref|NM_078293|tc|TC204048	ATTCGGTGGTCCAGGAGGCTATGCTCCGCCAACTGTTCATGTTCACAATAACGGAGGGCA
A_12_P100549		1.16013	A	7.91686	A	9.079	NP015980							NP015980		GB	chrV:10781560-10781455	tc|NP015980	CAGTGACGGGGGGTTTGGGTGATCAATTATGCAGTAGAACTGATTTCACTGGATATGCAT
A_12_P100550		0.912895	P	523.609	P	472.503	F23H11.4b	NM_181959	NM_181959	Cel.6834			F23H11.4b.2	TC181628		Caenorhabditis elegans hypothetical protein (F23H11.4) mRNA, complete cds [NM_181959]	chrIII:904853-904794	wb|F23H11.4b|ref|NM_181959|ens|F23H11.4b.2|ens|F23H11.4b.1	AGGCTCTTCTCAAAAGACCAGCTACTCGTCTAGAGAATCTTCGACTCACTGGGGATAATA
A_12_P100551	C27F2.5	1.03164	P	13766.5	P	14038.8	C27F2.5.1	NM_065651	NM_065651	Cel.10798	175672	hypothetical protein		TC191096	GO:0008340(determination of adult lifespan)	C27F2.5 encodes the C. elegans ortholog of the conserved vacuolar protein sorting protein EAP30/SNF8/VPS22. by homology, the product of C27F2.5 is predicted to be a component of an ESCRT-II complex (Endosomal Sorting Complex Required for Transport) that functions in endosomal transport. [Source: WormBase] [C27F2.5.1]	chrIII:4960565-4960506	wb|C27F2.5.1|ref|NM_065651|tc|TC191096	TTCCCATCAACGAATTTCAGACTTATGTACCTTATGATTTGTATTTTCCTCCAAAAACCC
A_12_P100552	C08E8.3	0.719183	P	941.456	P	669.294	C08E8.3	NM_001136406	NM_001136406	Cel.36735	182408	hypothetical protein	C08E8.11	TC199879		none available [C08E8.3]	chrV:18352533-18352592	wb|C08E8.3|ref|NM_001136406|ens|C08E8.11|tc|TC199879	TGTGTTCTTGACAAGTATCACTACAAAGGCTCTGAAATCGTCTCGGCAGGATGCCTTCAA
A_12_P100553	K11D12.12	1.06781	P	4998.19	P	5275.75	K11D12.12	NM_171455	NM_171455	Cel.20378	259619	hypothetical protein		TC193560	GO:0005622(intracellular)|GO:0008270(zinc ion binding)	none available [K11D12.12]	chrV:5053371-5053430	wb|K11D12.12|ref|NM_171455|tc|TC193560	TATGGACGAAATACGACGAAAAGCTGAAGAATCTGTGAATAAACTGTCGATTCCTTATGA
A_12_P100554	str-71	0.994935	A	6.39042	A	6.28495	T23F1.4	NM_074446	NM_074446	Cel.27794	188801	Seven TM Receptor		TC189158	GO:0016021(integral to membrane)	none available [T23F1.4]	chrV:15457993-15457934	wb|T23F1.4|ref|NM_074446|tc|TC189158	GATAGCGTTGCATTCATGCTCATTGTTACAGAGTATCGAAAAATAATCAGAGGTTGTTTT
A_12_P100555	Y110A7A.4	0.892802	P	24913.6	P	21987.2	Y110A7A.4	NM_059131	NM_059131	Cel.34787	172149	hypothetical protein		TC189163	GO:0004799(thymidylate synthase activity)|GO:0006231(dTMP biosynthetic process)|GO:0009792(embryo development ending in birth or egg hatching)|GO:0010171(body morphogenesis)	none available [Y110A7A.4]	chrI:5139257-5139316	wb|Y110A7A.4|ref|NM_059131|tc|TC189163	TGCCCTGGATGACTACAAGTGTCATCCAAAAATCCCAATGGATATGGCTGTTTGATTTAT
A_12_P100556	jtr-1	1.06714	P	14848.3	P	15663	Y77E11A.4	NM_067677	NM_067677	Cel.19580	176952	human JTB gene Related		TC194799	GO:0016021(integral to membrane)	jtr-1 encodes a predicted transmembrane protein that is related to the conserved jumping translocation breakpoint (JTB) family of proteins (OMIM:604671, the human JTB gene is found fused to telomeric repeats in a case of jumping translocation leading to leukemia). as loss of jtr-1 activity via large-scale RNAi screens does not result in any obvious abnormalities, the precise role of JTR-1 in C. e…	chrIV:1421526-1421585	wb|Y77E11A.4|ref|NM_067677|gb|AB016495|tc|TC194799	ACGAGTTTTACCTGTTCTACGTGGTAAATGCCGCAATTCTCATCGTGAGCTTCTTGTCGA
A_12_P100557	C55A1.6	1.56155	P	169.393	P	261.475	C55A1.6	NM_074492	NM_074492	Cel.4361	183827	hypothetical protein		TC203887	GO:0016021(integral to membrane)	none available [C55A1.6]	chrV:15648718-15648777	wb|C55A1.6|ref|NM_074492|gb|CB391685|tc|TC203887	AATGAACGAGAAGGATCAGACTCTTTATCATAATTACCTCGTTAAATATGGGCTTGCTTA
A_12_P100558	H25P19.1	1.0713	P	1234.84	P	1307.68	NM_070894	NM_070894	NM_070894	Cel.17196	186785	hypothetical protein		TC187239		Caenorhabditis elegans hypothetical protein (H25P19.1) mRNA, complete cds [NM_070894]	chrV:689386-689493	ref|NM_070894|tc|TC187239	GAAAATGAAGGCCAGTAATATCACAATTTATCAGCAAGACCCAAAAAAGCAGACGCGTGC
A_12_P100559	C34B2.4	0.816801	P	353.558	P	285.466	C34B2.4	NM_060392	NM_060392	Cel.19165	183192	hypothetical protein		TC206254	GO:0008270(zinc ion binding)|GO:0045132(meiotic chromosome segregation)	none available [C34B2.4]	chrI:10671599-10671540	wb|C34B2.4|ref|NM_060392|tc|TC206254|tc|TC201516	GTCCATTCTGATTGTTTCTGGGATCTTCAGCTTCGGATGATTGTTGCAAAGGATTTGCCA
A_12_P100560		0.982673	P	10826.7	P	10516.8	Y59E9AL.36						Y59E9AL.36	TC208711			chrIV:5207438-5207379	ens|Y59E9AL.36|tc|TC208711	CGAAAACTTGCCAAGTACATTCCAGGAGGCCAGGTTCGAAGATTTTTCGAGACGATTCAA
A_12_P100561	C23H5.8	0.630794	P	58976.9	P	36774.5	C23H5.8b.1	NM_067763	NM_067763	Cel.13495	177007	hypothetical protein		TC194829		none available [C23H5.8a]	chrIV:2112028-2111969	wb|C23H5.8b.1|wb|C23H5.8c|wb|C23H5.8a|ref|NM_067763	CCTGGTGCAGTGTTTATGTTGGGATTCGTCCAAAATTGGGATTCGACTGGTTGTACGAAA
A_12_P100562	daf-8	0.817503	P	484.552	P	391.567	R05D11.1	NM_059920	NM_059920	Cel.167	187612	abnormal DAuer Formation		TC182314	GO:0005622(intracellular)|GO:0006355(regulation of transcription, DNA-dependent)|GO:0018991(oviposition)|GO:0040024(dauer larval development)|GO:0043476(pigment accumulation)|GO:0045944(positive regulation of transcription from RNA polymerase II promoter)	daf-8 encodes a Smad protein that represses dauer development, perhaps by antagonizing DAF-3 activity, and promotes a commitment to reproductive growth. genetic interactions suggest partial functional redundancy with daf-14 with respect to the TGF-beta signaling pathway that regulates dauer formation. [Source: WormBase] [R05D11.1]	chrI:8584613-8584554	wb|R05D11.1|ref|NM_059920|tc|TC182314	ATTGGGTCGATAGTGTACTCACTTGTATGGGAGCTCCACCACGTATATGTTCATCCAGAA
A_12_P100563	lsm-8	0.998998	P	14868	P	14682.3	Y73B6BL.32.1	NM_068563	NM_068563	Cel.18154	177393	LSM Sm-like protein		TC196389		Caenorhabditis elegans LSM Sm-like protein family member (lsm-8) (lsm-8) mRNA, complete cds [NM_068563]	chrIV:6329199-6329258	wb|Y73B6BL.32.1|wb|Y73B6BL.32.2|ref|NM_068563|tc|TC196389	AAATCGATATTCTGCATTGACGCGTTGTATTGACTGGTTATTCTCATCGTTTCCCCCCAC
A_12_P100564	fbxa-107	0.778098	P	4110.38	P	3161.5	Y37H2A.4	NM_075135	NM_075135	Cel.1887	189628	F-box A protein		TC189043		This gene encodes a protein containing an F-box, a motif predicted to mediate protein-protein interactions either with homologs of yeast Skp-1p or with other proteins. this gene's encoded protein also contains an FTH/DUF38 motif, which may also mediate protein-protein interaction. [Source: WormBase] [Y37H2A.4]	chrV:18125034-18125093	wb|Y37H2A.4|ref|NM_075135|tc|TC189043	ACGTCATGGAGGATAAAGGTTTCTATAACGATGGAGAAGGAGCCAAATTCCTCATCACAC
A_12_P100565	T20B12.4	1.02982	A	5.46424	A	5.56247	T20B12.4	NM_066229	NM_066229	Cel.27748	188631	hypothetical protein		NP024643		T20B12.4 is orthologous to the human gene INTERLEUKIN 2 RECEPTOR, GAMMA (SEVERE COMBINED IMMUNODEFICIENCY) (IL2RG. OMIM:308380), which when mutated leads to disease. [Source: WormBase] [T20B12.4]	chrIII:7369374-7369433	wb|T20B12.4|ref|NM_066229|tc|NP024643|tc|TC185907	TACTTTTCACCTGACACAATTTCAATTATTGCAACTGGGCATAGAATGACTCGAAATAAG
A_12_P100566		0.726352	P	3207.2	P	2302.77	F56F3.6.1	NM_065510	NM_065510	Cel.19565			F56F3.6	TC196453		Caenorhabditis elegans INSulin related family member (ins-17) (ins-17) mRNA, complete cds [NM_065510]	chrIII:4476963-4476904	wb|F56F3.6.1|ref|NM_065510|ens|F56F3.6|gb|AB009658	TTGACACTCTCAATCCCATCCCGTATGTCCACACCAATCATGCTTGTTGGGTTTAGATCT
A_12_P100567	K08C9.2	0.709582	P	1542.32	P	1081.82	NM_060534	NM_060534	NM_060534	Cel.18476	173035	hypothetical protein		TC192960		Caenorhabditis elegans hypothetical protein (K08C9.2) mRNA, complete cds [NM_060534]	chrI:11487058-11486950	ref|NM_060534|tc|TC192960	CACATTCCATCTCGGAAACGGAAATGCTGAAGTGTTCTGCAAGAAGCCATTCTACACGAA
A_12_P100568	W04H10.2	3.60541	P	37.3702	P	133.185	W04H10.2	NM_061368	NM_061368	Cel.27945	189206	hypothetical protein		NP9447313		none available [W04H10.2]	chrII:606655-606714	wb|W04H10.2|ref|NM_061368|tc|NP9447313	AGAGGAGATAAACCGAAACATATTCCAATTAAGGAATTACCAAAACGACGTCAACTTCGA
A_12_P100569	taf-6.2	1.04864	P	955.773	P	990.742	Y37E11AL.8	NM_067996	NM_067996	Cel.12106	177129	TAF (TBP-associated transcription factor) family		TC179852	GO:0005634(nucleus)|GO:0009792(embryo development ending in birth or egg hatching)|GO:0051090(regulation of sequence-specific DNA binding transcription factor activity)	none available [Y37E11AL.8]	chrIV:3687930-3687871	wb|Y37E11AL.8|ref|NM_067996|tc|TC179852	CTCGGTGGGCACCAGTAGAGCCGCTGGGAAGAAGGATGAAATGAGCAGAGGGCGATTTTT
A_12_P100570	fbxa-181	1.08983	P	553.201	P	595.964	F35E12.3	NM_073997	NM_073997	Cel.3749	185305	F-box A protein		TC190077		This gene encodes a protein containing an F-box, a motif predicted to mediate protein-protein interactions either with homologs of yeast Skp-1p or with other proteins. this gene's encoded protein also contains an FTH/DUF38 motif, which may also mediate protein-protein interaction. [Source: WormBase] [F35E12.3]	chrV:13726781-13726840	wb|F35E12.3|ref|NM_073997|tc|TC190077	GTCGTCAGTGTCTTTAATTTGAAGGAAGATTCAATGTATCTTACTCCAAACAAGAAATCG
A_12_P100571	F43G9.2	1.07214	P	12217.7	P	12948.5	F43G9.2b	NM_001129004	NM_001129004	Cel.18727	185715	hypothetical protein		TC195887	GO:0016021(integral to membrane)|GO:0016998(cell wall macromolecule catabolic process)	none available [F43G9.2a]	chrI:8610676-8610735	wb|F43G9.2b|wb|F43G9.2a|ref|NM_001129004|ref|NM_001129003	TCTCTTGATCTTCTGTGTACTTCCTTTGGTGCTTACCTTCTACGAAGAGCAAGAAGAAGC
A_12_P100572	lig-1	0.790658	P	1473.26	P	1151.45	NM_171538	NM_171538	NM_171538	Cel.23475	179502	LIGase		TC194788	GO:0000910(cytokinesis)|GO:0003677(DNA binding)|GO:0003909(DNA ligase activity)|GO:0003910(DNA ligase (ATP) activity)|GO:0005524(ATP binding)|GO:0005634(nucleus)|GO:0006260(DNA replication)|GO:0006266(DNA ligation)|GO:0006281(DNA repair)|GO:0006310(DNA recombination)|GO:0006898(receptor-mediated endocytosis)|GO:0009792(embryo development ending in birth or egg hatching)|GO:0051103(DNA ligation in…	Caenorhabditis elegans LIGase family member (lig-1) (lig-1) mRNA, complete cds [NM_171538]	chrV:10814753-10814923	ref|NM_171538|tc|TC194788	TCAGCACTTGGACATGCATTCACTCTTTCGAAAATAACTGATCAAAAGCGAATGCCCTAA
A_12_P100573	C29F5.3	0.83577	P	88.0663	P	72.7569	C29F5.3	NM_062861	NM_062861	Cel.29086	183011	hypothetical protein		TC191119	GO:0008270(zinc ion binding)|GO:0016787(hydrolase activity)	C29F5.3 encodes a cytidine deaminase. by homology the product of C29F5.3 is predicted to function in deamination of cytidine to uridine. [Source: WormBase] [C29F5.3]	chrII:6290677-6290618	wb|C29F5.3|ref|NM_062861|tc|TC191119	CAAGAGATCATTCCCTTGGGTCGTTGCTTCAATGGTTCACACTGGCTGAAGAAGCAAATA
A_12_P100574	fbxa-15	1.56154	P	169.784	P	262.076	Y82E9BL.11	NM_064982	NM_064982	Cel.29119	190758	F-box A protein		NP9436971		none available [Y82E9BL.11]	chrIII:1319116-1319057	wb|Y82E9BL.11|ref|NM_064982|tc|NP9436971	CCTAGTAGATATGAGATTGAATATTCGAACGATCAGGGTAAATTTGCAATCAAGTGTCAA
A_12_P100575	F41G3.2	1.00583	A	5.95852	A	5.92434	F41G3.2	NM_062982	NM_062982	Cel.30419	174113	hypothetical protein		TC188906		none available [F41G3.2]	chrII:6760211-6760270	wb|F41G3.2|ref|NM_062982|tc|TC188906	CTTCAAAACAACACGACACGACTCGTAAAATTGGGCTCTAGGAGATGGTTTTTGAAGAAG
A_12_P100576	K10B4.4	1.49129	A	30.4275	P	44.8545	K10B4.4	NM_061265	NM_061265	Cel.14765	173398	hypothetical protein		TC197392	GO:0007186(G-protein coupled receptor signaling pathway)|GO:0007218(neuropeptide signaling pathway)|GO:0008188(neuropeptide receptor activity)|GO:0016021(integral to membrane)	K10B4.4 encodes a G protein-coupled receptor that is similar to the insect PK-1 (pyrokinin-1) receptor and the vertebrate NMU (neuromedin U) receptor. when expressed in HEK293T cells, the product of K10B4.4 is able to bind a synthetic AFFYTPRI-NH2 neuropeptide whose sequence is derived from the protein product of Y23B4A.2. [Source: WormBase] [K10B4.4]	chrII:123457-123398	wb|K10B4.4|ref|NM_061265|tc|TC197392|tc|TC185376	ACACGTGGAAGTGTACGTGTAGATAAGCCCCATCGTAAATTGGAAGTACACAACTACTGA
A_12_P100577	kcc-2	0.890717	P	356.684	P	314.052	NM_068509	NM_068509	NM_068509	Cel.16895	177370	K+/Cl- Cotransporter	H16O14.1c	TC179321	GO:0006810(transport)|GO:0006813(potassium ion transport)|GO:0006814(sodium ion transport)|GO:0006821(chloride transport)|GO:0015377(cation:chloride symporter activity)|GO:0016020(membrane)|GO:0016021(integral to membrane)|GO:0022820(potassium ion symporter activity)|GO:0032228(regulation of synaptic transmission, GABAergic)|GO:0055085(transmembrane transport)	Caenorhabditis elegans K+/Cl- Cotransporter family member (kcc-2) (kcc-2) mRNA, complete cds [NM_068509]	chrIV:6073725-6073909	ref|NM_068509|ens|H16O14.1c|ens|H16O14.1b|ens|H16O14.1a	TCTTATTATATGGACTTTATCGAAGCTCTCACCGAAGGCCTTGACCGTGTTTTACTGGTT
A_12_P100578	C10G6.1	0.966324	P	1311.81	P	1253.06	C10G6.1b.2	NM_001026153	NM_001026153	Cel.9068	177352	hypothetical protein		TC181999	GO:0002009(morphogenesis of an epithelium)|GO:0003676(nucleic acid binding)|GO:0005622(intracellular)|GO:0006139(nucleobase-containing compound metabolic process)|GO:0008408(3'-5' exonuclease activity)|GO:0018996(molting cycle, collagen and cuticulin-based cuticle)|GO:0040011(locomotion)		chrIV:5829767-5829826	wb|C10G6.1b.2|wb|C10G6.1b.1|wb|C10G6.1a.2|wb|C10G6.1a.1	CGTCGTGATGTTCGAAATGGTGGATCAATAATGCAATCATTCTCACCAGCTCCATATGCA
A_12_P100579		0.929393	P	11419.5	P	10491.1	C34B2.10.2	NM_060396	NM_060396	Cel.7734			C34B2.10	TC202582		Caenorhabditis elegans hypothetical protein (C34B2.10) mRNA, complete cds [NM_060396]	chrI:10682623-10682564	wb|C34B2.10.2|wb|C34B2.10.1|ref|NM_060396|ens|C34B2.10	GAAGACGAAATAAATCGGCAATGATGCAAAAACTAAAGAAAAACGTTTTACTCGGGATCT
A_12_P100580	Y106G6H.4	0.795297	P	1953.98	P	1536.12	Y106G6H.4	NM_060328	NM_060328	Cel.16198	190925	hypothetical protein		TC192998		none available [Y106G6H.4]	chrI:10436964-10436905	wb|Y106G6H.4|ref|NM_060328|tc|TC192998	GTGACATCGTTTACGAAGCGCAACTGGAAAGTGTTACTAAAGCCGCACCTGATTTGCAAT
A_12_P100582	K11H12.8	1.42704	P	2132.74	P	3008.52	K11H12.8a	NM_171248	NM_171248	Cel.8952	176892	hypothetical protein		TC201000	GO:0016021(integral to membrane)	none available [K11H12.8a]	chrIV:655822-655881	wb|K11H12.8a|wb|K11H12.8b|ref|NM_171248|ref|NM_171249	GTCCGTGAAAGAATCAGCACAACGTATGCTTATTTGGCTGGAAGTCTCGCTTTAACTGCT
A_12_P100583	T28H10.3	1.00437	P	32124.6	P	31894	T28H10.3	NM_073736	NM_073736	Cel.2074	179714	hypothetical protein		TC183928	GO:0004197(cysteine-type endopeptidase activity)|GO:0006508(proteolysis)|GO:0009792(embryo development ending in birth or egg hatching)	none available [T28H10.3]	chrV:12514724-12514783	wb|T28H10.3|ref|NM_073736|tc|TC183928|tc|TC200252	AAGTCATCAACAACATGTGCATATATCGTCGAATCGAAGAAATTGTCCTGGCTCTTCCCG
A_12_P100584	str-205	0.712012	A	18.5204	A	13.0351	C02E7.9	NM_071925	NM_071925	Cel.29268	192028	Seven TM Receptor		TC187466	GO:0016021(integral to membrane)	none available [C02E7.9]	chrV:4928324-4928265	wb|C02E7.9|ref|NM_071925|tc|TC187466	GAATCGCCCAACTCGACAAGGAACCTCTAATACCCAAAGTATTGAAACCACGCGTCTATA
A_12_P100585	M01E11.1	0.999029	P	15708.7	P	15513	M01E11.1	NM_059234	NM_059234	Cel.37629	187374	hypothetical protein		TC188879	GO:0004671(protein C-terminal S-isoprenylcysteine carboxyl O-methyltransferase activity)|GO:0006481(C-terminal protein methylation)|GO:0016021(integral to membrane)	none available [M01E11.1]	chrI:5583205-5583264	wb|M01E11.1|ref|NM_059234|gb|FN887340|tc|TC188879	TGGAATATCAACAGAATGTCTGGTGCGGTGTTCCATTCGTTCGTGGGTATCAAAGACCAT
A_12_P100586		0.832582	P	175.449	P	144.396	C16A11.7	NM_062348	NM_062348	Cel.15884			C16A11.7.2	TC193328		none available [C16A11.7]	chrII:4255987-4255928	wb|C16A11.7|ref|NM_062348|ens|C16A11.7.2|ens|C16A11.7.1	TCAATCCTGAAACTAGAAGTCAAGAGATGTTCCCAATCTGGAAATATACCAACCAAGCAT
A_12_P100587	B0513.9	0.874729	P	2897.28	P	2505.19	B0513.9a	NM_001047439	NM_001047439	Cel.13639	178349	hypothetical protein		TC199170	GO:0016021(integral to membrane)|GO:0016192(vesicle-mediated transport)	none available [B0513.9a]	chrIV:13860482-13860423	wb|B0513.9a|wb|B0513.9b.2|wb|B0513.9b.1|ref|NM_001047439	TTCGTCGTGCTTCTTCTACTGATTCTTCATTGGACTGGAGTCATTGGAAAACGAAATAAT
A_12_P100588	F57A10.4	1.06577	P	2807.96	P	2958.23	F57A10.4	NM_074528	NM_074528	Cel.3365	180058	hypothetical protein			GO:0016021(integral to membrane)	none available [F57A10.4]	chrV:15770146-15770205	wb|F57A10.4|ref|NM_074528	TCCTTCGAAGAATCGTTTTTGGAAATAATCGAAAAATGGGATTCTGCAAATATCGATTCC
A_12_P100589	nhr-16	0.912644	P	519.274	P	468.463	T12C9.6	NM_062384	NM_062384	Cel.19598	173781	Nuclear Hormone Receptor family		TC185105	GO:0003700(sequence-specific DNA binding transcription factor activity)|GO:0003707(steroid hormone receptor activity)|GO:0005634(nucleus)|GO:0006355(regulation of transcription, DNA-dependent)|GO:0008270(zinc ion binding)|GO:0043401(steroid hormone mediated signaling pathway)|GO:0043565(sequence-specific DNA binding)	nhr-16 encodes a member of the superfamily of nuclear receptors, which is one of the most abundant class of transcriptional regulators. nuclear receptors have a well conserved DNA binding domain and a less conserved C-terminal ligand binding domain. [Source: WormBase] [T12C9.6]	chrII:4440729-4440788	wb|T12C9.6|ref|NM_062384|gb|AF083231|tc|TC185105	AATTCAGGACGATTTGGAAGTGACAAAAGTTTTTGATCTCTATACGGCTTCTGATGAATT
A_12_P100590		0.997037	A	6.6738	A	6.57752	W03B1.7	NM_068143	NM_068143	Cel.36849				NP018600		none available [W03B1.7]	chrIV:4338974-4339033	wb|W03B1.7|ref|NM_068143|tc|NP018600|tc|TC189300	TATTTATGCATACTGGAAGCTCACCTATGATGGAGAGCAGTATTGTAAGTTTGTTCCAGC
A_12_P100591	dpy-5	1.57975	P	1074.72	P	1678.28	F27C1.8.1	NM_059194	NM_059194	Cel.18857	172197	DumPY : shorter than wild-type			GO:0002009(morphogenesis of an epithelium)|GO:0002119(nematode larval development)|GO:0010171(body morphogenesis)|GO:0016021(integral to membrane)|GO:0040002(collagen and cuticulin-based cuticle development)|GO:0040007(growth)|GO:0040014(regulation of multicellular organism growth)|GO:0042302(structural constituent of cuticle)|GO:0042329(structural constituent of collagen and cuticulin-based cuti…	dpy-5 encodes a Group I cuticle procollagen. dpy-5 activity is required for wild-type body length, cuticle structure (width of the annuli), postembryonic growth rates, and reproduction. dpy-5 is described as an intermediate collagen gene, as its mRNA, which is present in all larval stages, adults, and dauer larvae, increases in abudance two hours prior to the secretion of each new cuticle. a dpy-…	chrI:5432252-5432193	wb|F27C1.8.1|ref|NM_059194	GAGCCGATGCCGAATACTGCCCATGCCCAGAGAGAAAGCGCAGACGCGTCTAAACTGTTT
A_12_P100592	cls-2	1.1094	P	6625.16	P	7265.48	R107.6.1	NM_066604	NM_066604	Cel.7456	176280	CLASP family of microtubule-binding proteins		TC179048	GO:0000776(kinetochore)|GO:0000910(cytokinesis)|GO:0002009(morphogenesis of an epithelium)|GO:0005515(protein binding)|GO:0005813(centrosome)|GO:0007052(mitotic spindle organization)|GO:0007067(mitosis)|GO:0009792(embryo development ending in birth or egg hatching)|GO:0016482(cytoplasmic transport)|GO:0031134(sister chromatid biorientation)|GO:0040011(locomotion)|GO:0051306(mitotic sister chromat…	cls-2 encodes one of three predicted orthologs of mammalian CLASPs and of Drosophila ORBIT/MAST, microtubule-binding proteins required for fibroblast polarization and mitosis. cls-2 is required in mass RNAi assays for embryonic development and normal mitotic spindles. it has been claimed that, in an RNAi screen of potential microtubule tip-binding proteins, only cls-2(RNAi) yielded embryonic leth…	chrIII:9058441-9058500	wb|R107.6.1|wb|R107.6.2|ref|NM_066604|tc|TC179048	GAGCCACATCTTCAAAATCTGTCGTCTGGAAAGCTGAACCTTGTCCAAGTCTACGTCAAT
A_12_P100593	C55B7.11	0.977192	P	4348.88	P	4200.82	C55B7.11	NM_059474	NM_059474	Cel.33755	183846	hypothetical protein		NP368677	GO:0009792(embryo development ending in birth or egg hatching)	none available [C55B7.11]	chrI:6512686-6512627	wb|C55B7.11|ref|NM_059474|tc|NP368677|tc|TC201449	TAGTGATGATGAAGTCGATGAGGAAGAACAATGGAACCTCTCAGCTACCGAAGCAACATC
A_12_P100594		0.65161	P	132.363	P	85.2575	Y73B6A.2	NM_068630	NM_068630	Cel.28436				TC188367		none available [Y73B6A.2]	chrIV:6733076-6733017	wb|Y73B6A.2|ref|NM_068630|tc|TC188367	TCCCAGAAGTCGTGAACTATCTTCGTACAGATTTCTATACAACACTCAAAAAGGATGTTC
A_12_P100595	acetylglucosaminyltransferase	1.62104	A	11.3423	A	18.1749	F30A10.4	NM_060115	NM_060115	Cel.26648	185124	hypothetical protein		TC183418	GO:0008375(acetylglucosaminyltransferase activity)|GO:0016020(membrane)|GO:0016021(integral to membrane)	none available [F30A10.4]	chrI:9486436-9486495	wb|F30A10.4|ref|NM_060115|tc|TC183418	AATCCAGATTCTCAATGGCTTTCCTACTTTCCACAGTTTCGTGAGATGTTGTTGAAAGCT
A_12_P100596	stam-1	1.08037	P	7794.54	P	8324.17	NM_059309	NM_059309	NM_059309	Cel.7418	172264	STAM (Signal Transducing Adapter Molecule) homolog		TC184045	GO:0005515(protein binding)|GO:0005768(endosome)|GO:0005769(early endosome)|GO:0006886(intracellular protein transport)|GO:0008022(protein C-terminus binding)|GO:0008333(endosome to lysosome transport)|GO:0033565(ESCRT-0 complex)|GO:0043130(ubiquitin binding)|GO:0043409(negative regulation of MAPK cascade)|GO:0044441(cilium part)|GO:0048013(ephrin receptor signaling pathway)	Caenorhabditis elegans STAM (Signal Transducing Adapter Molecule) homolog family member (stam-1) (stam-1) mRNA, complete cds [NM_059309]	chrI:5902592-5902436	ref|NM_059309|tc|TC184045	GGAATGTACCAACAACCAATGCAACAGTACAACTATCAGCAACCACCAAACCGAGCATAT
A_12_P100597	srh-115	1.00377	A	6.10198	A	6.05454	Y61B8A.2	NM_074971	NM_074971	Cel.1588	190449	Serpentine Receptor, class H		TC186989	GO:0016021(integral to membrane)	none available [Y61B8A.2]	chrV:17257038-17257097	wb|Y61B8A.2|ref|NM_074971|tc|TC186989	GTTCAAGTGTTACCGTTTCTGGCAAACCACATGAGACACAGTGTCACCATGAGACAATCA
A_12_P100598	tyr-4	2.24057	P	4335.28	P	9601.81	C34G6.2	NM_059308	NM_059308	Cel.19158	172263	TYRosinase		TC180258	GO:0008152(metabolic process)|GO:0016491(oxidoreductase activity)	none available [C34G6.2]	chrI:5901960-5902019	wb|C34G6.2|ref|NM_059308|tc|TC180258	GGTGGATGGGGTAAACGATCCATTCGAGCAGCCAATGCATCAATTTCAATGCCATCTTTT
A_12_P100599		0.609677	P	9391.27	P	5659.81	F33D4.2a.2	NM_001028000	NM_001028000	Cel.18369			F33D4.2a	TC177942		itr-1 encodes a putative inositol (1,4,5) trisphosphate receptor that affects the defecation cycle and pharyngeal pumping, and also affects ovulation in a pathway downstream of LET-23. interacts with UNC-54 in vivo, and is expressed in the adult intestine, pharynx, excretory cell, germ line, and spermatheca, with limited neuronal expression. [Source: WormBase] [F33D4.2d]	chrIV:7696753-7696812	wb|F33D4.2a.2|wb|F33D4.2d|wb|F33D4.2a.1|wb|F33D4.2e	AACCCTGTGATTGTTTTCCCTTTTCTCGTCACAAAACCTGTTTAGTCGTTTTCAAAACCG
A_12_P100600	B0365.1	0.936398	P	68747.1	P	63634.5	B0365.1	NM_073866	NM_073866	Cel.8879	179795	hypothetical protein		TC178851	GO:0003824(catalytic activity)|GO:0003878(ATP citrate synthase activity)|GO:0004775(succinate-CoA ligase (ADP-forming) activity)|GO:0005488(binding)|GO:0005737(cytoplasm)|GO:0008152(metabolic process)|GO:0044262(cellular carbohydrate metabolic process)|GO:0046912(transferase activity, transferring acyl groups, acyl groups converted into alkyl on transfer)	none available [B0365.1]	chrV:13119929-13119988	wb|B0365.1|ref|NM_073866|tc|TC178851	GACATTATTTGGACCAATCACGACTCAAACAAGGACTCTACCGTCATCCTTGGGATGACA
A_12_P100601	sqv-6	0.819439	P	447.464	P	362.453	Y50D4C.4	NM_070958	NM_070958	Cel.1679	190099	SQuashed Vulva		NP368418	GO:0000910(cytokinesis)|GO:0002009(morphogenesis of an epithelium)|GO:0008340(determination of adult lifespan)|GO:0008375(acetylglucosaminyltransferase activity)|GO:0016020(membrane)|GO:0016021(integral to membrane)|GO:0018991(oviposition)|GO:0040011(locomotion)|GO:0040018(positive regulation of multicellular organism growth)|GO:0040025(vulval development)|GO:0051301(cell division)	sqv-6 encodes a xylosyltransferase, active in cell culture, that is required for cytokinesis of one-cell embryos and for vulval morphogenesis. SQV-6 is predicted to begin the synthesis of glycosaminoglycans by adding xylose to their protein cores. the common requirement for SQV-6 in both cytokinesis and morphogenesis may be to promote filling an extracellular space with hygroscopic proteoglycans …	chrV:951683-951624	wb|Y50D4C.4|ref|NM_070958|gb|AY241928|gb|AJ496235	TCTGGAGTACGAGCTATCCCGATCCGAAATCAGATATTTTTGTCGGATACGATGAGGATA
A_12_P100602	K09H9.7	0.97131	P	584.106	P	560.825	NM_058709	NM_058709	NM_058709	Cel.27293	187242	hypothetical protein		TC194614	GO:0005622(intracellular)|GO:0008270(zinc ion binding)	Caenorhabditis elegans hypothetical protein (K09H9.7) mRNA, complete cds [NM_058709]	chrI:3151092-3150985	ref|NM_058709|tc|TC194614|tc|TC199044|tc|TC198332	TTCCAAATCTGTACAAACATATGAAACAACACGTCGAGAAGACGAGATACTCCTGTTCCA
A_12_P100603	transposase	1.48031	P	208.223	P	304.691	B0545.4	NM_067461	NM_067461	Cel.13637	182029	hypothetical protein		TC191671	GO:0009792(embryo development ending in birth or egg hatching)|GO:0046983(protein dimerization activity)	none available [B0545.4]	chrIV:109186-109127	wb|B0545.4|ref|NM_067461|tc|TC191671	GCTTTTGACTTTGAACAAAAACATTCGTTTAATGAATCCGGATATGGAAGTCAAACTTCC
A_12_P100604	C01B10.8	1.02294	P	14337.6	P	14497.9	C01B10.8.2	NM_068623	NM_068623	Cel.22814	177431	hypothetical protein		TC181022	GO:0003824(catalytic activity)|GO:0005515(protein binding)|GO:0008152(metabolic process)|GO:0008168(methyltransferase activity)|GO:0008171(O-methyltransferase activity)	Caenorhabditis elegans hypothetical protein (C01B10.8) mRNA, complete cds [NM_068623]	chrIV:6637933-6637992	wb|C01B10.8.2|wb|C01B10.8.1|ref|NM_068623|tc|TC181022	TTCGCAAAGATATTGGAAGCTATGATGAGGTTGTCGGTGCTATCTCAAACATTCGTATGG
A_12_P100605	K04F10.2	1.09454	P	108.578	P	117.476	K04F10.2	NM_059435	NM_059435	Cel.18521	187003	hypothetical protein		TC182012		none available [K04F10.2]	chrI:6363971-6364030	wb|K04F10.2|ref|NM_059435|tc|TC182012	CTGTGGATGATTTGATAATCTTCTCTGGTGAAATTCCATCAAGCACGGCCACTTTAACTG
A_12_P100606	ptr-12	0.743505	P	306.872	P	225.537	K07A3.2b	NM_001026389	NM_001026389	Cel.34174	171816	PaTched Related family		TC208765	GO:0008158(hedgehog receptor activity)|GO:0016020(membrane)|GO:0016021(integral to membrane)|GO:0018996(molting cycle, collagen and cuticulin-based cuticle)|GO:0040011(locomotion)|GO:0040018(positive regulation of multicellular organism growth)	ptr-12 encodes a nematode-specific member of the sterol sensing domain (SSD) proteins, distantly paralogous to Drosophila PATCHED (PTC) and human PTCH (OMIM:601309, mutated in basal cell nevus syndrome). PTR-12 is weakly required for normal molting from L4 to adult stages growth to full size. PTR-12 is also required for normal locomotion. [Source: WormBase] [K07A3.2b]	chrI:2587779-2587720	wb|K07A3.2b|wb|K07A3.2a|ref|NM_001026389|ref|NM_001026388	TCTTACCCTGCCTGTTTGCAATCTTCCATCGAATACATTCACTGTTCCGAGTACCGAAAA
A_12_P100607		0.962813	P	42009.8	P	39982.5	F29G9.5	NM_072157	NM_072157	Cel.2745			F29G9.5.1	TC195148		none available [F29G9.5]	chrV:6016277-6016218	wb|F29G9.5|ref|NM_072157|ens|F29G9.5.1|ens|F29G9.5.2	GTCGTATGCGTGTCACGATGGAAGATTTCCAGAAGTCCAAAGAAAATGTGCTCTACCGTA
A_12_P100608	F22B7.9	0.770885	P	6077.02	P	4630.81	F22B7.9	NM_066507	NM_066507	Cel.7563	176213	hypothetical protein		TC192401		none available [F22B7.9]	chrIII:8652648-8652589	wb|F22B7.9|ref|NM_066507|tc|TC192401|tc|TC185116	ATGAAACTGAACAATGTGCCTTCTTGACACTGATATAATTCTCCATATTACGGTTATCTC
A_12_P100609	fbxa-9	0.97756	P	170.268	P	164.533	Y54F10BM.5	NM_065128	NM_065128	Cel.32885	190271	F-box A protein		NP948846		none available [Y54F10BM.5]	chrIII:2267206-2267265	wb|Y54F10BM.5|ref|NM_065128|tc|NP948846|tc|TC188893	AGAAGTATCGAACTTGGCGGCTTACTTTCCCGTGATGTTCAGTCTATTCTTCGGTACCTA
A_12_P100610	clec-115	2.38882	A	6.0032	A	14.1757	C49A1.6	NM_061086	NM_061086	Cel.26126	183588	C-type LECtin		TC189979		none available [C49A1.6]	chrI:14247227-14247286	wb|C49A1.6|ref|NM_061086|tc|TC189979	AACCAGGGTACGAGCAATTGTATAGTGTTTCGAGTTGGTAGAACAGTTGGAAGAGGGACT
A_12_P100611	T15D6.12	0.956798	A	6.91735	A	6.5424	NM_060742	NM_060742	NM_060742	Cel.16742	173110	hypothetical protein		TC184005	GO:0016021(integral to membrane)	Caenorhabditis elegans hypothetical protein (T15D6.12) mRNA, complete cds [NM_060742]	chrI:12399481-12399370	ref|NM_060742|tc|TC184005	TGTTCTGCGAATTAAGGAAACACCAAATACTTGCCAAAGCACCGGTGGAATGTGTAGAGC
A_12_P100612	T12A2.1	1.26461	P	1102.2	P	1377.82	T12A2.1	NM_065962	NM_065962	Cel.10068	175887	hypothetical protein		TC184328	GO:0005737(cytoplasm)|GO:0016787(hydrolase activity)|GO:0016812(hydrolase activity, acting on carbon-nitrogen (but not peptide) bonds, in cyclic amides)|GO:0019556(histidine catabolic process to glutamate and formamide)|GO:0019915(lipid storage)	none available [T12A2.1]	chrIII:6271074-6271133	wb|T12A2.1|ref|NM_065962|tc|TC184328	CTGGGAGCACATCATCTACCGTATTGCTGCTCATCATGACGTCATTAACTACGTCATCAA
A_12_P100613	fbxb-85	1.05764	P	1304.09	P	1363.41	R17.1	NM_066988	NM_066988	Cel.27497	187876	F-box B protein		TC190467		This gene encodes a protein containing an F-box, a motif predicted to mediate protein-protein interactions either with homologs of yeast Skp-1p or with other proteins. its encoded protein also contains a Pfam-B45 motif of presently unknown function. [Source: WormBase] [R17.1]	chrIII:10847703-10847644	wb|R17.1|ref|NM_066988|gb|FM247271|tc|TC190467	ATGGGACTGCAGCGACTATTACATTATTCAATTCTCCTAGGTATCCTAAATATGTTAAAC
A_12_P100614	C02E11.1	1.12493	P	11818.1	P	13141.7	C02E11.1a.1	NM_070966	NM_070966	Cel.16848	3565008	hypothetical protein		TC178796	GO:0005783(endoplasmic reticulum)|GO:0016021(integral to membrane)	Caenorhabditis elegans hypothetical protein (C02E11.1) mRNA, complete cds [NM_070966]	chrV:1042803-1042744	wb|C02E11.1a.1|ref|NM_070966|tc|TC178796	TCCCCATCAACTCGCTCCACTTTTTTCGTGTATTTATTGATATTCTCAATTCCAGAAAAG
A_12_P100615	tbc-18	0.719672	P	726.198	P	516.615	F41D9.1	NM_077020	NM_077020	Cel.17080	181091	TBC (Tre-2/Bub2/Cdc16) domain family		TC179784	GO:0005097(Rab GTPase activator activity)|GO:0005622(intracellular)|GO:0019915(lipid storage)|GO:0032313(regulation of Rab GTPase activity)	none available [F41D9.1]	chrX:8382416-8382475	wb|F41D9.1|ref|NM_077020|tc|TC179784	CCATTAAAGCAAGGTGTCACTGATATGCTGATAAAACATCATTTGTTCAGTTGGGACTTG
A_12_P100616	ZK994.6	0.623584	P	141.786	P	87.399	ZK994.6	NM_072788	NM_072788	Cel.1259	191486	hypothetical protein		TC203261		none available [ZK994.6]	chrV:8502637-8502578	wb|ZK994.6|ref|NM_072788|tc|TC203261	CTTCGTAAATTCAAGGAGACACTGAAATCGACTACGGTCTCTGCAAAGACGGCTACCAAA
A_12_P100617		1.08171	P	2361.71	P	2525.31	Y48E1B.3	NM_064447	NM_064447	Cel.6913			Y48E1B.3c.1	TC186805		Caenorhabditis elegans hypothetical protein (Y48E1B.3) mRNA, complete cds [NM_064447]	chrII:13547777-13547718	wb|Y48E1B.3|ref|NM_064447|ens|Y48E1B.3c.1|tc|TC186805	TCCAGTTTTTCCCGGATTTTTTCATTCAAAATATCCAATTTTCCCCCAAGCTTTCGCCAA
A_12_P100618	D1044.6	1.17045	P	1356.32	P	1569.25	D1044.6	NM_065783	NM_065783	Cel.34215	175762	hypothetical protein		TC179094		none available [D1044.6]	chrIII:5536242-5536183	wb|D1044.6|ref|NM_065783|tc|TC179094	CTATTAGCGAACGTCAACAGAAATTTGAAGCACCTGTTCTCGACGATCTACAGAGACGAT
A_12_P100619	chitinase	0.959938	A	7.66789	A	7.27606	F15A4.8b	NM_182152	NM_182152	Cel.6409	174888	hypothetical protein		TC206096	GO:0004553(hydrolase activity, hydrolyzing O-glycosyl compounds)|GO:0004568(chitinase activity)|GO:0005975(carbohydrate metabolic process)|GO:0006032(chitin catabolic process)|GO:0016021(integral to membrane)|GO:0040010(positive regulation of growth rate)	none available [F15A4.8a]	chrII:12475497-12475438	wb|F15A4.8b|wb|F15A4.8a|ref|NM_182152|ref|NM_064259	GCAGTGGATATGGACGACGGTACTCTTCTGGAAGCAGTGTATGATGCAGATTTGTGTTTT
A_12_P100620	T05B11.4	1.00674	P	1363.66	P	1357.07	T05B11.4	NM_072601	NM_072601	Cel.27569	188111	hypothetical protein		TC183627	GO:0016021(integral to membrane)	none available [T05B11.4]	chrV:7751984-7751925	wb|T05B11.4|ref|NM_072601|tc|TC183627	AAACTGACGGAAAACGTGAAACGGAGAGCAAAATACGTTTATGACAATTACTATGATTGA
A_12_P100621		1.00537	P	4863.35	P	4833.25	Y17G9B.8	NM_068234	NM_068234	Cel.12133				TC206823		none available [Y17G9B.8]	chrIV:4757368-4757309	wb|Y17G9B.8|ref|NM_068234|tc|TC206823|tc|TC190024	AGAAGTTGCAGGGCTCACTGCATCAACTGCTCCAAAAAAGGGAAATGGCCACAAAAAGAA
A_12_P100622	npp-16	1.28118	P	51.6526	P	65.4154	Y56A3A.17a	NM_067149	NM_067149	Cel.8264	176623	Nuclear Pore complex Protein		TC182885	GO:0016246(RNA interference)	none available [Y56A3A.17a]	chrIII:11916761-11916820	wb|Y56A3A.17a|wb|Y56A3A.17b|ref|NM_067149|tc|TC182885	AAACCCACCAATATATCAAAATTTCAGTGGCGACAAGCCGAAGGAAACTCCAAAATTCAG
A_12_P100623		0.787114	P	380.418	P	295.989	F54D1.4	NM_069716	NM_069716	Cel.19599			F54D1.4.2	TC182071		none available [F54D1.4]	chrIV:11266363-11266304	wb|F54D1.4|ref|NM_069716|ens|F54D1.4.2|ens|F54D1.4.1	GGGCAGATGGATTCAGATTGACTCCAGTTTTTAATAAAGATATTGTCTCTCAATTTTTCC
A_12_P100624	Y47D9A.5	0.62496	P	147.707	P	91.2496	NM_058946	NM_058946	NM_058946	Cel.16468	172031	hypothetical protein		TC184681	GO:0016021(integral to membrane)	Caenorhabditis elegans hypothetical protein (Y47D9A.5) mRNA, complete cds [NM_058946]	chrI:4278040-4277937	ref|NM_058946|tc|TC184681	GCATCGTCTATGAAGACAGCAAAGACGTTCCATCATAAGTCATCACTGGACTCGACAATA
A_12_P100625	tag-244	0.402334	P	1331.89	P	529.702	C34H4.3	NM_067694	NM_067694	Cel.13379	176962	Temporarily Assigned Gene name		TC192301		none available [C34H4.3]	chrIV:1552826-1552885	wb|C34H4.3|ref|NM_067694|tc|TC192301	AAATCCGCAAACCACCCCACCAGTAATCACTACTACTAAATTGGCTTCTAACTTGAATTT
A_12_P100626	clec-138	0.828026	P	571	P	467.367	F35D11.9	NM_062414	NM_062414	Cel.15217	185282	C-type LECtin		TC193627		none available [F35D11.9]	chrII:4618990-4618931	wb|F35D11.9|ref|NM_062414|gb|FN897049|tc|TC193627	GGATGCTTTGGGGAAAAGGATAAGCAAAATAAACACGAATATAGTAGTGTTCTTTGTGGA
A_12_P100627	clec-28	0.819985	P	70.6977	P	57.3045	F49A5.5a	NM_001028779	NM_001028779	Cel.3488	186005	C-type LECtin		TC185413	GO:0005488(binding)|GO:0016021(integral to membrane)	none available [F49A5.5a]	chrV:16867132-16867191	wb|F49A5.5a|wb|F49A5.5b|ref|NM_001028779|ref|NM_001028780	GATGGTTACAAATGCATGATTGACAGAGCAAAGTTCATTTGCAAACGAAGAATTATAGGA
A_12_P100628	F31E8.4	1.17084	P	10200.6	P	11805.9	F31E8.4	NM_062990	NM_062990	Cel.15266	174118	hypothetical protein			GO:0005375(copper ion transmembrane transporter activity)|GO:0016021(integral to membrane)|GO:0035434(copper ion transmembrane transport)	none available [F31E8.4]	chrII:6799456-6799397	wb|F31E8.4|ref|NM_062990	CAATTGTTGTCGGAGAAGCTGTTGGATATTTCTTGTTCACTGGAAACCCACTTGTTGAGC
A_12_P100629	F32A11.7	1.14068	A	29.4056	P	33.1567	NM_001026961	NM_001026961	NM_001026961	Cel.30926	3565295	hypothetical protein		TC181017	GO:0016021(integral to membrane)	Caenorhabditis elegans hypothetical protein (F32A11.7) mRNA, complete cds [NM_001026961]	chrII:13141026-13139874	ref|NM_001026961|tc|TC181017	TGATATTATTTTATCACCGATCACATTTAGTAACTTCATTTTGGATCCAGTGGCTGTCTC
A_12_P100630	T06G6.4	1.0435	P	289.209	P	298.318	T06G6.4	NM_060822	NM_060822	Cel.25524	173140	hypothetical protein		TC188697	GO:0008340(determination of adult lifespan)	none available [T06G6.4]	chrI:12712319-12712260	wb|T06G6.4|ref|NM_060822|tc|TC188697|tc|TC189089	GGGATCAGAGAGGACCTTCTATTCGATTCTTTCGATGAAGATTTCGATGAAGAGAGTGGT
A_12_P100631	C17C3.1	1.45024	P	45.7894	P	65.6419	NM_062676	NM_062676	NM_062676	Cel.7699	173942	hypothetical protein		TC196564	GO:0006637(acyl-CoA metabolic process)|GO:0016021(integral to membrane)|GO:0019915(lipid storage)|GO:0047617(acyl-CoA hydrolase activity)	Caenorhabditis elegans hypothetical protein (C17C3.1) mRNA, complete cds [NM_062676]	chrII:5570911-5571020	ref|NM_062676|tc|TC196564	CGGAAACTCATGGGAGGTGCCAAATTGTTTCTCTACTTCTGTCAATCAATTTATTTAATT
A_12_P100632		1.14426	P	16618.3	P	18797	T10C6.8							TC201710		none available [T10C6.8]	chrV:16027562-16027503	wb|T10C6.8|tc|TC201710	AAATTTTGTTCGTTGTCTGGAACCGGCGGCATTTTGATCGACCAATGCTAAGGGAATCTG
A_12_P100633	dpy-30	1.50381	P	38.4643	P	57.178	ZK863.6.4				179671	DumPY : shorter than wild-type			GO:0002119(nematode larval development)|GO:0005634(nucleus)|GO:0009792(embryo development ending in birth or egg hatching)|GO:0010171(body morphogenesis)|GO:0040010(positive regulation of growth rate)|GO:0040011(locomotion)|GO:0040014(regulation of multicellular organism growth)|GO:0040017(positive regulation of locomotion)|GO:0040027(negative regulation of vulval development)|GO:0042464(dosage c…	The dpy-30 gene encodes an essential nuclear protein required for hermaphrodite dosage compensation as well as normal male development. DPY-30 is expressed ubiquitously throughout development and can be detected in two different multiprotein complexes: the SDC complex involved in dosage compensation and a second complex containing NOX-1 (a WD repeat-containing protein) and ASH-2 (a trithorax-rela…	chrV:12192129-12192188	wb|ZK863.6.4|wb|ZK863.6.2	TCTATGAATGAATCGATACCAATCATATATTTCTGTTCAAAGTCTGAAAAGGTTTCAATT
A_12_P100634	C43E11.12	1.10692	P	19677.8	P	21531.3	C43E11.12b	NM_001047178	NM_001047178	Cel.32715	259372	hypothetical protein	C43E11.12a.1	TC197367		none available [C43E11.12a]	chrI:4253690-4253749	wb|C43E11.12b|wb|C43E11.12a|ref|NM_001047178|ref|NM_001047177	GGAAAAGAGATGGAAGTGATTTCGTGTACATCGACCATGATGACTGCAGAAAAAGCCCTG
A_12_P100635	M153.2	0.951596	A	6.4763	A	6.09196	M153.2				187483	hypothetical protein			GO:0016021(integral to membrane)|GO:0055085(transmembrane transport)	none available [M153.2]	chrX:12151634-12151575	wb|M153.2	TTCGTTACTCTGAAACGGGAGAATGGCAAAAACAAACAAATTTTCCCGAATTCTATGGAA
A_12_P100636	hlh-8	1.02841	P	148.125	P	150.581	NM_076966	NM_076966	NM_076966	Cel.769	181069	Helix Loop Helix		TC197957	GO:0005634(nucleus)|GO:0006355(regulation of transcription, DNA-dependent)|GO:0006357(regulation of transcription from RNA polymerase II promoter)|GO:0007501(mesodermal cell fate specification)|GO:0018991(oviposition)|GO:0045893(positive regulation of transcription, DNA-dependent)	Caenorhabditis elegans Helix Loop Helix family member (hlh-8) (hlh-8) mRNA, complete cds [NM_076966]	chrX:8119786-8119996	ref|NM_076966|gb|AF037063|tc|TC197957	CTTGGTATCAGACTTGTCCGCCGCCAAAACAAGAATTTCATGAACTGTGTCCCATCTCAA
A_12_P100637	D1005.2	1.95504	P	781.414	P	1510.13	D1005.2	NM_075876	NM_075876	Cel.7188	180484	hypothetical protein		TC183931	GO:0008152(metabolic process)|GO:0016779(nucleotidyltransferase activity)	none available [D1005.2]	chrX:1462532-1462591	wb|D1005.2|ref|NM_075876|tc|TC183931	ACAATTGCTCCGAGTTTGCTGTAGTCGGAGATGTGACTTTCGGGAAAAACGTGAAGCTTT
A_12_P100638	Y94H6A.5	1.40969	P	2587.19	P	3605.21	Y94H6A.5b	NM_171294	NM_171294	Cel.7304	177054	hypothetical protein		NP368481	GO:0003676(nucleic acid binding)|GO:0003723(RNA binding)|GO:0004386(helicase activity)|GO:0005524(ATP binding)|GO:0005634(nucleus)|GO:0008026(ATP-dependent helicase activity)|GO:0016021(integral to membrane)|GO:0016818(hydrolase activity, acting on acid anhydrides, in phosphorus-containing anhydrides)|GO:0040010(positive regulation of growth rate)	Y94H6A.5 encodes a DEAD-box helicase. loss of Y94H6A.5 activity via RNAi indicates that Y94H6A.5 activity is required for positive regulation of growth rate and larval development. [Source: WormBase] [Y94H6A.5b]	chrIV:2689230-2689171	wb|Y94H6A.5b|wb|Y94H6A.5a|ref|NM_171294|ref|NM_171295	GTAAGCAAGAGCAACTCGAAAACTACATGGAGCATCGCCGTCAGTCGAATCTCAAAAAGA
A_12_P100639	Y41D4B.16	1.28917	P	6998.05	P	8917.94	Y41D4B.16	NM_067699	NM_067699	Cel.12025	176965	hypothetical protein		TC184146		none available [Y41D4B.16]	chrIV:1563933-1563992	wb|Y41D4B.16|ref|NM_067699|tc|TC184146	GCTGGGCCTAACTGCCTCGATAACTGTATCCATGATGATTACCTTGTTACATAATATTTT
A_12_P100640	C37A2.8	1.04966	P	4685.55	P	4861.67	C37A2.8a	NM_059545	NM_059545	Cel.18352	172404	hypothetical protein		TC187317		none available [C37A2.8a]	chrI:6799041-6798982	wb|C37A2.8a|wb|C37A2.8b|ref|NM_059545|ref|NM_059546	CCGTAGAGTTTCTAGTAGATTTTGGCACAAAGAAGAGAAGAATTGAAGAGGAGAGAGCGT
A_12_P100641	inx-1	0.870966	P	69.5654	P	59.8924	C16E9.4a	NM_171716	NM_171716	Cel.17935	180968	INneXin		TC179688	GO:0005921(gap junction)|GO:0016021(integral to membrane)	inx-1 encodes a predicted member of the innexin family. expressed in 4-6 anterior neurons. [Source: WormBase] [C16E9.4a]	chrX:6944697-6944638	wb|C16E9.4a|ref|NM_171716|gb|U59212|tc|TC179688	TCATCTAACCCGACCACGTGGTGCTCGCCTATCGTCCACATCTTTCAATTATTTGATAAT
A_12_P100642	F49H6.8	1.22699	A	29.5305	P	35.8171	F49H6.8	NM_074909	NM_074909	Cel.3478	186075	hypothetical protein		TC204596		none available [F49H6.8]	chrV:17022402-17022343	wb|F49H6.8|ref|NM_074909|tc|TC204596	CCAGCCCAACTCAGCCACCGGTCCAGTTGTTCTCCTCACCATTGTGGCAGTTACTATGAA
A_12_P100643		0.820193	P	50.7395	P	41.1377	K09H11.2							NP008917		none available [K09H11.2]	chrV:5733575-5733634	wb|K09H11.2|tc|NP008917	TGGTTCCAGTTCATTTGCATGTCCGGCGTTTGGCTCACAATTCATGTTTTTGACGGGTTT
A_12_P100644	ztf-27	0.82323	P	1144.83	P	931.625	T09F3.1	NM_063834	NM_063834	Cel.14408	188340	Zinc finger Transcription Factor family		NP008530	GO:0005622(intracellular)|GO:0008270(zinc ion binding)|GO:0009792(embryo development ending in birth or egg hatching)|GO:0019915(lipid storage)	none available [T09F3.1]	chrII:10387622-10387681	wb|T09F3.1|ref|NM_063834|tc|NP008530|tc|TC187006	TGTGGGAAATGAAAAAATCGAAGTACATGTTGGAACGGCTGATGGTGATGAAGATTCTTC
A_12_P100645	F57A8.1	0.977438	P	1139.85	P	1101.32	F57A8.1.1	NM_073179	NM_073179	Cel.3373	179399	hypothetical protein		TC191080		Caenorhabditis elegans hypothetical protein (F57A8.1) mRNA, complete cds [NM_073179]	chrV:10047695-10047754	wb|F57A8.1.1|wb|F57A8.1.2|ref|NM_073179|tc|TC191080	CATCATCTGGAACTTCTGCATTCTGTTCTGGACCAGTCACTCGTTCCCAAATCAATCAAT
A_12_P100646	T27F6.4	0.929083	P	1311.48	P	1204.46	T27F6.4	NM_060766	NM_060766	Cel.6098	173116	hypothetical protein		TC194034		none available [T27F6.4]	chrI:12486045-12486104	wb|T27F6.4|ref|NM_060766|tc|TC194034	CACGAGCTCGACATGCTTCACTCGCATCCGATTTGGTCTCCACAGTTACCGAACAACAAC
A_12_P100647	srbc-39	1.03867	A	25.249	A	25.9238	Y49C4A.1	NM_070901	NM_070901	Cel.30729	190060	Serpentine Receptor, class BC (class B-like)		TC190227	GO:0016021(integral to membrane)	none available [Y49C4A.1]	chrV:710492-710551	wb|Y49C4A.1|ref|NM_070901|tc|TC190227	TTTGGCCAAAATTCTTCAAGTGTTAGAAGTACCACAATTGCAGTTCCATCTAGACATTCG
A_12_P100648	clec-120	1.41618	A	23.7058	P	33.1855	NM_061950	NM_061950	NM_061950	Cel.26643	185106	C-type LECtin		TC194236		Caenorhabditis elegans C-type LECtin family member (clec-120) (clec-120) mRNA, complete cds [NM_061950]	chrII:2756218-2756110	ref|NM_061950|tc|TC194236	ATGGCTATACCACTGATGGATATCTTGGCACACCACAATTTCTCGTTTCGCCAGATGTGT
A_12_P100649	W06D4.3	0.916883	P	555.214	P	503.213	W06D4.3	NM_060034	NM_060034	Cel.16580	189239	hypothetical protein		TC190990	GO:0005737(cytoplasm)	none available [W06D4.3]	chrI:9060385-9060444	wb|W06D4.3|ref|NM_060034|tc|TC190990	TCTTCCGTCTTGGATATGGCAAAAGAAATGACAAGCCAAGTACTCGCGCCGTTCTAAAGT
A_12_P100650	C08A9.6	1.0147	P	3083.26	P	3092.61	C08A9.6	NM_078364	NM_078364	Cel.11427	181749	hypothetical protein		TC187515		none available [C08A9.6]	chrX:17094478-17094419	wb|C08A9.6|ref|NM_078364|tc|TC187515	ACTGATTTGGCACAATCTGAAACTGCAAAGAGAAGACGACGATCAGAAGCTACTTGGCAA
A_12_P100652	sma-2	0.854066	P	1343.61	P	1134.34	ZK370.2	NM_066530	NM_066530	Cel.19637	176229	SMAll			GO:0005622(intracellular)|GO:0006355(regulation of transcription, DNA-dependent)|GO:0040018(positive regulation of multicellular organism growth)|GO:0045138(tail tip morphogenesis)|GO:0051729(germline cell cycle switching, mitotic to meiotic cell cycle)	sma-2 encodes, along with sma-3 and sma-4, one of three C. elegans Smad proteins, with SMA-2 and SMA-3 most closely related to receptor-regulated Smads (R-Smads) and SMA-4 more closely related to co-mediator Smads (CoSmads). during development, SMA-2 functions in a TGF-beta signaling pathway to regulate body size and specification of sensory structures in the male tail. a sma-2::gfp reporter is e…	chrIII:8756850-8756909	wb|ZK370.2|ref|NM_066530|gb|U10327|gb|U34778	CTCGACCGAGTTTTGTCTACAATGGGTCCAACTCCACGGCCAATTTCTTCAATTTCTTGA
A_12_P100653	F35D11.5	1.12074	P	11374	P	12600.7	F35D11.5.2	NM_062409	NM_062409	Cel.20272	173796	hypothetical protein		TC196152	GO:0016021(integral to membrane)	Caenorhabditis elegans hypothetical protein (F35D11.5) mRNA, complete cds [NM_062409]	chrII:4601593-4601534	wb|F35D11.5.2|wb|F35D11.5.1|ref|NM_062409|tc|TC196152	TCGAAGAAATCGACGAAGAAATGGCCGCTACGAATCCAAAAACTCATGGACATCTTGCCA
A_12_P100654	Y73F8A.5	0.812117	P	43.2848	P	34.7481	Y73F8A.5	NM_070440	NM_070440	Cel.11757	178425	hypothetical protein		TC179056	GO:0016021(integral to membrane)	none available [Y73F8A.5]	chrIV:15268673-15268732	wb|Y73F8A.5|ref|NM_070440|tc|TC179056	GGGCGTCGATCAGCTCCAAATAACTCGAGAACAACATTAAGAGATCATCGGGAAAATGAT
A_12_P100655	W07B8.1	0.321231	P	27949.4	P	8874.97	W07B8.1	NM_070983	NM_070983	Cel.1985	178613	hypothetical protein		TC188025	GO:0006508(proteolysis)|GO:0008234(cysteine-type peptidase activity)	none available [W07B8.1]	chrV:1139042-1139098	wb|W07B8.1|ref|NM_070983|tc|TC188025	AATGGAACTTTCCGTGTTCTACGTGGAACAAACGAATGTGGGCTCGAGTCGAATTGTGTT
A_12_P100656	T24H10.4	1.00187	P	16967.2	P	16803.4	T24H10.4	NM_063544	NM_063544	Cel.14288	188870	hypothetical protein		NP013200		none available [T24H10.4]	chrII:9110879-9110938	wb|T24H10.4|ref|NM_063544|tc|NP013200|tc|TC187944	GCCATCTACCAGCGAATAGAAGTCGTGTGCCGTTAGAAATAACTGAAGAAGCTGCACAAA
A_12_P100657	col-102	1.02509	A	31.0444	P	31.4573	C18H7.3	NM_067556	NM_067556	Cel.25883	182802	COLlagen		TC183960	GO:0016021(integral to membrane)|GO:0042302(structural constituent of cuticle)	col-102 encodes a cuticle collagen. [Source: WormBase] [C18H7.3]	chrIV:605797-605856	wb|C18H7.3|ref|NM_067556|tc|TC183960	GAGGAGGTGAAGCCCCACCAACCAACGGAAAGGGAGGAGAAGCTTCCCCAGCCTACCCAA
A_12_P100658		1.10621	P	6929.99	P	7577.88	F28F8.4	NM_074470	NM_074470	Cel.31568				TC191147		This gene encodes a protein containing an F-box, a motif predicted to mediate protein-protein interactions either with homologs of yeast Skp-1p or with other proteins. this gene's encoded protein also contains an FTH/DUF38 motif, which may also mediate protein-protein interaction. [Source: WormBase] [F28F8.4]	chrV:15572559-15572618	wb|F28F8.4|ref|NM_074470|tc|TC191147	CGGCACCGACTTCTCCATCAACGGCAAGGAATTCCATGTCGAGTTTAATGTTCAAAACAT
A_12_P100660	F28A10.2	0.951797	A	7.5432	A	7.09703	F28A10.2	NM_061424	NM_061424	Cel.26613	185028	hypothetical protein		TC183590	GO:0016021(integral to membrane)	none available [F28A10.2]	chrII:830187-830246	wb|F28A10.2|ref|NM_061424|tc|TC183590	AAAGTGGTGCGGCTTGACACTTATGGGAGCACTACGGATTGTGTCAAAACATTCTGTGTT
A_12_P100661		0.615943	P	54.4875	A	33.1753	Y71G12B.18	NM_058475	NM_058475	Cel.16289				NP372952		none available [Y71G12B.18]	chrI:1655269-1655328	wb|Y71G12B.18|ref|NM_058475|tc|NP372952|tc|TC187905	TTTGGAGATTCATATTGTGTTAAAAAGTTCTTGATGAGAAATTTGTACGAGTTGGTGGCC
A_12_P100662	sri-11	3.40215	A	5.50855	A	18.5254	T22H2.3	NM_060578	NM_060578	Cel.27784	188765	Serpentine Receptor, class I		TC187258	GO:0016021(integral to membrane)	none available [T22H2.3]	chrI:11695759-11695700	wb|T22H2.3|ref|NM_060578|tc|TC187258	CGGAGTCACACATGTCGTCGATTGAAGCCAGTATGCGGACTAATAGTTTTGTGCAGAAAA
A_12_P100663	R10F2.6	1.11138	P	237.19	P	260.577	R10F2.6	NM_065241	NM_065241	Cel.10186	175405	hypothetical protein		TC178707	GO:0004725(protein tyrosine phosphatase activity)|GO:0006470(protein dephosphorylation)	none available [R10F2.6]	chrIII:2937205-2937146	wb|R10F2.6|ref|NM_065241|tc|TC178707	CGAGTGAGATGAAGAAAGTGTTCACGGAGAAGATTGAGATTCCCCAGAACTGGAAGTGTT
A_12_P100664	nhr-133	0.635979	P	912.266	P	573.511	F44C8.8	NM_071201	NM_071201	Cel.3587	185729	Nuclear Hormone Receptor family		TC185299	GO:0003700(sequence-specific DNA binding transcription factor activity)|GO:0003707(steroid hormone receptor activity)|GO:0005634(nucleus)|GO:0006355(regulation of transcription, DNA-dependent)|GO:0008270(zinc ion binding)|GO:0043401(steroid hormone mediated signaling pathway)|GO:0043565(sequence-specific DNA binding)	none available [F44C8.8]	chrV:2210634-2210575	wb|F44C8.8|ref|NM_071201|tc|TC185299	GATCGGAAAGAGAAGAATCATATTGCTAAAGTGTTCGATTTGTTTTTTGTTGAGTACTCC
A_12_P100665	spe-38	0.864782	P	93.9501	P	80.3121	Y52B11A.1	NM_060452	NM_060452	Cel.23914	190181	defective SPErmatogenesis		TC195469	GO:0005938(cell cortex)|GO:0007338(single fertilization)|GO:0016021(integral to membrane)|GO:0035037(sperm entry)	spe-38 is predicted to encode a novel four-pass transmembrane protein without strong homology to known proteins except C. briggsae SPE-38. spe-38 is required in both male and hermaphrodite sperm for fertilization of oocytes, probably for sperm entry, . spe-38 is enriched in spermatids and sperm and is localized to the sperm pseudopod membrane consistent with a role in sperm-egg interaction and/or…	chrI:10964700-10964641	wb|Y52B11A.1|ref|NM_060452|gb|FN890114|tc|TC195469	CTAGTGATTCGTCTATTTACCTATTCAGCTGGAAGATATCGTGGATATTATGACGTGGAT
A_12_P100666	C04C3.6	0.508995	P	35.8251	A	18.0251	C04C3.6	NM_067941	NM_067941	Cel.13606	182197	hypothetical protein		TC187511	GO:0007186(G-protein coupled receptor signaling pathway)|GO:0016021(integral to membrane)	none available [C04C3.6]	chrIV:3419871-3419812	wb|C04C3.6|ref|NM_067941|tc|TC187511	TCCCAACCGTTCCATTGTATATGTACTGCCTGAAAACTGATTTCGATAGGACCAAATTGT
A_12_P100667	che-14	1.10667	P	253.24	P	277.03	F56H1.1	NM_059272	NM_059272	Cel.19451	172240	abnormal CHEmotaxis		TC179169	GO:0008236(serine-type peptidase activity)|GO:0016021(integral to membrane)|GO:0016324(apical plasma membrane)	che-14 encodes a protein with a sterol-sensing domain. CHE-14 protein is involved in the exocytotic secretion of lipid-modified proteins at the apical surface of certain epithelial cells. [Source: WormBase] [F56H1.1]	chrI:5754149-5754208	wb|F56H1.1|ref|NM_059272|gb|AJ277649|tc|TC179169	TATTTATTTTCCATTGTGATTCCCTCGAATCGGGTAATTTTTGTATTGTCGGGTTTTTGG
A_12_P100668	T19C3.7	0.84769	A	23.8594	A	19.9928	T19C3.7	NM_064824	NM_064824	Cel.10022	188589	hypothetical protein		TC191908		none available [T19C3.7]	chrIII:635014-634955	wb|T19C3.7|ref|NM_064824|tc|TC191908	TCCACAAATATGAAGCATGTAATTGGGCGGAGAGGGCGAAAGTGAAGGAATGGGATCTTT
A_12_P100669		0.969913	A	7.64268	A	7.3275	NP021169							NP021169		GB	chrV:4847013-4846954	tc|NP021169	TTTTTTGGAAATTTGCCGGTTTATTAAAACTTTGTCTGAAAATACATGAGAAAAAACAAG
A_12_P100670		0.999818	A	6.27673	A	6.20343	H12I19.3							NP010715		none available [H12I19.3]	chrIV:14143735-14143794	wb|H12I19.3|tc|NP010715	CATCAACTGTACATCCGATGACTATATCAGAGAAGAGTGAAACAATGACAAGAAAGAAAT
A_12_P100671	mdf-2	1.15197	P	783.609	P	892.311	Y69A2AR.30b.2	NM_171291	NM_171291	Cel.11792	177046	MAD (yeast Mitosis Arrest DeFicient) related		TC202136	GO:0000778(condensed nuclear chromosome kinetochore)|GO:0005654(nucleoplasm)|GO:0005813(centrosome)|GO:0006950(response to stress)|GO:0007067(mitosis)|GO:0007094(mitotic cell cycle spindle assembly checkpoint)|GO:0009792(embryo development ending in birth or egg hatching)|GO:0040011(locomotion)|GO:0040035(hermaphrodite genitalia development)|GO:0045120(pronucleus)|GO:0051233(spindle midzone)	mdf-2 encodes the C. elegans ortholog of the Mad2p spindle assembly checkpoint protein. mdf-2 activity is essential for regulation of the anaphase-promoting complex (APC) during oocyte meiosis I as well as for normal brood size, growth rates, and embryonic, larval, and vulval development. in addition, mdf-2 is essential for mitotic spindle checkpoint activity in response to anoxia, in which micro…	chrIV:2640583-2640524	wb|Y69A2AR.30b.2|wb|Y69A2AR.30b.1|ref|NM_171291|tc|TC202136	ATACAGAGAATTTGGCCGAGGAAGGGTACGAAATCGTTTGAAAACTGGCTCAAAGCTGCA
A_12_P100672		1.0303	A	5.52645	A	5.6284	NP017260							NP017260		GB	chrX:1351563-1351504	tc|NP017260	ATCGATGTTGAGCCAATTTGCACCAGACTCAGTATTCTTCAAGGCGCTTTGGGGAAATGT
A_12_P100673	fbxb-62	1.13895	P	2026.27	P	2281.29	F55C9.8	NM_075356	NM_075356	Cel.36655	186296	F-box B protein		TC191329		This gene encodes a protein containing an F-box, a motif predicted to mediate protein-protein interactions either with homologs of yeast Skp-1p or with other proteins. [Source: WormBase] [F55C9.8]	chrV:19301163-19301104	wb|F55C9.8|ref|NM_075356|tc|TC191329	GGAGACAGAGATTGCCAAAACTCCACTGCTCATTAAAGTCAGAAGAGTCATCTACCGATT
A_12_P100674	F39F10.3	1.29446	P	3958.66	P	5065.4	NM_078329	NM_078329	NM_078329	Cel.1050	185498	hypothetical protein		TC189992	GO:0004672(protein kinase activity)|GO:0004674(protein serine/threonine kinase activity)|GO:0005524(ATP binding)|GO:0006468(protein phosphorylation)	Caenorhabditis elegans hypothetical protein (F39F10.3) mRNA, complete cds [NM_078329]	chrX:16892691-16892794	ref|NM_078329|tc|TC189992	TCGCTCGCGTTGAATCCGGAAAAGTTTTTGGAAGAACATCAGGATCTTTTGCCAGTTATC
A_12_P100675	kbp-2	0.998008	P	18492.9	P	18243.8	F26F4.13	NM_171108	NM_171108	Cel.32887	266885	KNL (kinetochore null) Binding Protein		TC202074	GO:0005515(protein binding)|GO:0007052(mitotic spindle organization)|GO:0009792(embryo development ending in birth or egg hatching)	none available [F26F4.13]	chrIII:4903331-4903272	wb|F26F4.13|ref|NM_171108|tc|TC202074	AGCTGAAGAAGATGAAATAGCTCGTCGTAAGCAGGTGCTCAAGGAGCTTGCAACAATTGT
A_12_P100676	F13C5.3	0.394086	A	17.6789	A	6.88689	F13C5.3a	NM_001129657	NM_001129657	Cel.24605	184411	hypothetical protein		TC190753		none available [F13C5.3a]	chrX:596376-596317	wb|F13C5.3a|ref|NM_001129657|tc|TC190753	ACAATCAGGAACTTTTCCCATTTGATCAATTTTTCATGACATTGAAGCCACCAATTGACT
A_12_P100677		1.11745	P	18394.4	P	20318.6	F52D2.4	NM_075966	NM_075966	Cel.6959			F52D2.4.2	TC179633		gei-12 encodes a novel protein that affects embryonic viability and development of the hypodermis; interacts with GEX-3 in yeast two-hybrid assays, and is expressed in all somatic cells. [F52D2.4]	chrX:1986707-1986648	wb|F52D2.4|wb|C36C9.1|ref|NM_075966|ref|NM_075909	TACTTGAATGTAAAACGGGATTGGCTGGAATCTATTTTTGACCCACCCAGAGATCAATGA
A_12_P100678	F34D10.3	0.924845	P	1074.11	P	981.964	F34D10.3	NM_065356	NM_065356	Cel.10538	175483	hypothetical protein		TC199972	GO:0009792(embryo development ending in birth or egg hatching)|GO:0016021(integral to membrane)	none available [F34D10.3]	chrIII:3734746-3734805	wb|F34D10.3|ref|NM_065356|tc|TC199972	TTTGGATCTTTTGTGGAATAATTTTTGTCGATCTCACGCGGAGACTTTACTCCGTTCAAA
A_12_P100679	F49E12.8	0.604491	P	148.023	P	88.45	F49E12.8	NM_063364	NM_063364	Cel.26918	186060	hypothetical protein		TC193567		none available [F49E12.8]	chrII:8392851-8392792	wb|F49E12.8|ref|NM_063364|gb|FN885095|tc|TC193567	ATCAATGGATAGAATGAACGTCGGTAGTGTTCATAGTAGACGAGAATCTGGTTTCCGTGA
A_12_P100680		1.07045	P	1609.46	P	1703.04	C15C8.4.2	NM_073786	NM_073786	Cel.22774				NP016578		Caenorhabditis elegans hypothetical protein (C15C8.4) mRNA, complete cds [NM_073786]	chrV:12745636-12745577	wb|C15C8.4.2|wb|C15C8.4.1|ref|NM_073786|gb|DQ178236	CTCAAGTTTATGAAAACTTGGAGCTAAGTATCAAACATGAAAAACTGAATCGAAAAGCGC
A_12_P100681	fbxa-18	0.686694	P	88.6217	P	60.1563	F10A3.3	NM_074665	NM_074665	Cel.4184	184274	F-box A protein		TC197011		This gene encodes a protein containing an F-box, a motif predicted to mediate protein-protein interactions either with homologs of yeast Skp-1p or with other proteins. [Source: WormBase] [F10A3.3]	chrV:16144558-16144617	wb|F10A3.3|ref|NM_074665|tc|TC197011	GGTGATTTTCCAGAGATTTGGGATATTTGGAAGAAATATCAAGACACTGTTTTGTCATCA
A_12_P100682	C54D2.2	0.659415	P	579.779	P	377.919	C54D2.2	NM_076924	NM_076924	Cel.11133	183777	hypothetical protein		TC206431	GO:0016021(integral to membrane)	none available [C54D2.2]	chrX:7839059-7839118	wb|C54D2.2|ref|NM_076924|tc|TC206431	AGACGCCTTCCCATACGAGACCTACGGTTTTGGAGATGCTGGATACGGCTTGGGTGACGA
A_12_P100683	B0238.12	1.67463	P	1308.97	P	2166.84	B0238.12	NM_072008	NM_072008	Cel.20637	178914	hypothetical protein		TC193900		B0238.12 encodes a putative secreted TIL-domain protease inhibitor paralogous to SWM-1, ISL-1, and the products of 11 other C. elegans genes. B0238.12 and its relatives are collectively similar to other TIL-domain protease inhibitors from nematodes, insects, and vertebrates. B0238.12 has no obvious function in mass RNAi assays. [Source: WormBase] [B0238.12]	chrV:5268648-5268707	wb|B0238.12|ref|NM_072008|tc|TC193900	GTCAATGCTCTGAGGGATTTGTCCGAGGACCTTCCGGATGTGTCAGACAACGAGATTGTT
A_12_P100684		1.19274	P	145.833	P	171.941											chrIII:007716863-007717000		TATTCCCGAATATCAATACGCTGCGTTTGGAGCCAAGAGGAACTACATTGAAAAATGGTT
A_12_P100685	srt-27	0.942684	A	6.98599	A	6.50985	C24B9.6	NM_071337	NM_071337	Cel.29235	182840	Serpentine Receptor, class T		TC188944	GO:0016021(integral to membrane)	none available [C24B9.6]	chrV:2719804-2719745	wb|C24B9.6|ref|NM_071337|tc|TC188944	GGCATGGTGCTCCAGTTTTCATATATCTGGGTCTGAATCGGACAATTCGGAATGGAGTTT
A_12_P100686	ND5	0.89093	P	16457.1	P	14493.5	MTCE.35				2565703	NADH dehydrogenase subunit 5		TC204764		MTCE.35 is a mitochondrial gene that encodes NADH dehydrogenase subunit 5. [Source: WormBase] [MTCE.35]	chrM:12652-12711	wb|MTCE.35|tc|TC204764	TTATTCAGTTACAAATATTAGTAACCCTATTTTGTTTATGTGGATTAATTTTCTCAAGGG
A_12_P100687	hot-4	1.0729	P	333.26	P	353.443	T12A2.16a	NM_171874	NM_171874	Cel.19395	175881	Homolog of Odr-2(Two)		TC196481		none available [T12A2.16a]	chrIII:6224138-6224197	wb|T12A2.16a|wb|T12A2.16b|ref|NM_171874|ref|NM_171155	CAACTCATTTCAAATTCATTCCGTCCTACTTCTCGTTGCCACGTGGATACTCATCTTATT
A_12_P100688	F54D10.3	1.13545	P	501.75	P	563.16	F54D10.3	NM_062257	NM_062257	Cel.14985	173726	hypothetical protein		TC189418		none available [F54D10.3]	chrII:3813169-3813228	wb|F54D10.3|ref|NM_062257|gb|FN899131|tc|TC189418	CAGCAAATCAAACGAATTTTCGAGCAATATCCCGAGAAAACCAATCTGATCCGGTCTGTG
A_12_P100689	R151.4	1.02437	P	270.17	P	273.571	R151.4b	NM_001027559	NM_001027559	Cel.10150	176017	hypothetical protein		TC190848	GO:0004672(protein kinase activity)|GO:0004674(protein serine/threonine kinase activity)|GO:0004713(protein tyrosine kinase activity)|GO:0005524(ATP binding)|GO:0006468(protein phosphorylation)	none available [R151.4a]	chrIII:7220936-7220995	wb|R151.4b|wb|R151.4a|ref|NM_001027559|ref|NM_001027558	CAAATAGCAAATGTTGATGCAGATGCTCCACCATCCGATCCACCTGCAAAAGATGTTTAA
A_12_P100690	ZK1290.1	0.775356	P	943.868	P	723.419	ZK1290.1	NM_063186	NM_063186	Cel.13697	191554	hypothetical protein		TC195426	GO:0019915(lipid storage)	none available [ZK1290.1]	chrII:7562441-7562500	wb|ZK1290.1|ref|NM_063186|gb|FN884685|tc|TC195426	TGATATTCCATGGAATGGAACCGCCACAACTCAATCCTTCAATATTCGAGGTGGATGGAA
A_12_P100691	slo-1	0.827396	P	208.218	P	170.298	NM_001029088	NM_001029088	NM_001029088	Cel.7073	180203	SLOwpoke potassium channel family		TC178735	GO:0005216(ion channel activity)|GO:0005249(voltage-gated potassium channel activity)|GO:0005515(protein binding)|GO:0006811(ion transport)|GO:0006813(potassium ion transport)|GO:0008076(voltage-gated potassium channel complex)|GO:0015269(calcium-activated potassium channel activity)|GO:0016020(membrane)|GO:0016021(integral to membrane)|GO:0031430(M band)|GO:0040011(locomotion)|GO:0042493(respons…	Caenorhabditis elegans SLOwpoke potassium channel family member (slo-1) (slo-1) mRNA, complete cds [NM_001029088]	chrV:18507677-18507877	ref|NM_001029088|ref|NM_001029089|ref|NM_001029090|gb|JQ606808	GATTAAAAATACTGATTACGTCTACGTACTTGAACAATTCGATCCGGGACTGGAGTACGA
A_12_P100692	tsp-16	0.642704	P	338.454	P	215.024	F01E11.4	NM_076782	NM_076782	Cel.28871	192066	TetraSPanin family		TC186754	GO:0016021(integral to membrane)	none available [F01E11.4]	chrX:6994820-6994761	wb|F01E11.4|ref|NM_076782|tc|TC186754	AGCTTTTTTAGCATTGAGTACATTAATTTGGTTGCTGAATTATCAGATCAGCAGAGAAGC
A_12_P100693	Y37E3.8	0.972195	P	191614	P	184144	NM_058526	NM_058526	NM_058526	Cel.8701	171767	hypothetical protein	Y37E3.8b.3	TC201611	GO:0003735(structural constituent of ribosome)|GO:0005622(intracellular)|GO:0005840(ribosome)|GO:0006412(translation)|GO:0009792(embryo development ending in birth or egg hatching)	Caenorhabditis elegans hypothetical protein (Y37E3.8) mRNA, complete cds [NM_058526]	chrI:2070481-2070190	ref|NM_058526|ref|NM_058527|ens|Y37E3.8b.3|tc|TC201611	TATCAACCGTGACAAGTACCATCCTGGATACTTCGGAAAGGTTGGAATGAGAGTGTTCCA
A_12_P100694		1.0002	A	5.76183	A	5.69672	ZC84.5							NP012540		none available [ZC84.5]	chrIII:9207682-9207741	wb|ZC84.5|tc|NP012540	GTCGGCACAATTGGCGAATGATCAATCAGTTGCTCAATTGTCGATTATTGTGGATGTCAC
A_12_P100695		0.932757	A	22.5233	A	20.7672	F19B2.4							NP176980		none available [F19B2.4]	chrV:20164559-20164618	wb|F19B2.4|tc|NP176980	GAATTGTGTTTAATAGACAAAAGACAACGTCCATTGCGCCACAGGATTGGAGACTCAATT
A_12_P100696		1.12893	P	5302.68	P	5917.5	W09G3.6	NM_001136324	NM_001136324	Cel.6644			W09G3.6b	TC178783		Caenorhabditis elegans hypothetical protein (W09G3.6) mRNA, complete cds [NM_001136324]	chrI:13815168-13815109	wb|W09G3.6|ref|NM_001136324|ref|NM_061016|ens|W09G3.6b	GCGGATCGAGGTGTCATTTCGTATTTCTGTGGACATGTGTATCATAAAATCTGCCTGACG
A_12_P100697	R193.3	1.16792	P	102.937	P	118.84	R193.3	NM_075818	NM_075818	Cel.27510	187921	hypothetical protein		TC186402	GO:0016021(integral to membrane)	none available [R193.3]	chrX:1151606-1151547	wb|R193.3|ref|NM_075818|tc|TC186402	GATCTATCAGAAGTGACCTAAGAACTTTGCCCAGTTGGGTTTCGGGGGTTTTGTGTTCAT
A_12_P100698	gck-1	0.981394	P	954.513	P	925.981	NM_072910	NM_072910	NM_072910	Cel.8103	179274	Germinal Center Kinase family		TC181075	GO:0004672(protein kinase activity)|GO:0004674(protein serine/threonine kinase activity)|GO:0004713(protein tyrosine kinase activity)|GO:0005524(ATP binding)|GO:0006468(protein phosphorylation)|GO:0006915(apoptotic process)|GO:0007067(mitosis)|GO:0007126(meiosis)|GO:0043066(negative regulation of apoptotic process)|GO:0043407(negative regulation of MAP kinase activity)|GO:0051019(mitogen-activate…	Caenorhabditis elegans Germinal Center Kinase family member (gck-1) (gck-1) mRNA, complete cds [NM_072910]	chrV:8955248-8955355	ref|NM_072910|ref|NM_001028970|ref|NM_072909|ref|NM_072908	TAATCGAAGAGTTGATGCAAAGAATTGCAGTTCCTCAGGTGAGCCAAAGTGACCTCGATG
A_12_P100699	R11D1.4	0.803294	A	18.2285	A	14.4745	R11D1.4	NM_073774	NM_073774	Cel.29316	187805	hypothetical protein		TC196110		none available [R11D1.4]	chrV:12713118-12713059	wb|R11D1.4|ref|NM_073774|tc|TC196110	GTCACCGAAAATGCGACACCAATTCAATGGAGTTGTGGCAAGAAATACCTTCCAAATATT
A_12_P100700	ZK353.4	0.851896	P	411.18	P	346.255	ZK353.4	NM_066449	NM_066449	Cel.28620	191288	hypothetical protein		TC189665	GO:0016021(integral to membrane)	none available [ZK353.4]	chrIII:8388513-8388454	wb|ZK353.4|ref|NM_066449|tc|TC189665|tc|TC192001	AAACACTCCTCCAACTGTGGTTCATGTCTCGAAACCATCTTCTGAAACATCCGTGTCAAT
A_12_P100701	srj-7	2.74973	A	5.77208	A	15.6892	T28A11.10	NM_071489	NM_071489	Cel.27888	189016	Serpentine Receptor, class J		TC187216	GO:0016021(integral to membrane)	none available [T28A11.10]	chrV:3246609-3246668	wb|T28A11.10|ref|NM_071489|tc|TC187216	TCAGACGTCCAATTTCAATTGAGCCGGACACTTCAGGAAATATCAATCCGCCTATCAGCA
A_12_P100702	str-255	2.2011	A	7.0711	A	15.3853	C45H4.15	NM_071186	NM_071186	Cel.26098	183495	Seven TM Receptor		NP371505	GO:0016021(integral to membrane)	none available [C45H4.15]	chrV:2161582-2161523	wb|C45H4.15|ref|NM_071186|tc|NP371505|tc|TC186764	CTACCTATGAGCATCCTTCTCCAGGGTCACCAGCAATCAGGGAAACTACTGTGAATAATT
A_12_P100703		0.614578	P	779.349	P	473.463	F22B5.4	NM_063380	NM_063380	Cel.15339			F22B5.4.1	TC199140		none available [F22B5.4]	chrII:8452527-8452586	wb|F22B5.4|ref|NM_063380|ens|F22B5.4.1|ens|F22B5.4.2	AAGAAAACGCTGTGAGCTCATGGAACAGCTTCAAGATGAGATGTTGGAAGCTGCCAAGAA
A_12_P100704	pkc-2	0.763107	P	414.334	P	312.546	E01H11.1d	NM_001129650	NM_001129650	Cel.667	181166	Protein Kinase C		TC201608	GO:0004672(protein kinase activity)|GO:0004674(protein serine/threonine kinase activity)|GO:0004697(protein kinase C activity)|GO:0004713(protein tyrosine kinase activity)|GO:0005524(ATP binding)|GO:0005625(soluble fraction)|GO:0005626(insoluble fraction)|GO:0006468(protein phosphorylation)|GO:0008270(zinc ion binding)|GO:0016021(integral to membrane)|GO:0035556(intracellular signal transduction)…	pkc-2 is orthologous to the human gene PROTEIN KINASE C ALPHA (AA 1-672) (PRKCA. OMIM:176960), which when mutated leads to disease. [Source: WormBase] [E01H11.1d]	chrX:9385768-9385827	wb|E01H11.1d|wb|E01H11.1a|ref|NM_001129650|ref|NM_001029345	TTGCAGCAAATTGTACCGATGTTACGTCACTAGTCCACTTTCTTCACTTTTTACATTCCG
A_12_P100705	F21D5.9	0.620193	P	169.536	P	103.936	NM_069098	NM_069098	NM_069098	Cel.36862	184771	hypothetical protein	F21D5.9.1	TC197249	GO:0005622(intracellular)|GO:0008270(zinc ion binding)	Caenorhabditis elegans hypothetical protein (F21D5.9) mRNA, complete cds [NM_069098]	chrIV:8724540-8724649	ref|NM_069098|ens|F21D5.9.1|ens|F21D5.9.2|gb|FM249326	GAGCAGTTTTCAGACTGACTGGTGACTTAGTACAACATATGCGTAACAATCATCGAAAGA
A_12_P100707	srz-56	1.01059	A	6.10398	A	6.09768	C39B5.1	NM_065119	NM_065119	Cel.26035	183321	Serpentine Receptor, class Z		TC186985	GO:0016021(integral to membrane)	none available [C39B5.1]	chrIII:2243723-2243782	wb|C39B5.1|ref|NM_065119|tc|TC186985	TGCAACTGTATGTAACAGTTATTTTCATTATGTTATATGTATTTCAGACTGGCCGTCTGG
A_12_P100708	bath-25	0.998622	A	6.4987	A	6.41512	T27C10.4	NM_060436	NM_060436	Cel.27878	188993	BTB and MATH domain containing		TC186632	GO:0005509(calcium ion binding)	none available [T27C10.4]	chrI:10879501-10879560	wb|T27C10.4|ref|NM_060436|tc|TC186632	CGCAGCAGTATAGTAAGAGAATCACAAACAGTAACTTTTCCGTTCCCCTGAAAAATTTTG
A_12_P100709	R04B5.1	0.924509	P	34.824	P	31.825	NM_073186	NM_073186	NM_073186	Cel.27392	187566	hypothetical protein		TC205438	GO:0002119(nematode larval development)|GO:0009792(embryo development ending in birth or egg hatching)|GO:0016021(integral to membrane)|GO:0040007(growth)|GO:0040010(positive regulation of growth rate)	Caenorhabditis elegans hypothetical protein (R04B5.1) mRNA, complete cds [NM_073186]	chrV:10078062-10077951	ref|NM_073186|tc|TC205438	GCAGAGAATACTTTTGAGCCAGATTTTCGATATGTACATGGTAAGAACAGAGTCTTTGCG
A_12_P100710	ZK355.6	0.127865	P	99.1152	A	12.5277	ZK355.6	NM_062004	NM_062004	Cel.28625	191301	hypothetical protein		TC183884	GO:0016020(membrane)	none available [ZK355.6]	chrII:2938200-2938141	wb|ZK355.6|ref|NM_062004|tc|TC183884	TTGCCGCCAACTTTCAGACAAAACTTATATTCAAAGGAGACGCTTTTGGTAAAATCTCAT
A_12_P100711	T08G2.2	0.69806	A	15.5282	A	10.715	T08G2.2	NM_078386	NM_078386	Cel.379	188291	hypothetical protein		TC185541	GO:0016021(integral to membrane)	none available [T08G2.2]	chrX:17205458-17205399	wb|T08G2.2|ref|NM_078386|tc|TC185541	GCCAATTTCGAGAAGAGTAGTGGTAGGAATTTCCCGAAAGAAGCTCGTGTAATACCTCAC
A_12_P100712	twk-6	0.864954	P	206.198	P	176.301	NM_065572	NM_065572	NM_065572	Cel.9952	192070	TWiK family of potassium channels		TC187365	GO:0005267(potassium channel activity)|GO:0016020(membrane)|GO:0016021(integral to membrane)|GO:0071805(potassium ion transmembrane transport)	Caenorhabditis elegans TWiK family of potassium channels family member (twk-6) (twk-6) mRNA, complete cds [NM_065572]	chrIII:4744463-4744593	ref|NM_065572|ref|NM_065654|tc|TC187365|tc|TC199047	TGCCTAGCTTGGTTCTGGACTGCGAAAAGGAAGAATTGGACAATGACGAGAAGCTGATTT
A_12_P100713		0.997422	A	6.39061	A	6.30084	TC196497							TC196497		Rep: XIRF-6 protein - Xenopus laevis (African clawed frog), partial (6%) [TC196497]	chrIV:10204214-10203834	tc|TC196497	TGTTTTGGCACTGGTGGCTTCTCAGCTCTCATATTTCGTTCATGTTTCTCGTCAAACCAA
A_12_P100714	Y38E10A.13	0.706279	P	278.321	P	194.312	Y38E10A.13	NM_064295	NM_064295	Cel.14104	189660	hypothetical protein			GO:0016021(integral to membrane)	none available [Y38E10A.13]	chrII:12620518-12620460	wb|Y38E10A.13|ref|NM_064295	TGATCTCTTTTTCTTTTTGTTTTTGATTAATTTGTAATTGAAATAAAATATTTGAAAACA
A_12_P100715	C11G10.1	1.17318	P	1228.89	P	1425.14	C11G10.1	NM_078116	NM_078116	Cel.25793	182521	hypothetical protein		NP016632	GO:0016021(integral to membrane)	none available [C11G10.1]	chrX:15157619-15157560	wb|C11G10.1|ref|NM_078116|tc|NP016632|tc|TC197183	TTGACACAAGAACTATTGGAGAACGTTGCTGACCACGAAGGTGTCGACTTTTGTGGAAGA
A_12_P100716	T03D3.5	1.03935	P	1832.29	P	1882.48	T03D3.5	NM_071364	NM_071364	Cel.7222	178743	hypothetical protein		TC187587		none available [T03D3.5]	chrV:2823968-2823909	wb|T03D3.5|ref|NM_071364|tc|TC187587	CTCCCGTGCTGGTCTAAATTATTCTATAATTTTGATGTACTTCTGCCTCTCCCATTCTTG
A_12_P100717	T24E12.9	1.21742	P	142.546	P	171.543	T24E12.9	NM_062244	NM_062244	Cel.23284	173721	hypothetical protein		TC182114		none available [T24E12.9]	chrII:3765366-3765307	wb|T24E12.9|ref|NM_062244|tc|TC182114	GTTTATGAGTCAAATTAAAAAGGGTTATGTAAGAATTGATGAAGAGAAGCACCAGCAACC
A_12_P100718	F21H7.3	10.3792	P	174.881	P	1794.26	F21H7.3	NM_074695	NM_074695	Cel.3944	259671	hypothetical protein		TC196920	GO:0016021(integral to membrane)	none available [F21H7.3]	chrV:16232809-16232750	wb|F21H7.3|ref|NM_074695|tc|TC196920	TTTCTCGGTTTCCGGATTTTGTATTATTGCTTCCATAACTTATATAGTCTCCTTGATAGG
A_12_P100719	Y45F10D.15	0.996248	A	6.78659	A	6.68339	Y45F10D.15	NM_001028301	NM_001028301	Cel.31061	3565807	hypothetical protein		TC189496	GO:0016021(integral to membrane)	none available [Y45F10D.15]	chrIV:13817519-13817460	wb|Y45F10D.15|ref|NM_001028301|tc|TC189496	ATAGAGTGGCGGCAGTTTCGGAGCCAAGATCTGCAGATCAGATTCAAGTTACTTTTGTCA
A_12_P100720	ulp-1	0.932705	P	9071.1	P	8363.38	T10F2.3	NM_065694	NM_065694	Cel.5297	175704	Ubiquitin-Like Protease		TC180678	GO:0006508(proteolysis)|GO:0008234(cysteine-type peptidase activity)|GO:0008340(determination of adult lifespan)|GO:0010171(body morphogenesis)|GO:0032880(regulation of protein localization)|GO:0040010(positive regulation of growth rate)	ulp-1 encodes a SUMO protease. by homology, ULP-1 is predicted to function in removal of SUMO ubiquitin-like molecules from tagged proteins. expression of a chimeric SOP-2::GFP::ULP-1 protein results in aberrant localization of SOP-2, suggesting that: 1) ULP-1 functions in vivo to remove SUMO moieties from SOP-2 and 2) sumoylation is important for SOP-2 localization to nuclear bodies. [Source: Wo…	chrIII:5165696-5165637	wb|T10F2.3|ref|NM_065694|tc|TC180678	AGCTTTCTCTGTTATATCAATATATTTCACTCCCGATCCCCGTCACCATTGCAAGTTGCA
A_12_P100721	C42D4.1	1.29924	P	16695.7	P	21442.2	C42D4.1	NM_068735	NM_068735	Cel.13344	183403	hypothetical protein		TC209209		none available [C42D4.1]	chrIV:7190140-7190199	wb|C42D4.1|ref|NM_068735|tc|TC209209|tc|TC191902	CATCGGGATGGAGAAAGCTATGATGCATATGGAAACTCAAAGCATCATCACAAGAAACAC
A_12_P100722	F19C7.4	0.577708	P	6619.64	P	3780.24	F19C7.4	NM_068195	NM_068195	Cel.13103	184680	hypothetical protein		TC197622	GO:0006508(proteolysis)|GO:0008236(serine-type peptidase activity)	none available [F19C7.4]	chrIV:4605247-4605306	wb|F19C7.4|ref|NM_068195|tc|TC197622	ATTCATGGTCATTTATCCAGGTGGCTATCAGATGCACAGGCTATTAGGCAGCATTCAGGT
A_12_P100723	clec-88	1.01033	P	111986	P	111842	K10B2.3a.1	NM_062882	NM_062882	Cel.4928	174056	C-type LECtin		TC193398	GO:0003674(molecular_function)|GO:0005488(binding)|GO:0005575(cellular_component)|GO:0008150(biological_process)	clec-88 encodes, by alternative splicing, two isoforms of a putatively secreted C-type lectin paralogous to CLEC-87, C25B8.4, F26D10.12, and ZK858.3. CLEC-88 has a single chondroitin attachment site verified by mass spectrometry. CLEC-88 has no obvious function in mass RNAi assays. [Source: WormBase] [K10B2.3a.1]	chrII:6366567-6366626	wb|K10B2.3a.1|wb|K10B2.3b.1|ref|NM_062882|ref|NM_182210	ATCAAATCCATCAAAATCTCCTCTTCTCCCATTACCTGTCATCGACTGTACTTATGAATT
A_12_P100724	M03C11.1	0.772572	P	1909.62	P	1458.36	NM_066893	NM_066893	NM_066893	Cel.10268	176456	hypothetical protein		TC186126	GO:0004672(protein kinase activity)|GO:0004674(protein serine/threonine kinase activity)|GO:0004713(protein tyrosine kinase activity)|GO:0005524(ATP binding)|GO:0006468(protein phosphorylation)	Caenorhabditis elegans hypothetical protein (M03C11.1) mRNA, complete cds [NM_066893]	chrIII:10393473-10393373	ref|NM_066893|tc|TC186126	GTCGAGGTTTCAAAGGCGTTCATTGATTTTTCCCGCCATAACGTCAAAATCGAGCCCAAT
A_12_P100725	ceh-32	0.540408	P	8137.01	P	4346.74	W05E10.3.1	NM_073557	NM_073557	Cel.19327	179603	Homeobox		TC181381	GO:0002119(nematode larval development)|GO:0003700(sequence-specific DNA binding transcription factor activity)|GO:0005634(nucleus)|GO:0006355(regulation of transcription, DNA-dependent)|GO:0009792(embryo development ending in birth or egg hatching)|GO:0009886(post-embryonic morphogenesis)|GO:0010171(body morphogenesis)|GO:0040007(growth)|GO:0040010(positive regulation of growth rate)|GO:0040011(…	ceh-32 encodes a Six/sine oculis-type homeodomain protein most closely related to the Six3/6 subfamily that contains Drosophila OPTIX and human SIX3 (OMIM:603714, which when mutated leads to holoprosencephaly 2). CEH-32 appears to be essential for development and required for proper head morphogenesis. during embryogenesis, CEH-32 is expressed in hypodermal and neuronal precursors, and at later s…	chrV:11701924-11701865	wb|W05E10.3.1|ref|NM_073557|gb|AF325178|tc|TC181381	TGCTACACCGCTTTGATGCATTCCCTCTAAAAATAGCTTTAGCGGCGTTTGAGCATTCAT
A_12_P100726	ZC204.6	0.908878	A	16.613	A	14.9255	ZC204.6	NM_061621	NM_061621	Cel.32807	191111	hypothetical protein		TC198639	GO:0009792(embryo development ending in birth or egg hatching)	none available [ZC204.6]	chrII:1644388-1644329	wb|ZC204.6|ref|NM_061621|tc|TC198639	AACCGGCGACGTTCATAACCAATTGGTGGAACACTTCGAGTCCAACTCCGTTTTTGTATA
A_12_P100727	C46E1.3	0.96041	P	156.692	P	148.758	C46E1.3	NM_001029303	NM_001029303	Cel.31781	181635	hypothetical protein		TC180178	GO:0005525(GTP binding)|GO:0016020(membrane)|GO:0016817(hydrolase activity, acting on acid anhydrides)	none available [C46E1.3]	chrX:15470834-15470775	wb|C46E1.3|ref|NM_001029303|tc|TC180178	TGAGCGAGCAATGTTTGATTTCCTAAAGTCTCGACGAATGATAGCGGATATGCTGGACGA
A_12_P100728	W04E12.2	1.01397	P	1485.63	P	1489.06	W04E12.2	NM_075424	NM_075424	Cel.2025	189189	hypothetical protein		TC195818	GO:0016021(integral to membrane)	none available [W04E12.2]	chrV:19735264-19735205	wb|W04E12.2|ref|NM_075424|tc|TC195818	TGACTGGTGTCAGACTTGAGATGATCCCAGCTGAAGTTCAAAAGGAAAGAAGTAAGGCGA
A_12_P100729	F09E8.8	0.80574	P	952.549	P	758.681	F09E8.8	NM_001027954	NM_001027954	Cel.30031	3565694	hypothetical protein		TC206368	GO:0016021(integral to membrane)	none available [F09E8.8]	chrIV:13150302-13150361	wb|F09E8.8|ref|NM_001027954|gb|FN888738|tc|TC206368	ACCAAAGATGTCACGAATCCGGAAACTTTCAGCTGACTTTCGCAACGAAATCCCGCCACC
A_12_P100730	R11A5.7	1.00954	P	174.114	P	173.755	R11A5.7.1	NM_059776	NM_059776	Cel.37535	172557	hypothetical protein		TC180943	GO:0004180(carboxypeptidase activity)|GO:0004181(metallocarboxypeptidase activity)|GO:0005737(cytoplasm)|GO:0006508(proteolysis)|GO:0008270(zinc ion binding)|GO:0010171(body morphogenesis)|GO:0060102(collagen and cuticulin-based cuticle extracellular matrix)	Caenorhabditis elegans hypothetical protein (R11A5.7) mRNA, complete cds [NM_059776]	chrI:7872211-7872152	wb|R11A5.7.1|ref|NM_059776|tc|TC180943	TTCTGACTGGCTTCTGATCTCTAAATGTTTCGCTTGAAATTCCACTTCTGTAAAGGTTTT
A_12_P100731	Y48G9A.6	0.890592	P	62.9528	P	55.4206	Y48G9A.6	NM_065102	NM_065102	Cel.23910	190053	hypothetical protein		TC190408		none available [Y48G9A.6]	chrIII:2119016-2119075	wb|Y48G9A.6|ref|NM_065102|tc|TC190408	CAAAGCGGCGATTGAAACCAGAGATTGGTATCAAATCGAGAAGCACTTCAGATCAACCAA
A_12_P100732	alh-9	1.15883	P	7447.7	P	8531.38	F01F1.6.1	NM_065862	NM_065862	Cel.8090	175820	ALdehyde deHydrogenase		TC182538	GO:0004029(aldehyde dehydrogenase (NAD) activity)|GO:0005575(cellular_component)|GO:0006081(cellular aldehyde metabolic process)|GO:0008152(metabolic process)|GO:0016491(oxidoreductase activity)|GO:0055114(oxidation-reduction process)	alh-9 encodes a highly conserved aldehyde dehydrogenase that is a member of the ALDH7 (antiquitin/ATQ) family of aldehyde dehydrogenases, mutations in which are associated with pyridoxine-dependent epilepsy (OMIM:107323). by sequence similarity, ALH-9 is predicted to catalyze aldehyde oxidation. loss of alh-9 activity via RNAi results in embryonic and larval lethality, slow growth, sterility, and…	chrIII:5858986-5859045	wb|F01F1.6.1|ref|NM_065862|tc|TC182538	CTAAAATTGCGTGTAATTCAACTCTTGTCCTCTCCTTTTGTGATTTGAATTTTTGTGCCA
A_12_P100733	K10D11.2	0.237531	P	3524.75	P	827.609	K10D11.2	NM_070086	NM_070086	Cel.12610	187267	hypothetical protein		TC187764		none available [K10D11.2]	chrIV:12981822-12981881	wb|K10D11.2|ref|NM_070086|tc|TC187764	CAAAGCCGTACCTCTGAACTTCCAAGGAGATGTACTTCAATTTGTTGTCAGCAGTGGACA
A_12_P100734		0.864233	P	154.431	P	131.93	Y69A2AR.11							TC205425		none available [Y69A2AR.11]	chrIV:2587164-2587223	wb|Y69A2AR.11|wb|T22H2.2|tc|TC205425	CCATCGGTGATCCCATGCCGAAAAATGTCACAAAGTTCCGAGACGACCCCATTTATAAAT
A_12_P100736	srh-50	0.972128	A	7.15807	A	6.87855	C10G11.2	NM_059417	NM_059417	Cel.130	191861	Serpentine Receptor, class H		TC187774	GO:0016021(integral to membrane)	none available [C10G11.2]	chrI:6304199-6304258	wb|C10G11.2|ref|NM_059417|tc|TC187774	TCTGTTAATTTCGCGATCTACACCAGATATATTTAACAGTAGAGTTGCAGTGATTTCAAG
A_12_P100737	ZK355.1	0.957425	A	7.87353	A	7.45163	NM_062002	NM_062002	NM_062002	Cel.28622	191297	hypothetical protein		TC182870	GO:0016020(membrane)	Caenorhabditis elegans hypothetical protein (ZK355.1) mRNA, complete cds [NM_062002]	chrII:2933310-2933415	ref|NM_062002|tc|TC182870	AAACTAATTTAGCGCTTCTTGGTGACTTTTTCGAAAGCTCAACAACAAGGTCGTATGCTA
A_12_P100738	B0218.5	0.784886	P	413.311	P	320.672	B0218.5	NM_068966	NM_068966	Cel.13656	181853	hypothetical protein		TC186536	GO:0004672(protein kinase activity)|GO:0004674(protein serine/threonine kinase activity)|GO:0005524(ATP binding)|GO:0006468(protein phosphorylation)|GO:0019915(lipid storage)	none available [B0218.5]	chrIV:8155329-8155270	wb|B0218.5|ref|NM_068966|tc|TC186536	ACCAAGGCATGTCAACAGAAGTATCGTTTAACAAGACTGGAAGAGATAGAGAGACTGCCG
A_12_P100739	fbxa-215	1.01828	P	29887.7	P	30084.2	Y45F10C.3	NM_070240	NM_070240	Cel.11972	178336	F-box A protein		TC204490	GO:0048477(oogenesis)	This gene encodes a protein containing an F-box, a motif predicted to mediate protein-protein interactions either with homologs of yeast Skp-1p or with other proteins. this gene's encoded protein also contains an FTH/DUF38 motif, which may also mediate protein-protein interaction. [Source: WormBase] [Y45F10C.3]	chrIV:13665517-13665458	wb|Y45F10C.3|ref|NM_070240|tc|TC204490|tc|TC185730	CGCCTCTTCCACATTGAGTACAATCACCGACAATTTGTAATCAAAAAATTAAACATGTAG
A_12_P100740	F57B1.5	1.07595	P	1132.29	P	1204.28	F57B1.5	NM_073884	NM_073884	Cel.27042	186435	hypothetical protein		TC199653	GO:0016021(integral to membrane)	none available [F57B1.5]	chrV:13208652-13208711	wb|F57B1.5|ref|NM_073884|tc|TC199653	AGACTTACAACAATGTGAGTAACTTGTTCATATCCGAATGGGGACAAGGCGGCGAGGAAA
A_12_P100741	R11.4	0.958772	P	12772.6	P	12105.2	R11.4	NM_078239	NM_078239	Cel.7076	181693	hypothetical protein		TC203457	GO:0016021(integral to membrane)	none available [R11.4]	chrX:16210323-16210264	wb|R11.4|ref|NM_078239|tc|TC203457	CAAGTATTATTACACTTATTGTTTTCTTGTGACTCTGCCTATCGTTCAACGTGTATTTTT
A_12_P100742	gpdh-1	2.77663	P	292.918	P	803.975	F47G4.3	NM_061053	NM_061053	Cel.5567	173272	Glycerol-3-Phosphate DeHydrogenase		TC186296	GO:0004367(glycerol-3-phosphate dehydrogenase [NAD+] activity)|GO:0004368(glycerol-3-phosphate dehydrogenase activity)|GO:0005737(cytoplasm)|GO:0005975(carbohydrate metabolic process)|GO:0006072(glycerol-3-phosphate metabolic process)|GO:0006973(intracellular accumulation of glycerol)|GO:0009331(glycerol-3-phosphate dehydrogenase complex)|GO:0016491(oxidoreductase activity)|GO:0016614(oxidoreduct…	gpdh-1 encodes one of two C. elegans glycerol 3-phosphate dehydrogenases. although loss of gpdh-1 activity via large-scale RNAi screens results in no obvious defects, gpdh-1 mRNA expression is upregulated in response to hypertonicity, suggesting that GPDH-1 does play a role in osmotic stress adaptation in C. elegans. [Source: WormBase] [F47G4.3]	chrI:14077965-14078024	wb|F47G4.3|ref|NM_061053|tc|TC186296	AATCTTCGCGTCAGTGCATAAGGTGTTCACCGGGCACCACGGAGAGCAGGAGCTCTATGA
A_12_P100743		0.946208	P	535.822	P	501.17	F20H11.6	NM_066055	NM_066055	Cel.10587				TC185716		none available [F20H11.6]	chrIII:6598717-6598658	wb|F20H11.6|ref|NM_066055|tc|TC185716	ACAAGAATTGTGGCGAATGGTGGACAAGGTAGAGGACAGCCAATTTATCGAGGTACTTGA
A_12_P100744	M151.2	1.40247	A	30.6459	P	42.4857	NM_062199	NM_062199	NM_062199	Cel.34575	187479	hypothetical protein		TC180849		Caenorhabditis elegans hypothetical protein (M151.2) mRNA, complete cds [NM_062199]	chrII:3633825-3634095	ref|NM_062199|tc|TC180849	AAAGCTCTCTTCAGAAGCTTCCGTCAAATGGCTATTCAAGACTTGCTTCCGCCCAGTTTA
A_12_P100745	R04F11.5	1.04381	P	10873.4	P	11219.3	R04F11.5	NM_073688	NM_073688	Cel.2892	179689	hypothetical protein		TC197229	GO:0009792(embryo development ending in birth or egg hatching)	none available [R04F11.5]	chrV:12317390-12317331	wb|R04F11.5|ref|NM_073688|tc|TC197229	TGACGAGATTGATTTGCTGCCTGATGGCGACAAAAATTAGTGTTCATTTTTGTTTAGGGT
A_12_P100746	oxi-1	1.14885	P	16170.3	P	18363.6	Y39A1C.2	NM_066991	NM_066991	Cel.7498	176515	OXidative stress Induced		TC204349	GO:0004842(ubiquitin-protein ligase activity)|GO:0005622(intracellular)|GO:0006464(protein modification process)|GO:0016881(acid-amino acid ligase activity)|GO:0042787(protein ubiquitination involved in ubiquitin-dependent protein catabolic process)	none available [Y39A1C.2]	chrIII:10866662-10866721	wb|Y39A1C.2|ref|NM_066991|gb|AB006659|tc|TC204349	AAGCTTCCGAATTACAATAAGAAGTCACTGCTGCTCGAGAAACTTCGTTACGCGATCCAC
A_12_P100747	srt-45	0.971133	A	7.11583	A	6.83096	M162.3	NM_075433	NM_075433	Cel.27362	187487	Serpentine Receptor, class T		TC187336	GO:0016021(integral to membrane)	none available [M162.3]	chrV:19781275-19781334	wb|M162.3|ref|NM_075433|tc|TC187336	TCTTGTTTTCAGAAAGTGGAAGATGCTACAACAGGTGTTGCAAAGAACACGATTTAAAAT
A_12_P100748		1.00151	A	6.98464	A	6.91479	C08F11.14							TC193778		none available [C08F11.14]	chrIV:13612864-13612805	wb|C08F11.14|tc|TC193778	GAGCTTCTCGAGAAGCTTGTCACAGAAGAGAAGCTCAGTGATTTCTTGACTTTGGATGCT
A_12_P100749	Y76B12C.3	0.952925	P	23009.1	P	21673.8	Y76B12C.3	NM_067751	NM_067751	Cel.11734	176999	hypothetical protein		TC200032		none available [Y76B12C.3]	chrIV:1975477-1975536	wb|Y76B12C.3|ref|NM_067751|tc|TC200032	CTCAGCGTTGAGAAATGGGATACCGATACGCTCATCGACTTTTTCAATCAATGGCTCGAA
A_12_P100750		1.01985	P	5640.07	P	5685.89	C25G4.3	NM_069976	NM_069976	Cel.13481			C25G4.3a	TC193485		none available [C25G4.3]	chrIV:12444590-12444531	wb|C25G4.3|ref|NM_069976|ens|C25G4.3a|ens|C25G4.3b	GAGTTTTGGGAAATGTGAAGGAAGAGAGCCCGAACAATAGAAATGTACCTAGATGGTTGA
A_12_P100751	srab-23	0.499057	A	13.3615	A	6.59145	Y40B10A.3				189786	Serpentine Receptor, class AB (class A-like)		NP369570	GO:0004888(transmembrane signaling receptor activity)|GO:0007606(sensory perception of chemical stimulus)|GO:0016021(integral to membrane)	none available [Y40B10A.3]	chrV:2034748-2034689	wb|Y40B10A.3|tc|NP369570	AAGAACAAGGTTAGGACAGGGGCTGAGGAATTTTCGTGCTCAAGGGTGTGCAACAAATTT
A_12_P100752	T05A8.2	0.983601	A	5.56166	A	5.40755	T05A8.2	NM_061940	NM_061940	Cel.29051	188089	hypothetical protein		TC193937	GO:0016021(integral to membrane)	none available [T05A8.2]	chrII:2710472-2710413	wb|T05A8.2|ref|NM_061940|tc|TC193937	CTTCTACTGATGAAGTTCGCGTAATAGCTAATTATGTTGCTGGGAATGTACCAAGAGGAC
A_12_P100753		0.760073	P	2776.79	P	2086.3	F41G3.1.2	NM_062984	NM_062984	Cel.8809			F41G3.1	TC202742		Caenorhabditis elegans hypothetical protein (F41G3.1) mRNA, complete cds [NM_062984]	chrII:6765623-6765682	wb|F41G3.1.2|wb|F41G3.1.1|ref|NM_062984|ens|F41G3.1	TGGAGGACAAAAGAGGACAGAAGGATTGAGCAGAGCCAGTGCAAATGCTTATTACAGACT
A_12_P100754	F32B5.6	0.854976	P	72.9321	P	61.6382	NM_182057	NM_182057	NM_182057	Cel.8925	171827	hypothetical protein	F32B5.6a.2	TC185591	GO:0009792(embryo development ending in birth or egg hatching)	Caenorhabditis elegans hypothetical protein (F32B5.6) mRNA, complete cds [NM_182057]	chrI:2668225-2668432	ref|NM_182057|ens|F32B5.6a.2|tc|TC185591	GTTTCAGCACCCATGGACATTAAAGGTTTGCCAGAGACAAATCGAGGACGAGACAATTTT
A_12_P100755	crn-4	1.13155	P	3747.73	P	4191.97	AH9.2	NM_076014	NM_076014	Cel.11543	180536	Cell-death-Related Nuclease		TC189970	GO:0000737(DNA catabolic process, endonucleolytic)|GO:0000738(DNA catabolic process, exonucleolytic)|GO:0003697(single-stranded DNA binding)|GO:0004520(endodeoxyribonuclease activity)|GO:0004527(exonuclease activity)|GO:0004536(deoxyribonuclease activity)|GO:0004540(ribonuclease activity)|GO:0005622(intracellular)|GO:0006309(DNA fragmentation involved in apoptotic nuclear change)|GO:0006401(RNA c…	none available [AH9.2]	chrX:2256151-2256092	wb|AH9.2|ref|NM_076014|gb|AY303578|tc|TC189970	CACCACATGATCTCTACAAAAATGAGGAGGATCCTATCCACTTTGCCAAAATTGCCGGTT
A_12_P100756		0.977259	A	6.91176	A	6.67691	F55G11.9							NP010738		none available [F55G11.9]	chrIV:12950358-12950299	wb|F55G11.9|tc|NP010738	GCTCGCCAGAAAAGTTAGAGCAAGAGATTACACGTTGACGCTACAACGGAAGCAGAAAAA
A_12_P100757	Y53F4B.21	0.973665	P	652.31	P	627.829	Y53F4B.21				190219	hypothetical protein				none available [Y53F4B.21]	chrII:15104512-15104571	wb|Y53F4B.21	AGATGCTCTATACGTATTTTGACAAATTTCGGTTGATTATCACGCAGGTAATCAGGAAAA
A_12_P100758	F48G7.9	0.892963	P	28.9401	A	25.5453	F48G7.9	NM_070870	NM_070870	Cel.26900	185997	hypothetical protein		TC201959	GO:0004697(protein kinase C activity)|GO:0005524(ATP binding)|GO:0006468(protein phosphorylation)|GO:0035556(intracellular signal transduction)	none available [F48G7.9]	chrV:628138-628079	wb|F48G7.9|ref|NM_070870|tc|TC201959	TTCATCTGCGCCCTCATCTCCTACAGCCGGCTCAACTGCTAAAAAAGAATACGAAAAAGT
A_12_P100759	C16C10.2	0.956595	P	17463.6	P	16513.5	C16C10.2.2	NM_065434	NM_065434	Cel.34039	175536	hypothetical protein		TC192635	GO:0002119(nematode larval development)|GO:0006364(rRNA processing)|GO:0006412(translation)|GO:0006898(receptor-mediated endocytosis)|GO:0009792(embryo development ending in birth or egg hatching)|GO:0032040(small-subunit processome)|GO:0040007(growth)|GO:0040010(positive regulation of growth rate)	Caenorhabditis elegans hypothetical protein (C16C10.2) mRNA, complete cds [NM_065434]	chrIII:4177700-4177641	wb|C16C10.2.2|wb|C16C10.2.1|ref|NM_065434|tc|TC192635	TCAAAAAGGCGAAAGCTATGCGAGCAGCCGTCTACAAATGGACCTATGAACGAAAGAAGT
A_12_P100760	pis-1	1.00365	P	11089.5	P	11002	T13F2.3b	NM_069347	NM_069347	Cel.7278	177818	PIS (Pax-2, IA-1/6, Smad-2 interacting protein) homolog		TC178908	GO:0005622(intracellular)|GO:0040018(positive regulation of multicellular organism growth)	pis-1 encodes an ortholog of mammalian Pax transcription activation domain interacting protein PTIP. PIS-1 has an N-terminal glutamine/asparagine-rich domain and four C-terminal BRCT domains, and is dispensable for obvious functions in mass RNAi assays. mammalian PTIP binds to the activation domain of Pax2 and other Pax proteins, and colocalizes with Pax2 to actively expressed chromatin, and appe…	chrIV:9792132-9792073	wb|T13F2.3b|wb|T13F2.3a|ref|NM_069347|ref|NM_069348	AACCCGCAGCATCACTTGCTTCAGAGCCTACAAGAGCAGCAGATGTACTTTCAGAAAATA
A_12_P100761	C08G5.3	0.621736	A	11.7797	A	7.23965	C08G5.3	NM_061400	NM_061400	Cel.36934	182426	hypothetical protein		TC186884	GO:0030704(vitelline membrane formation)	none available [C08G5.3]	chrII:743234-743175	wb|C08G5.3|ref|NM_061400|tc|TC186884	GCTAAAATGTGGTCAATATCAAGTGGGACTCAATCTGACTAAATCCCAATCCAGACACTT
A_12_P100762	T05E7.1	0.692136	P	3508.95	P	2400.75	T05E7.1	NM_059387	NM_059387	Cel.8140	172309	hypothetical protein		TC183678	GO:0004177(aminopeptidase activity)|GO:0006508(proteolysis)|GO:0006629(lipid metabolic process)|GO:0006637(acyl-CoA metabolic process)|GO:0016290(palmitoyl-CoA hydrolase activity)|GO:0016790(thiolester hydrolase activity)	none available [T05E7.1]	chrI:6206820-6206879	wb|T05E7.1|ref|NM_059387|tc|TC183678	AAGAGAAAGTACAGTAACCCTCCCAGTGTCTACGAAAAGTTCGAAATCGTTGCAATGCAA
A_12_P100763	cdc-48.3	0.912227	P	9620.54	P	8675.21	K04G2.3	NM_059810	NM_059810	Cel.18515	172586	Cell Division Cycle related		TC180454	GO:0000166(nucleotide binding)|GO:0002119(nematode larval development)|GO:0005524(ATP binding)|GO:0005737(cytoplasm)|GO:0006200(ATP catabolic process)|GO:0006469(negative regulation of protein kinase activity)|GO:0006898(receptor-mediated endocytosis)|GO:0007052(mitotic spindle organization)|GO:0007067(mitosis)|GO:0007091(mitotic metaphase/anaphase transition)|GO:0009792(embryo development ending…	none available [K04G2.3]	chrI:8033033-8032974	wb|K04G2.3|ref|NM_059810|tc|TC180454	TGCCGCAGTTGTTTCCCGAACTGAAGCGTATCTTCTTGAAATTTATGACGATTTTAAAGC
A_12_P100764	C24H12.5	1.29842	P	3223.78	P	4137.68	NM_061325	NM_061325	NM_061325	Cel.15798	173431	hypothetical protein		TC202122	GO:0002009(morphogenesis of an epithelium)|GO:0002119(nematode larval development)|GO:0009792(embryo development ending in birth or egg hatching)|GO:0010171(body morphogenesis)|GO:0040007(growth)|GO:0040011(locomotion)|GO:0040035(hermaphrodite genitalia development)	Caenorhabditis elegans hypothetical protein (C24H12.5) mRNA, complete cds [NM_061325]	chrII:406649-406539	ref|NM_061325|ref|NM_061326|tc|TC202122|tc|TC181497	TCTAATCGCCACGTCACCATTTTTGTATGGGCAGTTGCTCAGCTTGACGAAATCATCGAA
A_12_P100765		0.855009	P	1072.66	P	906.586	C49A9.4	NM_068534	NM_068534	Cel.30992			C49A9.4.2	TC206801		C49A9.4 is orthologous to the human gene CYSTATIN B (STEFIN B) (CSTB; OMIM:601145), which when mutated leads to disease. [C49A9.4]	chrIV:6221767-6221826	wb|C49A9.4|ref|NM_068534|ens|C49A9.4.2|ens|C49A9.4.1	AATGTTAGAATTCAGAAGTTGAAGTTGGATGGAATATTTGAATGGGTGGTCACTGGATTT
A_12_P100766	F59B2.12	0.79191	P	2122.8	P	1661.73	F59B2.12	NM_066597	NM_066597	Cel.16903	176276	hypothetical protein		TC179388		none available [F59B2.12]	chrIII:9020659-9020718	wb|F59B2.12|ref|NM_066597|tc|TC179388	TAAGGATGGAAAGGGACACTTCACAGAAACAAAGGATGGATCAGAGAGTCATCATAAGAT
A_12_P100767	C16H3.3	0.804701	P	1776.56	P	1413.16	NM_001029239	NM_001029239	NM_001029239	Cel.22966	181787	hypothetical protein		TC179982		Caenorhabditis elegans hypothetical protein (C16H3.3) mRNA, complete cds [NM_001029239]	chrX:17602586-17601927	ref|NM_001029239|ref|NM_001029238|tc|TC179982	ATGTTTGAAAGATGTGGTGGATACAGTTGTGATTCGTGACCTGGCCGATTTGCCGACATA
A_12_P100768	nhr-139	0.641361	P	314.252	P	199.232	C33G8.8	NM_072366	NM_072366	Cel.33104	183179	Nuclear Hormone Receptor family		TC187410	GO:0003700(sequence-specific DNA binding transcription factor activity)|GO:0003707(steroid hormone receptor activity)|GO:0005634(nucleus)|GO:0006355(regulation of transcription, DNA-dependent)|GO:0008270(zinc ion binding)|GO:0043401(steroid hormone mediated signaling pathway)|GO:0043565(sequence-specific DNA binding)	none available [C33G8.8]	chrV:6986275-6986216	wb|C33G8.8|ref|NM_072366|tc|TC187410	AGACTCTTGGAGAAAGCCGAAGGAAAACTGCAAGAGGAGTCCGTTCTCTGTGAATTTCAT
A_12_P100769	glb-17	0.72422	P	196.918	P	140.972	NM_077213	NM_077213	NM_077213	Cel.945	186039	GLoBin	F49E2.4a	TC194306	GO:0005506(iron ion binding)|GO:0020037(heme binding)	Caenorhabditis elegans GLoBin family member (glb-17) (glb-17) mRNA, complete cds [NM_077213]	chrX:9574117-9574008	ref|NM_077213|ens|F49E2.4a|ens|F49E2.4b|tc|TC194306	TCATTGTCCGTGAAATGAAGAGAGGATTCTTGGAAGAAGCAATGCGTAACTGCAAAGAAG
A_12_P100770	C03B1.6	1.94294	A	9.011	A	17.3066	NM_076663	NM_076663	NM_076663	Cel.11492	180911	hypothetical protein	C03B1.6a	TC201498	GO:0016021(integral to membrane)	Caenorhabditis elegans hypothetical protein (C03B1.6) mRNA, complete cds [NM_076663]	chrX:6350483-6350587	ref|NM_076663|ref|NM_001136449|ens|C03B1.6a|ens|C03B1.6b	GAAAATATACATGAGAAGGAACTATCCAACTTTATCTATGAGATCCGACTTAATGGATGC
A_12_P100771	ZK688.5	0.825597	P	2502.36	P	2042.19	NM_181934	NM_181934	NM_181934	Cel.9518	176108	hypothetical protein		TC191914	GO:0007165(signal transduction)	Caenorhabditis elegans hypothetical protein (ZK688.5) mRNA, complete cds [NM_181934]	chrIII:7885759-7885549	ref|NM_181934|tc|TC191914	CTTCGTTGAATACTGTTTCAACAAACAATCCAAGCCTTGGTCGCCTCATCTGGACCCAAA
A_12_P100772	T12F5.1	0.942862	P	11154.5	P	10396.2	T12F5.1	NM_058809	NM_058809	Cel.16751	188455	hypothetical protein		TC192015	GO:0002119(nematode larval development)|GO:0009792(embryo development ending in birth or egg hatching)|GO:0010171(body morphogenesis)|GO:0040007(growth)|GO:0040035(hermaphrodite genitalia development)|GO:0045132(meiotic chromosome segregation)	none available [T12F5.1]	chrI:3742448-3742507	wb|T12F5.1|ref|NM_058809|tc|TC192015	AGAAGCAATTCGTTCGCGGAAAAGTTACCGCAGAGCAGAAGCGAAAGTTGAAGAGAAAAC
A_12_P100773	lys-4	0.515194	P	271480	P	138257	F58B3.1	NM_069791	NM_069791	Cel.12809	178086	LYSozyme		TC208304	GO:0003796(lysozyme activity)|GO:0009253(peptidoglycan catabolic process)|GO:0016998(cell wall macromolecule catabolic process)	none available [F58B3.1]	chrIV:11621579-11621520	wb|F58B3.1|ref|NM_069791|tc|TC208304|tc|TC193691	GATTTCTCAAAGTTCGCACCTTTCGGAGGATGGAGCAGACCAACAATTCATCAATGGGAA
A_12_P100774	twk-26	0.503291	P	445.138	P	221.458	NM_076121	NM_076121	NM_076121	Cel.239	180592	TWiK family of potassium channels		TC182764	GO:0005267(potassium channel activity)|GO:0009792(embryo development ending in birth or egg hatching)|GO:0016020(membrane)|GO:0016021(integral to membrane)|GO:0071805(potassium ion transmembrane transport)	Caenorhabditis elegans TWiK family of potassium channels family member (twk-26) (twk-26) mRNA, complete cds [NM_076121]	chrX:3051297-3050549	ref|NM_076121|gb|AF083653|tc|TC182764	CGTGCACCAACTTTAGGAGCATTTGGTGGATTTGATATGAATCTTTTCAAACGCGGACGC
A_12_P100775	dgk-2	1.0603	P	3989.84	P	4181.79	F46H6.2c	NM_001029510	NM_001029510	Cel.17505	180720	DiacylGlycerol Kinase		TC204319	GO:0004143(diacylglycerol kinase activity)|GO:0007205(activation of protein kinase C activity by G-protein coupled receptor protein signaling pathway)|GO:0016021(integral to membrane)|GO:0035556(intracellular signal transduction)|GO:0071688(striated muscle myosin thick filament assembly)	dgk-2 encodes a putative diacylglycerol kinase. [Source: WormBase] [F46H6.2c]	chrX:4494997-4494938	wb|F46H6.2c|ref|NM_001029510|tc|TC204319|tc|TC192575	CGAAATTCTTTCTTTTTCAGAATTTCGCCAAAAGTAGCGGCCTAGGGCTTTGTATATCAT
A_12_P100776	C23F12.3	0.759903	A	7.22013	A	5.42351	C23F12.3	NM_077177	NM_077177	Cel.36807	182811	hypothetical protein		TC200915		none available [C23F12.3]	chrX:9394004-9394061	wb|C23F12.3|ref|NM_077177|tc|TC200915	ACGTCACACTCAACAAACAAACAACATAATAAGGAAATGAATAGAATGGGACCAGTTATC
A_12_P100777	ZK550.3	1.0276	P	5522.4	P	5609.56	ZK550.3	NM_070658	NM_070658	Cel.6216	178501	hypothetical protein		TC180121	GO:0004222(metalloendopeptidase activity)|GO:0006508(proteolysis)|GO:0009792(embryo development ending in birth or egg hatching)|GO:0040018(positive regulation of multicellular organism growth)	none available [ZK550.3]	chrIV:17254637-17254696	wb|ZK550.3|ref|NM_070658|tc|TC180121|tc|TC207443	ATCTGTGATCACTACGCCCCACCAATGGCCATTCAAGATGAAATGGAAATGTCGGAGAAT
A_12_P100778	C44E4.1	1.01884	P	12098.6	P	12184.8	C44E4.1a	NM_059006	NM_059006	Cel.18350	172068	hypothetical protein		TC177956	GO:0006260(DNA replication)	none available [C44E4.1a]	chrI:4610369-4610310	wb|C44E4.1a|wb|C44E4.1c|wb|C44E4.1b.2|wb|C44E4.1b.1	CAAATATTCTCCCATGTGAAGATGTTGCAGAATTCTGCGATGTAACTGGAGCTCCGATTG
A_12_P100779	T19C9.8	1.2186	P	221.88	P	267.274	T19C9.8	NM_074966	NM_074966	Cel.23508	180142	hypothetical protein		TC185422		none available [T19C9.8]	chrV:17240547-17240606	wb|T19C9.8|ref|NM_074966|tc|TC185422	GTTGAACTCATTAAAGGATCTTCCGCTTTGTATTATATCTATGTAATTGGTTTGGTGTGC
A_12_P100780	cct-1	1.05993	P	68245.7	P	71504.2	T05C12.7.1	NM_063321	NM_063321	Cel.17047	174318	Chaperonin Containing TCP-1		TC209232	GO:0002119(nematode larval development)|GO:0005524(ATP binding)|GO:0005737(cytoplasm)|GO:0006457(protein folding)|GO:0006898(receptor-mediated endocytosis)|GO:0006915(apoptotic process)|GO:0009792(embryo development ending in birth or egg hatching)|GO:0040007(growth)|GO:0040010(positive regulation of growth rate)|GO:0040035(hermaphrodite genitalia development)|GO:0040039(inductive cell migration)…	cct-1 encodes a putative alpha subunit of the eukaryotic cytosolic ('T complex') chaperonin, orthologous to human TCP1 (OMIM:186980), and required for normal pronuclear-centrosome rotation, positioning of the mitotic spindle, meiosis, and distal tip cell migration. CCT-1 is also required to repress SKN-1-dependent transcription of gst-4, and for fertility and viability. CCT-1 is expressed in larv…	chrII:8187358-8187417	wb|T05C12.7.1|ref|NM_063321|tc|TC209232|tc|TC182269	GTGCTTCTCACATAATTCCGATCTGCTGCTCCTTATCCCAAATTCTCATGTTCAGCTTTT
A_12_P100781	ttr-18	2.25322	P	8873.12	P	19763.2	B0334.1.2	NM_064052	NM_064052	Cel.8504	174757	TransThyretin-Related family domain		TC197820	GO:0005615(extracellular space)	Caenorhabditis elegans TransThyretin-Related family domain family member (ttr-18) (ttr-18) mRNA, complete cds [NM_064052]	chrII:11485597-11485538	wb|B0334.1.2|wb|B0334.1.3|wb|B0334.1.1|ref|NM_064052	AATTTGGCCGGATCATTCTCCGGAGAATCCACCGATTGCCTCAACTAGATCCTTCTTATA
A_12_P100782		1.06024	P	889.449	P	932.19	TC192882							TC192882	GO:0003700(sequence-specific DNA binding transcription factor activity)|GO:0005634(nucleus)|GO:0006325(chromatin organization)|GO:0006355(regulation of transcription, DNA-dependent)	Rep: C12D12.5 - Caenorhabditis elegans, complete [TC192882]	chrX:3505619-3505516	tc|TC192882	ACCCATAATAAGAATCAAGAATCCCAAGGCTTCAAGATTACAAATAATGACCAATCACAC
A_12_P100783	W09G3.1	1.01386	P	10297.9	P	10320.6	W09G3.1a	NM_061017	NM_061017	Cel.16565	173250	hypothetical protein		TC188908	GO:0019915(lipid storage)	none available [W09G3.1a]	chrI:13828204-13828145	wb|W09G3.1a|ref|NM_061017|tc|TC188908	GTGCCAAGTCGCTGGAAAATTGAATTTTGCGAGAAATCGACCGAGTGCGGTGGTTATTTA
A_12_P100784	tag-147	1.08161	P	1484.43	P	1587.12	R09A8.3.3	NM_077708	NM_077708	Cel.22648	181410	Temporarily Assigned Gene name		TC204318		Caenorhabditis elegans Temporarily Assigned Gene name family member (tag-147) (tag-147) mRNA, complete cds [NM_077708]	chrX:12625391-12625332	wb|R09A8.3.3|wb|R09A8.3.1|wb|R09A8.3.2|ref|NM_077708	TTCTGCATTGGAGGTTTCAACGGCGTCAAGTTCCTTGACACAATCGAGCTTTTGGAGAAT
A_12_P100785	Y62H9A.10	0.992293	A	5.59821	A	5.49119	NM_077590	NM_077590	NM_077590	Cel.28356	190465	hypothetical protein		TC192792	GO:0016021(integral to membrane)	Caenorhabditis elegans hypothetical protein (Y62H9A.10) mRNA, complete cds [NM_077590]	chrX:11900684-11900625	ref|NM_077590|tc|TC192792	TGGTAAAGTTTCCAATCCGTTAGATTGGACAAAAAACTCAATGGATTTTTTGTTCGCTTG
A_12_P100786	F11A3.2	0.975885	P	2024.31	P	1952.78	F11A3.2b	NM_001028614	NM_001028614	Cel.4157	179331	hypothetical protein		TC189903	GO:0002119(nematode larval development)|GO:0003743(translation initiation factor activity)|GO:0005085(guanyl-nucleotide exchange factor activity)|GO:0005851(eukaryotic translation initiation factor 2B complex)|GO:0006412(translation)|GO:0006413(translational initiation)|GO:0006898(receptor-mediated endocytosis)|GO:0006950(response to stress)|GO:0008340(determination of adult lifespan)|GO:0009792(…	none available [F11A3.2a]	chrV:9517031-9517090	wb|F11A3.2b|wb|F11A3.2a|ref|NM_001028614|ref|NM_001028613	ATTGAGTGCATCCAATCGGATCTTGTAACTGCTGTCGTAACAGATCTTCGAATCCTTGGA
A_12_P100787	F48E3.9	0.873018	P	59.9912	P	51.7712	F48E3.9	NM_076863	NM_076863	Cel.25308	185982	hypothetical protein		NP299667	GO:0000139(Golgi membrane)|GO:0003827(alpha-1,3-mannosylglycoprotein 2-beta-N-acetylglucosaminyltransferase activity)|GO:0006487(protein N-linked glycosylation)|GO:0071688(striated muscle myosin thick filament assembly)	none available [F48E3.9]	chrX:7484580-7484639	wb|F48E3.9|ref|NM_076863|gb|CV125435|tc|NP299667	ATGGAAAGAAGTCGAGTTGAAAAGGAGCTCAACGCACTTCATGCTCTTTCCAAATCTTTG
A_12_P100788		0.561512	P	55.2078	P	30.6434	TC180671							TC180671		Rep: Serpentine receptor, class w protein 40 - Caenorhabditis elegans, partial (81%) [TC180671]	chrII:4316874-4316815	tc|TC180671	CAGCTATCACAACAGTTCTAGCCCAACGATTGTATTTCCACAAAACTCGGCATTTGAATT
A_12_P100789	upp-1	1.11491	P	25589.7	P	28202.2	ZK783.2.1	NM_066270	NM_066270	Cel.21336	176077	Uridine PhosPhorylase		TC189944	GO:0003824(catalytic activity)|GO:0004850(uridine phosphorylase activity)|GO:0005737(cytoplasm)|GO:0006212(uracil catabolic process)|GO:0006218(uridine catabolic process)|GO:0009032(thymidine phosphorylase activity)|GO:0009116(nucleoside metabolic process)|GO:0009166(nucleotide catabolic process)|GO:0019860(uracil metabolic process)|GO:0046104(thymidine metabolic process)|GO:0046108(uridine metab…	upp-1 encodes the C. elegans uridine phosphorylase ortholog. loss of upp-1 activity results in resistance to the anticancer pyrimidine analog 5-fluorouracil (5-FU). in vitro, UPP-1 exhibits both uridine and thymidine phosphorylase activity. [Source: WormBase] [ZK783.2.1]	chrIII:7641082-7641023	wb|ZK783.2.1|ref|NM_066270	TTCTCTAATGCACCCCTCTCTAACTAACCCTTCTCTTCTAGAATAATGTGATTCTGTTTG
A_12_P100790	ttr-37	0.518543	P	2656.35	P	1361.6	F21E9.3	NM_075844	NM_075844	Cel.1161	184782	TransThyretin-Related family domain		TC197266	GO:0005615(extracellular space)	none available [F21E9.3]	chrX:1335538-1335479	wb|F21E9.3|ref|NM_075844|gb|BJ808658|tc|TC197266	CAAAATCCCAGTTTTCGACCTGGGATCTATCAACTTGGAATTGGGATTTGGAAATGAAAA
A_12_P100791	amx-2	0.939665	P	1033.32	P	959.809	B0019.1	NM_060835	NM_060835	Cel.17038	173146	AMine oXidase family		NP947304	GO:0009055(electron carrier activity)|GO:0016491(oxidoreductase activity)|GO:0055114(oxidation-reduction process)	none available [B0019.1]	chrI:12759806-12759747	wb|B0019.1|ref|NM_060835|tc|NP947304|tc|TC180451	AATTGGCGTCAAGTCTGACGCAATTGGTGCAAACACTCTTACAGACTTTGCGTCTACAGT
A_12_P100792	M151.4	1.34236	P	60.8748	P	80.7761	M151.4	NM_062197	NM_062197	Cel.34573	187481	hypothetical protein		TC181708		none available [M151.4]	chrII:3626757-3626816	wb|M151.4|ref|NM_062197|tc|TC181708	CTTCCACCTCCAGAGCATCCAAAAGAATTGCAGCAAAAAATGCTCAGGAAGAGCCAACAA
A_12_P100793	unc-39	0.526532	P	3736.58	P	1944.81	F56A12.1	NM_074162	NM_074162	Cel.4331	191623	UNCoordinated		TC195710	GO:0001764(neuron migration)|GO:0002119(nematode larval development)|GO:0003700(sequence-specific DNA binding transcription factor activity)|GO:0005515(protein binding)|GO:0005634(nucleus)|GO:0006355(regulation of transcription, DNA-dependent)|GO:0007411(axon guidance)|GO:0008078(mesodermal cell migration)|GO:0009792(embryo development ending in birth or egg hatching)|GO:0016477(cell migration)|G…	unc-39 encodes a homeodomain transcription factor that belongs to the Six4/5 family of homeodomain proteins that includes human Six5. UNC-39 is required for axonal pathfinding in anterior-derived neurons and for specification of most mesodermal cell types and may regulate a developmental decision between migration and differentiation. UNC-39 is expressed in the embryo in anterior neurons, posteri…	chrV:14375685-14375744	wb|F56A12.1|ref|NM_074162|tc|TC195710|tc|TC188031	AACTTGGCAGCTGCTCCATTCAATATGAACATGATCTATGGTACATTACGTGACAGTCAG
A_12_P100794	atg-13	0.933441	P	5120.58	P	4724.8	NM_066381	NM_066381	NM_066381	Cel.7923	176150	AuTophaGy (yeast Atg homolog)		TC184394		Caenorhabditis elegans AuTophaGy (yeast Atg homolog) family member (atg-13) (atg-13) mRNA, complete cds [NM_066381]	chrIII:8156180-8156038	ref|NM_066381|tc|TC184394	AACATGGACTTGAAAACAGAGCTCGAAAAAATAAGTTCTCAAACTGCCAACTTCAACAAT
A_12_P100795	F28C10.1	0.355476	A	19.1989	A	6.74628	F28C10.1	NM_075716	NM_075716	Cel.1110	185050	hypothetical protein		TC198073		none available [F28C10.1]	chrX:544194-544253	wb|F28C10.1|ref|NM_075716|tc|TC198073	ATTATTACAAGCTGTCGCAGTTGATGAAAGACTTTGTCCCGTTGGATATCAGTTTCTTCA
A_12_P100796		1.15493	P	126.98	P	144.966	TC190013							TC190013		Rep: Transposase - Adineta vaga, partial (57%) [TC190013]	chrIV:4219334-4219275	tc|TC190013	GAGCCAGAGCCACTGTTCAATTGAAGAAATTTACTGCTTATTCAAAAATTCGAATGATTG
A_12_P100797	mev-1	0.989195	P	19569.9	P	19135.8	T07C4.7.1	NM_066882	NM_066882	Cel.6305	260040	abnormal MEthyl Viologen sensitivity		TC193358	GO:0000104(succinate dehydrogenase activity)|GO:0005743(mitochondrial inner membrane)|GO:0005749(mitochondrial respiratory chain complex II)|GO:0006099(tricarboxylic acid cycle)|GO:0006121(mitochondrial electron transport, succinate to ubiquinone)|GO:0006898(receptor-mediated endocytosis)|GO:0009055(electron carrier activity)|GO:0009792(embryo development ending in birth or egg hatching)|GO:00160…	mev-1 is orthologous to the human gene SUCCINATE DEHYDROGENASE COMPLEX, SUBUNIT C, INTEGRAL MEMBRANE PROTEIN, 15KD (SDHC. OMIM:602413), which when mutated leads to familial nonchromaffin paragangliomas type 3. [Source: WormBase] [T07C4.7.1]	chrIII:10334812-10334871	wb|T07C4.7.1|wb|T07C4.7.2|ref|NM_066882|tc|TC193358	ACTTTCGGCTATTCTTGCTCTCGCCATTGTCTTCAACTCTTGCCAGAACAAGAGCAACAA
A_12_P100798	nhr-21	0.360863	P	5534.01	P	1974.06	F21D12.1a	NM_001026929	NM_001026929	Cel.14682	174202	Nuclear Hormone Receptor family	F21D12.1d.1	TC182993	GO:0003700(sequence-specific DNA binding transcription factor activity)|GO:0003707(steroid hormone receptor activity)|GO:0005634(nucleus)|GO:0006355(regulation of transcription, DNA-dependent)|GO:0008270(zinc ion binding)|GO:0043401(steroid hormone mediated signaling pathway)|GO:0043565(sequence-specific DNA binding)	none available [F21D12.1a]	chrII:7348977-7349036	wb|F21D12.1a|wb|F21D12.1d|wb|F21D12.1b|ref|NM_001026929	TCTGTGATTTTTCGTGTACAGTGTGATTTCATTTCCCATACATAGATCTGTTTTTTGCAC
A_12_P100799	F42A9.8	1.06992	P	14022.5	P	14830.5	F42A9.8	NM_069073	NM_069073	Cel.12948	185656	hypothetical protein		TC202567	GO:0005515(protein binding)	none available [F42A9.8]	chrIV:8618364-8618305	wb|F42A9.8|ref|NM_069073|tc|TC202567	GATGAAATTGAAAGCGAAATCTTACCAACTCGTGCCACAGGACCATCTAACTCTTCATGA
A_12_P100800	ZC190.4	1.15768	P	105.77	P	121.039	ZC190.4	NM_072832	NM_072832	Cel.8994	179248	hypothetical protein		TC181281		none available [ZC190.4]	chrV:8670499-8670558	wb|ZC190.4|ref|NM_072832|tc|TC181281	TTGTGCTTCAATCATTGCTGATGAGAGCCTATTTTCATCCGTGTACGGTGTCAATCAAGT
A_12_P100802	F41F3.1	0.971341	A	5.90843	A	5.67311	F41F3.1	NM_071852	NM_071852	Cel.34486	185626	hypothetical protein		TC194068	GO:0016021(integral to membrane)	none available [F41F3.1]	chrV:4655700-4655759	wb|F41F3.1|ref|NM_071852|tc|TC194068	CATTGTATTTGGGTGCCGAATTTATAATCGGAGAAGATACAGGAATGCGTATAATGGTGC
A_12_P100803	R05D7.5	1.16166	P	2462.56	P	2827.76	R05D7.5	NM_060677	NM_060677	Cel.168	173097	hypothetical protein		TC188283		none available [R05D7.5]	chrI:12188661-12188720	wb|R05D7.5|ref|NM_060677|tc|TC188283	CTCTTCACAAACAACGTCTATCTTTTGACAAAACAACAGTGCCAATGCTCGTGTCCAGCT
A_12_P100804	F35E2.8	1.0425	P	145.64	P	150.084	F35E2.8	NM_060585	NM_060585	Cel.18773	185290	hypothetical protein		TC191457		This gene encodes a protein containing an F-box, a motif predicted to mediate protein-protein interactions either with homologs of yeast Skp-1p or with other proteins. [Source: WormBase] [F35E2.8]	chrI:11719713-11719772	wb|F35E2.8|ref|NM_060585|tc|TC191457	AAGCTAATGGAAGGATTGGACTTTTGACTTTTGAAATATGGGGACACCTTCACTTGAAAG
A_12_P100805	F36G9.7	1.6467	P	68.6869	P	111.806	F36G9.7	NM_074602	NM_074602	Cel.26713	185370	hypothetical protein		NP13410644	GO:0016021(integral to membrane)	none available [F36G9.7]	chrV:15968642-15968583	wb|F36G9.7|ref|NM_074602|tc|NP13410644|tc|NP007593	AACATTCTCTGCTCTATATGTCCTACACATTAGTATTCACACATCTGGATTCGAAAATCC
A_12_P100806	T26A8.1	0.0389598	M	178011	P	6855.53	T26A8.1.2	NM_069035	NM_069035	Cel.5820	177644	hypothetical protein		TC180582	GO:0016021(integral to membrane)	Caenorhabditis elegans hypothetical protein (T26A8.1) mRNA, complete cds [NM_069035]	chrIV:8437825-8437884	wb|T26A8.1.2|wb|T26A8.1.1|ref|NM_069035|tc|TC180582	GTCATTGTGATAATGATGTTTCTGTGAAAAGGAGTTTTCCTTTTCTCCCCAGATTCATGT
A_12_P100807	T21D11.1	0.487118	P	33.6208	A	16.189	T21D11.1	NM_066198	NM_066198	Cel.34520	176025	hypothetical protein		TC188927	GO:0004222(metalloendopeptidase activity)|GO:0006508(proteolysis)|GO:0008237(metallopeptidase activity)|GO:0008270(zinc ion binding)|GO:0031012(extracellular matrix)	none available [T21D11.1]	chrIII:7245797-7245738	wb|T21D11.1|ref|NM_066198|gb|AF099191|tc|TC188927	CCATTTCCACTTCCTTCAATTGAGCATTTTCAAAGACGAAACGACTGGTTTGTTCTATAG
A_12_P100808	Y37H2A.12	1.08546	P	4237.4	P	4546.65	Y37H2A.12	NM_001047726	NM_001047726	Cel.34056	4363083	hypothetical protein		NP161980		none available [Y37H2A.12]	chrV:18129348-18129289	wb|Y37H2A.12|ref|NM_001047726|tc|NP161980|tc|TC193193	CGGAGCCAACGAAATTGTCTTTGAGCAGAATTATGTGAAATTCGCCGTCAAATGCGAAGA
A_12_P100809	tsp-14	0.990907	P	1026.87	P	1005.83	F39C12.3b	NM_076427	NM_076427	Cel.17948	180761	TetraSPanin family		TC184196	GO:0016021(integral to membrane)	Caenorhabditis elegans TetraSPanin family member (tsp-14) (tsp-14) mRNA, complete cds [NM_076427]	chrX:4866773-4866714	wb|F39C12.3b|ref|NM_076427|tc|TC184196	GGGTCGCCAAACAAGTTGCCTATTCATTGTCCGGAATTCTAGCCATCGCTTTACACTTTT
A_12_P100810	srsx-37	2.1272	P	44.4938	P	93.5589	M01B2.7	NM_074376	NM_074376	Cel.27325	187358	Serpentine Receptor, class SX	T26E4.15.1	NP010498	GO:0007186(G-protein coupled receptor signaling pathway)|GO:0016021(integral to membrane)	none available [M01B2.7]	chrV:15257616-15257557	wb|M01B2.7|wb|T26E4.15|ref|NM_074376|ref|NM_074544	CAACAAGCTTCCGATCCACCAAAGTCAAGTAATCAGAGACCATTTACAAATACAAGCTGA
A_12_P100811	Y23H5A.3	1.07119	P	12492.4	P	13227.9	Y23H5A.3	NM_058610	NM_058610	Cel.16530	171819	hypothetical protein		TC195673	GO:0001703(gastrulation with mouth forming first)|GO:0009790(embryo development)|GO:0009792(embryo development ending in birth or egg hatching)|GO:0040017(positive regulation of locomotion)|GO:0051301(cell division)	none available [Y23H5A.3]	chrI:2621315-2621374	wb|Y23H5A.3|ref|NM_058610|tc|TC195673|tc|TC202528	GAAACCGACGTTCGACAAGGTTCTCTTCAACAGCGAAGACATCAAGGATTCCGTTTTCAA
A_12_P100812	ubc-15	1.25183	P	391.625	P	484.609	NM_061996	NM_061996	NM_061996	Cel.13833	173637	UBiquitin Conjugating enzyme		TC194745	GO:0016881(acid-amino acid ligase activity)|GO:0040010(positive regulation of growth rate)	Caenorhabditis elegans UBiquitin Conjugating enzyme family member (ubc-15) (ubc-15) mRNA, complete cds [NM_061996]	chrII:2908673-2906694	ref|NM_061996|tc|TC194745	TGTATGCGGCGGCGAGCAAAGAGTTTAATGTTAAGGTATACAACTGGAATTTGGCTGGAA
A_12_P100813		1.00344	A	5.91906	A	5.87112	Y102A5C.10							NP007248		This gene encodes a protein containing an F-box, a motif predicted to mediate protein-protein interactions either with homologs of yeast Skp-1p or with other proteins. [Y102A5C.10]	chrV:16941425-16941484	wb|Y102A5C.10|wb|Y102A5C.12|tc|NP007248|tc|NP007249	TGGAACTGTGTATTATTCAAAAGAAAACGGAGGTAGTGTCACGCATTGGACAAGATCTGG
A_12_P100814		0.655633	P	48.28	P	31.29	K07A1.14	NM_001026379	NM_001026379	Cel.29731				TC195382		none available [K07A1.14]	chrI:9605117-9605176	wb|K07A1.14|ref|NM_001026379|tc|TC195382	GTGGTCAACGAAATAAACTTGGTTATTCCTGAATCCTCTCCAGATAAATTTCGAAAAAAC
A_12_P100815	tag-333	1.04733	P	802.403	P	830.719	C48G7.3a	NM_001129408	NM_001129408	Cel.17363	3565509	Temporarily Assigned Gene name	C48G7.3f	TC198710	GO:0007165(signal transduction)	none available [C48G7.3a]	chrV:14795983-14795924	wb|C48G7.3a|wb|C48G7.3c.1|wb|C48G7.3b|wb|C48G7.3c.2	GCTATGAATGAAAAACGACGACATCCGTCTGATTCGTTGTCGAGTGGATCTTCCGATCAT
A_12_P100816	Y73B6BL.33	1.05556	P	18962.7	P	19786.1	Y73B6BL.33	NM_171360	NM_171360	Cel.17246	177398	hypothetical protein		TC181498	GO:0003676(nucleic acid binding)|GO:0009792(embryo development ending in birth or egg hatching)|GO:0040018(positive regulation of multicellular organism growth)	none available [Y73B6BL.33]	chrIV:6373280-6373221	wb|Y73B6BL.33|ref|NM_171360|tc|TC181498	TCTGTATCCTTTTTGATATTTAATGGCTGTTCGCCCCGCGTTTTAATATGTTACAATTTG
A_12_P100817	ZK930.5	1.26371	P	333.33	P	416.388	ZK930.5	NM_064136	NM_064136	Cel.28677	191465	hypothetical protein		TC194616		none available [ZK930.5]	chrII:11883323-11883382	wb|ZK930.5|ref|NM_064136|tc|TC194616	GAAATTGGATCTAGCCCACGAAAAATTCGCAGATCGTGTTGTGTAAGTATTTACAAGCAA
A_12_P100818	C37C3.7	0.905172	P	571.09	P	510.991	C37C3.7	NM_072618	NM_072618	Cel.4566	183289	hypothetical protein		TC186952	GO:0016021(integral to membrane)	none available [C37C3.7]	chrV:7835446-7835387	wb|C37C3.7|ref|NM_072618|tc|TC186952	TCGAAAAAGTGAGCCAGCGGTGCTCAAATTGGGTATTCGGAAGGAGAAGATCAAGTTAGA
A_12_P100819	set-6	0.961736	P	1200.23	P	1141.04	C49F5.2	NM_077602	NM_077602	Cel.8270	181371	SET (trithorax/polycomb) domain containing		TC193241		set-6 encodes a putative histone H3 lysine-9 methyltransferase. SET-6 has no non-nematode orthologs, but several paralogs (SET-13, SET-15, SET-19, SET-20, SET-21, and SET-32). neither set-6(tm1611) nor set-6(RNAi) have any obvious phenotypes. [Source: WormBase] [C49F5.2]	chrX:11970305-11970246	wb|C49F5.2|ref|NM_077602|tc|TC193241	GCGACAATTGTCTACAGCGACTTGTGAACGTTTGGAAAACGTTATTGAAATTGAACTGTC
A_12_P100820	Y41C4A.8	0.959772	P	1398.61	P	1326.91	Y41C4A.8	NM_067114	NM_067114	Cel.9809	176603	hypothetical protein		TC204398		none available [Y41C4A.8]	chrIII:11707061-11707002	wb|Y41C4A.8|ref|NM_067114|gb|FN878910|tc|TC204398	AAAGTTGTTGAATTCATGAAAAAATACGGAAACCGTGCGCCAGAAGAGATTACTCGCGAC
A_12_P100821	daf-28	0.680575	P	336.794	P	226.578	Y116F11B.1	NM_075439	NM_075439	Cel.1435	191014	abnormal DAuer Formation		TC205111	GO:0005158(insulin receptor binding)|GO:0005179(hormone activity)|GO:0005576(extracellular region)|GO:0009605(response to external stimulus)|GO:0016021(integral to membrane)|GO:0040024(dauer larval development)|GO:0042594(response to starvation)|GO:0042990(regulation of transcription factor import into nucleus)|GO:0046626(regulation of insulin receptor signaling pathway)	daf-28 encodes a beta-type insulin, mostly similar to INS-4 and INS-6 and homologous to human insulin. DAF-28 inhibits dauer formation. daf-28 mutants arrest as dauers and have downregulated signals through the DAF-2/insulin pathway. in young animals, daf-28 is expressed in ASI and ASJ neurons, which regulate dauer formation. in older animals, daf-28 expression spreads to other head neurons and t…	chrV:19811475-19811534	wb|Y116F11B.1|ref|NM_075439|tc|TC205111	CACCTATCAATGCACTGCCGAGTATATACAAACTGCCTGTTGCCCACGTTTGCTTCTTTA
A_12_P100822	Y37E11AL.9	0.967818	P	292.023	P	279.375	Y37E11AL.9	NM_067999	NM_067999	Cel.28097	189622	hypothetical protein		TC201371		none available [Y37E11AL.9]	chrIV:3699918-3699859	wb|Y37E11AL.9|ref|NM_067999|tc|TC201371	GCACCGAAAAATTACAGAACAGGAGCTCAAAAGCAGGTGAAGCCAAAAAGAGAAGCTCGT
A_12_P100823	Y111B2A.8	1.24827	P	3449.94	P	4256.93	Y111B2A.8	NM_067236	NM_067236	Cel.24473	176677	hypothetical protein		TC181808		aakg-1 is orthologous to the human gene AMP-ACTIVATED PROTEIN KINASE GAMMA SUBUNIT (PRKAG2. OMIM:602743), which when mutated leads to disease. aakg-1 encodes one of five C. elegans AMP kinase (AMPK) gamma regulatory subunits. [Source: WormBase] [Y111B2A.8]	chrIII:12538979-12538920	wb|Y111B2A.8|ref|NM_067236|tc|TC181808	GGTATTGAAGTTGAAGATGATGATGATGATGACGAAGAAGCTCCACCACCATCAATTGAT
A_12_P100824	nhr-116	0.697491	P	1021.97	P	704.618	F09C6.9	NM_074872	NM_074872	Cel.4201	180129	Nuclear Hormone Receptor family		TC183640	GO:0003700(sequence-specific DNA binding transcription factor activity)|GO:0003707(steroid hormone receptor activity)|GO:0005634(nucleus)|GO:0006355(regulation of transcription, DNA-dependent)|GO:0008270(zinc ion binding)|GO:0043401(steroid hormone mediated signaling pathway)|GO:0043565(sequence-specific DNA binding)	none available [F09C6.9]	chrV:16915175-16915234	wb|F09C6.9|ref|NM_074872|gb|AY204204|tc|TC183640	TTCTGCCAACTTTGGCTCATGCTCCAAAGTGTCTTGTTATCCGTGTCATTGAGGATATTA
A_12_P100825	R08F11.1	1.15744	P	207.497	P	237.403	R08F11.1	NM_071646	NM_071646	Cel.27432	187703	hypothetical protein		TC179543	GO:0004348(glucosylceramidase activity)|GO:0006665(sphingolipid metabolic process)|GO:0006680(glucosylceramide catabolic process)|GO:0016020(membrane)|GO:0016021(integral to membrane)|GO:0018991(oviposition)|GO:0040011(locomotion)	none available [R08F11.1]	chrV:3779176-3779117	wb|R08F11.1|ref|NM_071646|tc|TC179543	ATTCAGAGTGAAGAAGTATGGGCTGGCATCACTTATGCACTCTCCGCGATGATGATTGAA
A_12_P100826	C18A3.3	1.09173	P	25226.8	P	27224.3	C18A3.3	NM_062724	NM_062724	Cel.15819	173968	hypothetical protein		TC187737	GO:0002119(nematode larval development)|GO:0006898(receptor-mediated endocytosis)|GO:0009792(embryo development ending in birth or egg hatching)|GO:0040007(growth)|GO:0040035(hermaphrodite genitalia development)	none available [C18A3.3]	chrII:5717807-5717866	wb|C18A3.3|ref|NM_062724|tc|TC187737	GAGGAGGACGCGGTGGACGCGGAAGACGTTAAGCAAACGTTAAGCCTATTTTTATATTTA
A_12_P100827	Y106G6E.1	1.15936	A	6.77779	A	7.76757	Y106G6E.1	NM_060288	NM_060288	Cel.16208	190919	hypothetical protein		TC186047	GO:0004672(protein kinase activity)|GO:0004674(protein serine/threonine kinase activity)|GO:0004713(protein tyrosine kinase activity)|GO:0005524(ATP binding)|GO:0006468(protein phosphorylation)	none available [Y106G6E.1]	chrI:10198338-10198279	wb|Y106G6E.1|ref|NM_060288|tc|TC186047	CTTACAATCCGTGAAATCTGGAGATACAACTTTGACGAATGAATCGGTTGAGCAGACGAG
A_12_P100828	H11L12.1	1.17081	P	6151.94	P	7119.95	H11L12.1	NM_078460	NM_078460	Cel.20832	186723	hypothetical protein		TC191828		none available [H11L12.1]	chrX:17710492-17710433	wb|H11L12.1|ref|NM_078460|tc|TC191828	TGTCACTGGAGCAATAATATGTGGTGATCACCTCCATCCATATCTATTGTTAAATTGTAA
A_12_P100829	F26D2.14	0.948805	A	6.82801	A	6.40396	F26D2.14	NM_074755	NM_074755	Cel.35618	184968	hypothetical protein		TC191720		none available [F26D2.14]	chrV:16436632-16436691	wb|F26D2.14|ref|NM_074755|tc|TC191720	AATGGCTTTTGCACTAACACCCACTATACGGTAGCAAGACGAAAAGCAACATGCGCAACT
A_12_P100830	efn-3	1.16517	P	397.459	P	457.782	F15A2.5	NM_077849	NM_077849	Cel.1235	184508	Eph(F)riN		TC199950	GO:0016020(membrane)	efn-3 encodes a potential GPI-modified ephrin that is, with EFN-2, is required for normal epidermal organization in the male tail. EFN-3, along with EFN-1 and EFN-2, activates the VAB-1 tyrosine kinase in vivo and binds it in vitro, and has a minor role in embryonic epiboly. [Source: WormBase] [F15A2.5]	chrX:13476097-13476038	wb|F15A2.5|ref|NM_077849|tc|TC199950	ACCAAAACTTTACGCTCTTGACCACAACGTCACTACTTTTCTGCACAATGTTCTTAAGCG
A_12_P100831	C05B5.8	1.96659	P	3985.88	P	7748.48	C05B5.8	NM_001025971	NM_001025971	Cel.10895	259334	hypothetical protein		TC206844	GO:0016021(integral to membrane)	none available [C05B5.8]	chrIII:10005512-10005453	wb|C05B5.8|ref|NM_001025971|tc|TC206844|tc|TC195942	TCGCTGAAATATCTGCTAGTCCATCGTCTCTGGGAATACGCAAAAGCAACAGAAGCTTCA
A_12_P100832	tnt-4	0.648135	P	3767.62	P	2413.85	T08B1.2b	NM_182357	NM_182357	Cel.8463	178679	TropoNin T		TC187323	GO:0006936(muscle contraction)	none available [T08B1.2a]	chrV:1990086-1990027	wb|T08B1.2b|wb|T08B1.2a|ref|NM_182357|ref|NM_071143	GTCCAAATCTCTTCCAAATACGACAGACAAATCGACAGAAGAAACTTCAAGGAGCGCCGT
A_12_P100833	gna-2	0.927688	P	52255.8	P	47919.7	T23G11.2	NM_059743	NM_059743	Cel.16702	172533	Glucosamine phosphate N-Acetyl transferase		TC184862	GO:0000910(cytokinesis)|GO:0008080(N-acetyltransferase activity)|GO:0008152(metabolic process)|GO:0009792(embryo development ending in birth or egg hatching)	gna-2 encodes a glucosamine 6-phosphate N-acetyltransferase required for synthesis of UDP-N-acetylglucosamine (UDP-GlcNAc), N-acetylgalactosamine (UDP-GalNAc), alpha-GalNAc-modifications of mucin-like proteins, and chitin. GNA-2 is also required for eggshell synthesis and osmotic integrity, progression past meiosis metaphase I, error-free chromosomal segregation during meiosis, polar body extrusi…	chrI:7700781-7700840	wb|T23G11.2|ref|NM_059743|gb|AY455927|tc|TC184862	TCCCATTCTACAACAAATTCGGGTACAACGAGAACATCCATTTCATGGTTCAACGCTTCG
A_12_P100834	R144.5	0.983964	P	10406.3	P	10121.7	R144.5	NM_065659	NM_065659	Cel.8912	187901	hypothetical protein		TC182910	GO:0016021(integral to membrane)	none available [R144.5]	chrIII:5001182-5001241	wb|R144.5|ref|NM_065659|tc|TC182910	CGACTTCGAAAAATTCAACCAACTCAAAGTATCATCCAAAGACGGGGCAAAGCCGAGTAG
A_12_P100836	F13E9.4	0.359754	P	133.452	P	47.4579	F13E9.4	NM_069623	NM_069623	Cel.13137	184422	hypothetical protein		TC185210		none available [F13E9.4]	chrIV:10895256-10895197	wb|F13E9.4|ref|NM_069623|tc|TC185210	AAAGTACGACTGCAACTTCTGCTGCAACAAAGAAGAAGACAACAAAGGCGACATCCGGAT
A_12_P100837	Y43F8B.9	1.0558	P	805.583	P	840.758	Y43F8B.9	NM_075389	NM_075389	Cel.1777	180276	hypothetical protein		TC202358		none available [Y43F8B.9]	chrV:19480273-19480332	wb|Y43F8B.9|ref|NM_075389|tc|TC202358	TTCGAGGCCCAAATAGCATCGCGCTTCTTCAGGCACGACGTACTTCTGGTGAAGCGGAAA
A_12_P100838	ZK673.5	1.09181	P	292.37	P	315.541	ZK673.5	NM_063847	NM_063847	Cel.21888	174610	hypothetical protein		TC201120		none available [ZK673.5]	chrII:10461786-10461845	wb|ZK673.5|wb|ZK673.11b|wb|ZK673.11a|ref|NM_063847	CATTCTTCAATCCAGAGCTTGTCGAGGAAATCAAGAAGAAGTCCCAGAAGAGAAACGAGA
A_12_P100839	T12A2.15	0.867257	P	2420.37	P	2074.95	T12A2.15a	NM_171156	NM_171156	Cel.7773	175882	hypothetical protein		TC180540	GO:0009792(embryo development ending in birth or egg hatching)|GO:0016021(integral to membrane)	none available [T12A2.15a]	chrIII:6224623-6224564	wb|T12A2.15a|wb|T12A2.15b|ref|NM_171156|ref|NM_171157	ACAGCCTGATGAATCGTCAACTCAGCCAAAGATGGATCCCTCTTTCTGTAGAGAGGAAAT
A_12_P100840	snt-4	0.699749	P	1978.94	P	1368.84	T23H2.2	NM_059452	NM_059452	Cel.20323	172346	SyNapTotagmin		TC186041	GO:0016021(integral to membrane)	none available [T23H2.2]	chrI:6440830-6440889	wb|T23H2.2|ref|NM_059452|tc|TC186041	AGATTCTCACGTTGTCGAAGTTCTTGAGAATCCAGGAAGACAAGTTGCTCAGTGGCATCA
A_12_P100841		0.893675	P	2593.35	P	2290.96	ZK637.3	NM_066562	NM_066562	Cel.17589			ZK637.3.1	TC181618		none available [ZK637.3]	chrIII:8893707-8893766	wb|ZK637.3|ref|NM_066562|ens|ZK637.3.1|ens|ZK637.3.2	ACATTATCGAGAGAAAAAGGAAGATCGATACGAACGACAACAACAATCTCATCGATTCCA
A_12_P100842	gln-6	0.934072	P	5902.23	P	5449.72	C28D4.3.1	NM_069332	NM_069332	Cel.5639	177808	GLutamiNe synthetase (glutamate-ammonia ligase)		TC204287	GO:0004356(glutamate-ammonia ligase activity)|GO:0006542(glutamine biosynthetic process)|GO:0006807(nitrogen compound metabolic process)|GO:0009792(embryo development ending in birth or egg hatching)	Caenorhabditis elegans GLutamiNe synthetase (glutamate-ammonia ligase) family member (gln-6) (gln-6) mRNA, complete cds [NM_069332]	chrIV:9739372-9739313	wb|C28D4.3.1|ref|NM_069332|tc|TC204287	GAATACAACACTAAAGCATCTGCTTATCATGGGACATTGATAGAAAGCGCCAAAGTTCTC
A_12_P100843	fbxc-51	1.44933	P	3149.95	P	4512.81	Y46B2A.1	NM_061435	NM_061435	Cel.6520	173467	F-box C protein		TC182961		none available [Y46B2A.1]	chrII:871488-871547	wb|Y46B2A.1|ref|NM_061435|tc|TC182961	TGTCTACGGTAAGAAGAGAACTGAAAACTTGGACCCTTTGGAGTTTATGCCACATGTCAG
A_12_P100844	T13C5.3	1.00359	A	5.73017	A	5.6846	T13C5.3	NM_076634	NM_076634	Cel.368	188473	hypothetical protein		TC195412		none available [T13C5.3]	chrX:6179908-6179967	wb|T13C5.3|ref|NM_076634|tc|TC195412	TGATGCTGGCACATGGTACACTGGAGCCAGTTTTCTATTTCGAGTAGAACTTGCATCTCT
A_12_P100845	B0432.7	1.05445	P	369.88	P	385.536	B0432.7	NM_061289	NM_061289	Cel.36941	181989	hypothetical protein		NP9353401		none available [B0432.7]	chrII:269509-269450	wb|B0432.7|ref|NM_061289|tc|NP9353401|tc|NP410443	GGCATTCCTAACATATTCACATTGTGCACAAGTTCCAGCTTTTCCTAGTCATTTGTGGGT
A_12_P100846	cutl-12	0.97463	P	84.245	P	81.1636	T22C8.7	NM_063434	NM_063434	Cel.14316	188735	CUTiclin-Like		TC181507	GO:0016021(integral to membrane)	none available [T22C8.7]	chrII:8630791-8630732	wb|T22C8.7|ref|NM_063434|tc|TC181507	CTCAACGATTCTATTACAAAAAATCGATTGACAATCTTATTTATGCTGACGATCGACCTG
A_12_P100847	W09D6.5	0.900564	P	7049.81	P	6275.8	NM_067027	NM_067027	NM_067027	Cel.114	176539	hypothetical protein			GO:0005515(protein binding)	Caenorhabditis elegans hypothetical protein (W09D6.5) mRNA, complete cds [NM_067027]	chrIII:11090260-11091073	ref|NM_067027	AAATACACATGTAGTTTGTAAACGATGTGGCTACGAATGTGTTGGCCGAGTGCAAGTGAC
A_12_P100848		1.0665	P	4260.64	P	4491.72	Y71H2AM.6	NM_001136371	NM_001136371	Cel.32898			Y71H2AM.6b	TC199315		Caenorhabditis elegans hypothetical protein (Y71H2AM.6) mRNA, complete cds [NM_001136371]	chrIII:2782683-2782742	wb|Y71H2AM.6|ref|NM_001136371|ref|NM_065215|ens|Y71H2AM.6b	CCCCGAGCTGGAGATCGAATCGTTTATAATCGATCGTGTTAGCGCTTTACACAGACAATT
A_12_P100849	F32A11.3	0.940468	P	2700.61	P	2510.64	F32A11.3	NM_064391	NM_064391	Cel.15258	174957	hypothetical protein		TC187085		none available [F32A11.3]	chrII:13151447-13151388	wb|F32A11.3|ref|NM_064391|tc|TC187085	GGAGCTTGTCGGGCATTGAATCCTATACTTGATGTGTTTAACGATATTATTGTAACGGTT
A_12_P100850		1.06077	P	23959.3	P	25123	C25H3.7a	NM_171000	NM_171000	Cel.15789			C25H3.7.2	TC198237		none available [C25H3.7a]	chrII:5666961-5666902	wb|C25H3.7a|wb|C25H3.7b|ref|NM_171000|ref|NM_170999	TTCTTGAAGACGATTTTCCACGTGTACGTGCCTACTGTGACCGTATCCGTCAACACTATT
A_12_P100851	unc-9	0.769559	P	348.557	P	265.151	R12H7.1	NM_171790	NM_171790	Cel.19695	181443	UNCoordinated		TC180647	GO:0005243(gap junction channel activity)|GO:0005911(cell-cell junction)|GO:0005921(gap junction)|GO:0016021(integral to membrane)|GO:0055077(gap junction hemi-channel activity)	unc-9 encodes an innexin, an integral transmembrane channel protein that is a structural component of invertebrate gap junctions. UNC-9 is required for normal forward locomotion and egg-laying and also plays a role in the response to antihelminthics and volatile anesthetics. UNC-9 may form a functional pair with UNC-7, another C. elegans innexin, as mutations in unc-7 result in defects nearly ide…	chrX:13216528-13216587	wb|R12H7.1|ref|NM_171790|gb|U93195|tc|TC180647	TCCACCTGCCAATGTTCAGTTTTCACCAAAGTTTTGAAAACGGAACCCACAAACTTTGCC
A_12_P100852	F14F4.1	1.73307	P	72.7349	P	124.605	F14F4.1	NM_078076	NM_078076	Cel.10986	184471	hypothetical protein		TC185553	GO:0007186(G-protein coupled receptor signaling pathway)|GO:0016021(integral to membrane)	none available [F14F4.1]	chrX:14925051-14924992	wb|F14F4.1|ref|NM_078076|tc|TC185553	AACAACTGTCATGCTTACACCGCTTTCAGTAACCGGTCTCAACTGAAGTTTGATTCATAT
A_12_P100853		0.87206	P	9330.43	P	8043.13	F22B5.2	NM_063377	NM_063377	Cel.17268			F22B5.2.3	TC191617		eif-3.G encodes a homolog of eukaryotic translation initiation factor 3, subunit 4 that affects embryonic viability, fertility, and growth. [F22B5.2]	chrII:8444006-8444065	wb|F22B5.2|ref|NM_063377|ens|F22B5.2.3|ens|F22B5.2.1	CAGAGTTGGCAAGTGAAGTTTATTTTCACGAAGGCAGTTCTAGCTATGAAAATTGTTGGT
A_12_P100854		2.52363	A	7.37386	A	18.3949	Y38H6C.13	NM_075555	NM_075555	Cel.28121				TC186261		none available [Y38H6C.13]	chrV:20524765-20524824	wb|Y38H6C.13|ref|NM_075555|tc|TC186261	AACTTTTGCCAACCTACATTGCCGGCGTGATTTGCCAGAGGGATCAACTTATTTTCCAGT
A_12_P100855	dod-19	1.97311	P	11506.2	P	22442	ZK6.10	NM_070792	NM_070792	Cel.1336	178564	Downstream Of DAF-16 (regulated by DAF-16)		TC185308	GO:0008340(determination of adult lifespan)	none available [ZK6.10]	chrV:411977-411918	wb|ZK6.10|ref|NM_070792|tc|TC185308	AAATCCTCCGGAGCCGTTCAATTATTTGTGTCCGTTACAATTTCGATGATGCTATGGTTG
A_12_P100856		1.05258	P	4222.28	P	4393.17	K09B11.2	NM_070187	NM_070187	Cel.12618			K09B11.2a.2	TC182268		none available [K09B11.2]	chrIV:13429183-13429242	wb|K09B11.2|ref|NM_070187|ens|K09B11.2a.2|ens|K09B11.2b	ACACGCTTGACGGTCTCTACCAACCATCTGTTAATACGACTCAATTCAAGAGAAGTAGAC
A_12_P100857	pbs-7	0.991014	P	62709.1	P	61431	F39H11.5.1	NM_059953	NM_059953	Cel.18394	172674	Proteasome Beta Subunit		TC192879	GO:0002119(nematode larval development)|GO:0004298(threonine-type endopeptidase activity)|GO:0005839(proteasome core complex)|GO:0008340(determination of adult lifespan)|GO:0009792(embryo development ending in birth or egg hatching)|GO:0040007(growth)|GO:0040011(locomotion)|GO:0051603(proteolysis involved in cellular protein catabolic process)	pbs-7 encodes a B-type subunit of the 26S proteasome's 20S protease core particle. by homology, PBS-7 is predicted to function in ATP/ubiquitin-dependent nonlysosomal protein degradation. loss of pbs-7 activity via large-scale RNAi screens indicates that, in C. elegans, PBS-7 is required for normal movement and for embryonic, germline, and larval development. [Source: WormBase] [F39H11.5.1]	chrI:8695290-8695231	wb|F39H11.5.1|ref|NM_059953|tc|TC192879	CAAAACATTTTACTCTCTCCAACCCACGTTTTCGGTGTAAATTTTATTTATTTTCGCGTG
A_12_P100858	nhr-54	0.772292	P	176.43	P	134.689	F36D3.2	NM_074778	NM_074778	Cel.2940	180106	Nuclear Hormone Receptor family		TC184884	GO:0003700(sequence-specific DNA binding transcription factor activity)|GO:0003707(steroid hormone receptor activity)|GO:0005634(nucleus)|GO:0006355(regulation of transcription, DNA-dependent)|GO:0008270(zinc ion binding)|GO:0043401(steroid hormone mediated signaling pathway)|GO:0043565(sequence-specific DNA binding)	none available [F36D3.2]	chrV:16504073-16504014	wb|F36D3.2|ref|NM_074778|gb|AF273800|tc|TC184884	CACAATGGATGTGGCAATGCTTTTCAACACGTTCAACATTGTGTTCACCGAACCCGAGTT
A_12_P100859		1.89124	P	54760.7	P	102375	F58B3.9.2	NM_069798	NM_069798	Cel.12804			F58B3.9	TC194509		Caenorhabditis elegans TransThyretin-Related family domain family member (ttr-50) (ttr-50) mRNA, complete cds [NM_069798]	chrIV:11640342-11640283	wb|F58B3.9.2|wb|F58B3.9.1|ref|NM_069798|ens|F58B3.9	TTTGGAGGAAATAGAGAAATCTTTGCTCACGGAGGACGTTCTGACTTTGGAGACTCATCC
A_12_P100860	F39F10.4	1.04704	P	3194.39	P	3306.19	F39F10.4	NM_078331	NM_078331	Cel.1049	181738	hypothetical protein		TC192854		none available [F39F10.4]	chrX:16902424-16902365	wb|F39F10.4|ref|NM_078331|tc|TC192854	ACCATTGGTGCCAAAAAATTATATCGATTTCCGAGTTAATTTGGATAATTTGTGCGGTTC
A_12_P100861		0.284348	A	20.2843	A	5.70149	F35E2.3		FN878411	Cel.18777				TC200675		none available [F35E2.3]	chrI:11734507-11734448	wb|F35E2.3|gb|FN878411|tc|TC200675|tc|TC197226	AGAACAGTTTTCCTGAAACATCGTACTTATTCCCACTACTACGTGGATTCTCGGACCCCA
A_12_P100862	C01G10.7	1.13333	P	14235.8	P	15948.5	C01G10.7	NM_074315	NM_074315	Cel.6090	180018	hypothetical protein		TC188683	GO:0006725(cellular aromatic compound metabolic process)|GO:0008815(citrate (pro-3S)-lyase activity)|GO:0009346(citrate lyase complex)|GO:0016830(carbon-carbon lyase activity)	none available [C01G10.7]	chrV:15086741-15086800	wb|C01G10.7|ref|NM_074315|tc|TC188683	GATCGACCACTTCTGCTGCAGGCATTGAATATTATTCAGCTCGTGGAGAGAGTTCAGAAT
A_12_P100863	F53E10.4	0.189251	P	22677.5	P	4242.38	NM_071310	NM_071310	NM_071310	Cel.3456	178726	hypothetical protein		TC194003		Caenorhabditis elegans hypothetical protein (F53E10.4) mRNA, complete cds [NM_071310]	chrV:2594202-2594878	ref|NM_071310|tc|TC194003	AATCGACATGAAGAATGGAATGGATCCTTGCGCTGCCCAACAAAAGGACTTCAACTGTCA
A_12_P100864		1.04481	P	28989	P	29939.6	F41G3.6	NM_062976	NM_062976	Cel.15151			F41G3.6.2	TC190081		none available [F41G3.6]	chrII:6743924-6743983	wb|F41G3.6|ref|NM_062976|ens|F41G3.6.2|ens|F41G3.6.1	AAATGATCATTCTCGATTTGACGTCTGACGCGCACGAACAAGTTCCAGAATTGCACCAGA
A_12_P100865	F14F3.4	0.726331	P	51.8936	P	37.2585	NM_001029402	NM_001029402	NM_001029402	Cel.31099	3565964	hypothetical protein		TC205231		Caenorhabditis elegans hypothetical protein (F14F3.4) mRNA, complete cds [NM_001029402]	chrX:10521008-10520901	ref|NM_001029402|tc|TC205231	TCTTGATAAAAGTGTAGCAGTCGGGCCATGCATTAATTACCTGTGCCCAGGAGATGCTTT
A_12_P100866		0.806913	P	565.372	P	450.961	Y45F10D.13b	NM_001047570	NM_001047570	Cel.24633			Y45F10D.13c	TC183692		none available [Y45F10D.13a]	chrIV:13770222-13770281	wb|Y45F10D.13b|wb|Y45F10D.13a|ref|NM_001047570|ref|NR_003162	TTGTAGTGGAAAAGTGTGATGATGGATGGTTTATTGGTACATCTTTACGAACCGGAGACT
A_12_P100867		1.05933	A	26.9597	A	28.2309											chrI:003492802-003492690		GCGACTATGAAATGGATATCAAGAGTGAAACTTCTTCATCCGTGCGCCCAACTTCTATAG
A_12_P100868	Y73B3A.8	0.798074	A	7.18975	A	5.67197	Y73B3A.8	NM_075664	NM_075664	Cel.28424	190626	hypothetical protein		TC207089		none available [Y73B3A.8]	chrX:140524-140465	wb|Y73B3A.8|ref|NM_075664|tc|TC207089	TCCTGGCTCCATGGAACACGACGAATTCGACGCCAGGATCATGCTCTTGGCACCAGACAA
A_12_P100869	egl-43	0.781206	P	310.752	P	239.97	R53.3a	NM_001027117	NM_001027117	Cel.15534	174552	EGg Laying defective		TC179820	GO:0002009(morphogenesis of an epithelium)|GO:0003700(sequence-specific DNA binding transcription factor activity)|GO:0005622(intracellular)|GO:0005634(nucleus)|GO:0006355(regulation of transcription, DNA-dependent)|GO:0006898(receptor-mediated endocytosis)|GO:0008270(zinc ion binding)|GO:0018991(oviposition)|GO:0030334(regulation of cell migration)|GO:0040002(collagen and cuticulin-based cuticle…	egl-43 encodes a zinc finger protein that affects HSN cell migration and development of the phasmid neurons. expressed in the HSN and phasmid neurons. [Source: WormBase] [R53.3a]	chrII:9962829-9962888	wb|R53.3a|wb|R53.3b|ref|NM_001027117|ref|NM_063748	TTTCCCCTTCTTTTAGATGTTCCTTTAAATGTACATACCGTACCAGTGCTCTCTTTGAAA
A_12_P100870	T27F2.4	2.07946	P	1041.48	P	2140.83	T27F2.4	NM_073550	NM_073550	Cel.2101	179599	hypothetical protein		TC199752	GO:0040015(negative regulation of multicellular organism growth)	none available [T27F2.4]	chrV:11650302-11650243	wb|T27F2.4|ref|NM_073550|tc|TC199752	AGCAACTCGAGTTGGAAGTAAAAGCTCTCCGGCAAGCAGTTAGTGGTCTTCAACAAGAAA
A_12_P100871		1.00684	P	783.946	P	780.235	Y102A5C.3							NP007237		Y102A5C.3 is orthologous to the human gene HISTIDINE-RICH GLYCOPROTEIN (HRG), which when mutated leads to thrombophilia (OMIM:142640). [Y102A5C.3]	chrV:16919814-16919755	wb|Y102A5C.3|tc|NP007237	GAACGTAAAGAAATTGACTATTAAATATCTCGACTCTGATGATTCGGAAGACTCGGATTA
A_12_P100872	atf-2	1.35739	P	275.386	P	369.509	K08F8.2	NM_063460	NM_063460	Cel.4969	174399	ATF (cAMP-dependent transciption factor) family		TC185458	GO:0003700(sequence-specific DNA binding transcription factor activity)|GO:0005515(protein binding)|GO:0006355(regulation of transcription, DNA-dependent)|GO:0043565(sequence-specific DNA binding)|GO:0046983(protein dimerization activity)	none available [K08F8.2]	chrII:8753590-8753649	wb|K08F8.2|ref|NM_063460|tc|TC185458|tc|TC196863	ACGCTAAAAGCAGAAATAGCCCACTTCAAATCAGTTTTGGCTCAAAGAGCATCAGTTGTT
A_12_P100873	C02B10.3	1.09909	P	110.67	P	120.237	NM_068322	NM_068322	NM_068322	Cel.13615	177284	hypothetical protein		TC192145		Caenorhabditis elegans hypothetical protein (C02B10.3) mRNA, complete cds [NM_068322]	chrIV:5094073-5093553	ref|NM_068322|tc|TC192145	ATCTTTGTGATAAAAGATGTCAGAAGGGACATGTCACGTGTTCCACGTGTTCCTCCTTCA
A_12_P100874	F19B2.6	0.912761	P	356.998	P	322.108	F19B2.6	NM_075484	NM_075484	Cel.4016	184664	hypothetical protein		TC179887		none available [F19B2.6]	chrV:20156794-20156853	wb|F19B2.6|ref|NM_075484|tc|TC179887	GACAAAGTGTGCAGCTGGAGAAATTGATCGAATGTCTGAAGACTTTCCACTTAACGGAGC
A_12_P100875		1.28666	A	7.57207	A	9.63068	F43A11.7									none available [F43A11.7]	chrV:11598416-11598475	wb|F43A11.7	AGATTCGAACACTTCGAGTGCAATTAACACCACTTTGATATGCCAGATAGTAATAGTGCT
A_12_P100876		1.16564	A	17.4433	A	20.0987	M01G12.3									none available [M01G12.3]	chrI:12128880-12128939	wb|M01G12.3	GCTGATAAATAGCAATAATACACCACAAATTCGTTCTCCACATGCTCGTTCTCCACGTGT
A_12_P100877	T11F1.3	1.11573	P	137.675	P	151.843	T11F1.3	NM_062009	NM_062009	Cel.29021	188411	hypothetical protein		TC204719		none available [T11F1.3]	chrII:2955861-2955920	wb|T11F1.3|ref|NM_062009|tc|TC204719	ACATCTTTGGAGCAGAAGGTCACGGGTTCAATCCCCGCATGGGAAAATAATTTTTGTTTG
A_12_P100878	C06G1.2	0.86747	A	21.9725	A	18.8413	C06G1.2	NM_078287	NM_078287	Cel.11444	182337	hypothetical protein		TC193973		none available [C06G1.2]	chrX:16622252-16622311	wb|C06G1.2|ref|NM_078287|tc|TC193973	AAATTGTGATCGCTGAGACCACACCAACTGAAGAGGTCGATGAAGAAAGCTTCCTTGGAT
A_12_P100879	srx-136	0.233323	P	45.524	A	10.4997	F09F3.12	NM_074034	NM_074034	Cel.4191	184257	Serpentine Receptor, class X		TC189549	GO:0016021(integral to membrane)	none available [F09F3.12]	chrV:13858396-13858455	wb|F09F3.12|ref|NM_074034|gb|FM250920|tc|TC189549	ATGGTTTCAGTTCTTCTGTCTCACTTTTTCTTTTGCCTCAATTCACTGTTTCGATGGGTG
A_12_P100880	snf-3	0.976335	P	671.273	P	647.851	T13B5.1.2	NM_061509	NM_061509	Cel.5293	173493	Sodium:Neurotransmitter symporter Family		TC180494	GO:0005328(neurotransmitter:sodium symporter activity)|GO:0006836(neurotransmitter transport)|GO:0016021(integral to membrane)	Caenorhabditis elegans Sodium:Neurotransmitter symporter Family family member (snf-3) (snf-3) mRNA, complete cds [NM_061509]	chrII:1097496-1097555	wb|T13B5.1.2|wb|T13B5.1.1|ref|NM_061509|gb|DQ482733	CCAAAAAGAACCTGGTGAACAACGCCGAGGAGCTGAAATTCATCGAATCCTCTTCTCAAT
A_12_P100881	F35G2.3	0.938375	P	686.365	P	636.662	F35G2.3	NM_069915	NM_069915	Cel.13026	185319	hypothetical protein		TC198417	GO:0016021(integral to membrane)	none available [F35G2.3]	chrIV:12210575-12210634	wb|F35G2.3|ref|NM_069915|tc|TC198417	ACTGCTTAAATTCGAGATCGAGTTCAACAAAACAAATTTCCAGAATGACTTAAAGAGTGC
A_12_P100883	Y40H7A.11	1.38491	P	266.515	P	364.854	Y40H7A.11	NM_070436	NM_070436	Cel.12043	189810	hypothetical protein		TC202069	GO:0016021(integral to membrane)	none available [Y40H7A.11]	chrIV:15219726-15219667	wb|Y40H7A.11|ref|NM_070436|tc|TC202069	TGTTTTTCCCGATCACCAAGGACGCTCAACATTTTTGTCCAAACTGTGGGTCTTTGTTGG
A_12_P100884		0.900653	P	19481.4	P	17344.2	ZK652.3	NM_066304	NM_066304	Cel.19419			ZK652.3.1	TC199837		tag-277 encodes a conserved eukaryotic protein with a ubiquitin-like fold. [ZK652.3]	chrIII:7859372-7859431	wb|ZK652.3|ref|NM_066304|ens|ZK652.3.1|gb|AF303260	TAAATTCTTCTAAATATTAATTTATTGAAATTCCCCTTTCCAAAGTACGCTATGAAGCTT
A_12_P100885	dsc-1	0.319252	P	73.6809	A	23.2523	C18B12.3	NM_078096	NM_078096	Cel.11326	181599	Defecation Suppressor of Clk-1		TC189414	GO:0003700(sequence-specific DNA binding transcription factor activity)|GO:0005634(nucleus)|GO:0006355(regulation of transcription, DNA-dependent)|GO:0030421(defecation)|GO:0043565(sequence-specific DNA binding)	none available [C18B12.3]	chrX:15031455-15031396	wb|C18B12.3|ref|NM_078096|tc|TC189414	TCCCTTGACCAATTCCCAATGAACACTGAACAAGATTTTCCTGAATTTCCAAGCCTACAG
A_12_P100886	C33H5.2	0.114949	P	114.825	A	13.0473	C33H5.2	NM_068893	NM_068893	Cel.13399	183184	hypothetical protein		TC182984	GO:0016021(integral to membrane)	none available [C33H5.2]	chrIV:7807800-7807859	wb|C33H5.2|ref|NM_068893|tc|TC182984	AAGCAGCATCCGGATATCACGTGTATGCGTGTAAATGCAACACATATTGAACGAGAAACG
A_12_P100887	F12E12.11	0.49598	P	3317.45	P	1626.47	F12E12.11	NM_001047297	NM_001047297	Cel.32783	4363044	hypothetical protein		TC194588	GO:0008152(metabolic process)|GO:0008667(2,3-dihydro-2,3-dihydroxybenzoate dehydrogenase activity)|GO:0009239(enterobactin biosynthetic process)|GO:0016491(oxidoreductase activity)|GO:0055114(oxidation-reduction process)	none available [F12E12.11]	chrII:3742664-3742605	wb|F12E12.11|ref|NM_001047297|tc|TC194588|tc|TC207283	CATAGAAATTGCCCAAGTCATCGCGTTTTTGGCGGACCGTACCATGTCTTCATACATCAT
A_12_P100888	C44C10.7	0.956792	A	24.4898	A	23.1622	C44C10.7	NM_077552	NM_077552	Cel.29415	183456	hypothetical protein		TC187705	GO:0004672(protein kinase activity)|GO:0004674(protein serine/threonine kinase activity)|GO:0005524(ATP binding)|GO:0006468(protein phosphorylation)	none available [C44C10.7]	chrX:11687021-11686962	wb|C44C10.7|ref|NM_077552|tc|TC187705	TGATTGTGTCATTCATGCCATTGAGAATGCATCCCTTTTCAATCCTTCTGAGGTCATTGG
A_12_P100889	cup-4	0.832267	P	2034.99	P	1674.18	C02C2.3	NM_066309	NM_066309	Cel.19985	176104	Coelomocyte UPtake defective		TC204924	GO:0005230(extracellular ligand-gated ion channel activity)|GO:0006810(transport)|GO:0006811(ion transport)|GO:0006897(endocytosis)|GO:0008340(determination of adult lifespan)|GO:0016020(membrane)|GO:0016021(integral to membrane)|GO:0031410(cytoplasmic vesicle)|GO:0045211(postsynaptic membrane)	cup-4 encodes a non-alpha ligand-gated ion channel with similarity to the nicotinic acetylcholine receptors. cup-4 is required cell autonomously for efficient fluid endocytosis in coelomocytes. cup-4 mutant animals display reduced levels of plasma membrane phosphatidylinositol 4,5-bisphosphate, suggesting that CUP-4 may regulate endocytosis via regulation of phospholipase C activity. in addition,…	chrIII:7868527-7868586	wb|C02C2.3|ref|NM_066309|gb|AY611497|tc|TC204924	CTGGAGAGATCTCATGAAACTGATCAGACCAATTATTGGGTTCGTTCTAATCATCCTGCT
A_12_P100890	D1081.11	0.754463	P	79.6659	P	59.4139	NM_001128965	NM_001128965	NM_001128965	Cel.37725	6418578	hypothetical protein		NP395043	GO:0016021(integral to membrane)	Caenorhabditis elegans hypothetical protein (D1081.11) mRNA, complete cds [NM_001128965]	chrI:8472762-8472651	ref|NM_001128965|tc|NP395043|tc|NP13404917	AATTCAGCATATATTGCGTGCGTTTTATTCAAAGTGAGCGTCTTGTCACCTCCGCGAACA
A_12_P100891	ddr-2	1.15117	P	510.338	P	580.729	F11D5.3b.3	NM_076172	NM_076172	Cel.17220	180622	Discoidin Domain Receptor		TC179899	GO:0004672(protein kinase activity)|GO:0004674(protein serine/threonine kinase activity)|GO:0004713(protein tyrosine kinase activity)|GO:0005524(ATP binding)|GO:0006468(protein phosphorylation)|GO:0007155(cell adhesion)|GO:0016021(integral to membrane)	F11D5.3 encodes a putative tyrosine kinase homologous to human RS1 (OMIM:312700, mutated in juvenile X-linked retinoschisis). [Source: WormBase] [F11D5.3b.3]	chrX:3323894-3323953	wb|F11D5.3b.3|wb|F11D5.3b.1|wb|F11D5.3b.2|wb|F11D5.3a	GAGAACGTCCATCTTCACCTCCAGTCATTGGTGCACACTTCTCCTCATATTCATTTTTAA
A_12_P100892	tra-3	1.18966	P	2240.82	P	2635.15	LLC1.1	NM_070350	NM_070350	Cel.12258	178385	TRAnsformer : XX animals transformed into males		TC181094	GO:0004197(cysteine-type endopeptidase activity)|GO:0004198(calcium-dependent cysteine-type endopeptidase activity)|GO:0005622(intracellular)|GO:0006508(proteolysis)|GO:0008219(cell death)|GO:0016020(membrane)|GO:0016540(protein autoprocessing)|GO:0019099(female germ-line sex determination)|GO:0031293(membrane protein intracellular domain proteolysis)|GO:0042001(hermaphrodite somatic sex determin…	tra-3 encodes an atypical calpain regulatory protease that lacks calcium-binding EF hand domains. during development, TRA-3 likely promotes female development in XX hermaphrodites by cleaving the membrane-associated TRA-2A protein to generate a TRA-2 peptide likely to have feminizing activity. in addition, TRA-3 is one of several proteases that mediate necrotic cell death during neurodegeneration…	chrIV:14436707-14436648	wb|LLC1.1|ref|NM_070350|tc|TC181094	GGTACTGTCATTGGTACCGTATCGGTTACTGTATCTGCATTTGATGATCCTATGTACCTT
A_12_P100893	acc-1	0.632265	P	102.682	P	64.1755	F58G6.4	NM_069314	NM_069314	Cel.7828	177799	Acetylcholine-gated Chloride Channel		TC183860	GO:0005230(extracellular ligand-gated ion channel activity)|GO:0006810(transport)|GO:0006811(ion transport)|GO:0016020(membrane)|GO:0016021(integral to membrane)|GO:0045211(postsynaptic membrane)	none available [F58G6.4]	chrIV:9663766-9663825	wb|F58G6.4|ref|NM_069314|tc|TC183860	GGAGTTTCTACCTGACAAGTCTTTCCGAATATTTTGATGAAGATGTGAATATTGATCAAC
A_12_P100894	W05H9.1	0.958138	P	10914.1	P	10337	W05H9.1.1	NM_076649	NM_076649	Cel.19793	180901	hypothetical protein		TC185097	GO:0016021(integral to membrane)	Caenorhabditis elegans hypothetical protein (W05H9.1) mRNA, complete cds [NM_076649]	chrX:6273586-6273645	wb|W05H9.1.1|wb|W05H9.1.2|ref|NM_076649|tc|TC185097	CAGCAACTCCAATAACTGCTCTACCACTGGCTCCTGCCAAAGAAGAACAGCAGTTTTAAA
A_12_P100895	Y51A2B.2	0.99219	A	6.91902	A	6.78604	Y51A2B.2	NM_075193	NM_075193	Cel.28249	190127	hypothetical protein		NP010982	GO:0016021(integral to membrane)	none available [Y51A2B.2]	chrV:18376620-18376679	wb|Y51A2B.2|ref|NM_075193|tc|NP010982|tc|TC190834	TCCTCACGTCAAAAGAAATACGAAAACTGATTTCTACTAAAGTTTCAGCTGTCAGTTCAC
A_12_P100896	ZK1236.1	1.00181	P	3470.31	P	3436.61	ZK1236.1	NM_066462	NM_066462	Cel.9490	176191	hypothetical protein		TC181116	GO:0003924(GTPase activity)|GO:0005525(GTP binding)|GO:0005622(intracellular)	none available [ZK1236.1]	chrIII:8431366-8431425	wb|ZK1236.1|ref|NM_066462|tc|TC181116	GGAAAAGAGCGGATGAAAATGGTTGGAAATGTGCAGATTCCTAAAGAAGCGTTCCTAAAT
A_12_P100897	W06D12.6	0.448454	A	25.479	A	11.2948	W06D12.6	NM_075077	NM_075077	Cel.2004	189248	hypothetical protein		TC194942		none available [W06D12.6]	chrV:17706723-17706782	wb|W06D12.6|ref|NM_075077|tc|TC194942	AAATGCCGGAGGCCACCAGTCTCTCACAGTGATGTCATGAAACCGTTTGTTACTGAAAAT
A_12_P100898	F19B10.6	0.693941	A	14.8052	A	10.1558	NM_062206	NM_062206	NM_062206	Cel.26497	184671	hypothetical protein		TC203269		Caenorhabditis elegans hypothetical protein (F19B10.6) mRNA, complete cds [NM_062206]	chrII:3663609-3663504	ref|NM_062206|tc|TC203269	GCCACCACCAAATAAGATTAAATTTGATTTTGTTGTGAAGCTCAATCCGGAGCAACCATG
A_12_P100899	lgc-30	0.808458	P	142.477	P	113.862	F58H7.3	NM_067614	NM_067614	Cel.12781	186551	Ligand-Gated ion Channel		NP949109	GO:0005230(extracellular ligand-gated ion channel activity)|GO:0006810(transport)|GO:0006811(ion transport)|GO:0016020(membrane)|GO:0016021(integral to membrane)|GO:0045211(postsynaptic membrane)	none available [F58H7.3]	chrIV:939428-939487	wb|F58H7.3|ref|NM_067614|tc|NP949109|tc|TC197130	ATTGGAGCATCCGGACAATTGGCTCCATATTGGGATCAAATTATATCTCGCTGCGAAAAA
A_12_P100900	T06D4.1	1.1795	P	13024.1	P	15185.3	T06D4.1b.3	NM_001129161	NM_001129161	Cel.7291	173682	hypothetical protein		TC184421		none available [T06D4.1a]	chrII:3383706-3383765	wb|T06D4.1b.3|wb|T06D4.1b.2|wb|T06D4.1b.1|wb|T06D4.1a	CTGAGCAATGGATGTATTTCCTCCAACACTGTCTACAAGGACCGGAACAAGATGAGCAAA
A_12_P100901	F18C5.10	1.08118	P	11092.4	P	11855	F18C5.10.1	NM_182224	NM_182224	Cel.22338	174082	hypothetical protein		TC194731	GO:0016021(integral to membrane)	Caenorhabditis elegans hypothetical protein (F18C5.10) mRNA, complete cds [NM_182224]	chrII:6559338-6559279	wb|F18C5.10.1|ref|NM_182224|tc|TC194731	GTTCGATTCACGAGTTTCAAACTCTAATTTCGCTCTCACAAAGAAACAACTCTACTTCTT
A_12_P100902	Y82E9BR.2	1.08253	P	30.6198	P	32.7658	NM_065007	NM_065007	NM_065007	Cel.28468	190766	hypothetical protein		TC182576		Caenorhabditis elegans hypothetical protein (Y82E9BR.2) mRNA, complete cds [NM_065007]	chrIII:1442863-1443071	ref|NM_065007|tc|TC182576	TTTTTTGTTGGAATTCCTGACATTTTCATTGAAAAATGTTTTCGTCGAATTCGCCTCCAC
A_12_P100903	F14B6.6	0.670964	P	457.401	P	303.371	F14B6.6a	NM_001025937	NM_001025937	Cel.18946	173105	hypothetical protein		TC187451	GO:0006486(protein glycosylation)|GO:0008378(galactosyltransferase activity)|GO:0016020(membrane)|GO:0040010(positive regulation of growth rate)	none available [F14B6.6a]	chrI:12234988-12235047	wb|F14B6.6a|wb|F14B6.6b|ref|NM_001025937|ref|NR_002342	GCTAAATGATCCGGAGTACAAAGATCTTTACTACAAAACTATGAGCTCACAGCAGTTTAA
A_12_P100904	ceh-33	0.852921	P	326.467	P	275.249	C10G8.7	NM_072019	NM_072019	Cel.4333	191622	Homeobox		TC191356	GO:0003700(sequence-specific DNA binding transcription factor activity)|GO:0005634(nucleus)|GO:0006355(regulation of transcription, DNA-dependent)|GO:0043565(sequence-specific DNA binding)	ceh-33 encodes a Six/sine oculis class homeodomain transcription factor. preliminary RNAi experiments suggest that CEH-33 activity may be required for gonad development. a ceh-33::gfp reporter shows very weak pharyngeal expression in late embryos and early larvae. [Source: WormBase] [C10G8.7]	chrV:5323308-5323249	wb|C10G8.7|ref|NM_072019|tc|TC191356	GCAGCTGCCGCCGCAACATTTCCCGGTTTTTATATGAATTACAATGATATGATGATTGGC
A_12_P100905		1.50686	P	1306	P	1945.33	R52.10							TC208231		none available [R52.10]	chrII:2123792-2123733	wb|R52.10|tc|TC208231	CTTAACAAATCACTGGCCAATATTAACTTCTATTTAGCCTGTTTTTTGGGTTTCGCGTTC
A_12_P100906	tba-5	0.404055	A	17.8074	A	7.11243	F16D3.1	NM_059867	NM_059867	Cel.18930	184569	TuBulin, Alpha		TC184286	GO:0003924(GTPase activity)|GO:0005198(structural molecule activity)|GO:0005525(GTP binding)|GO:0005874(microtubule)|GO:0005879(axonemal microtubule)|GO:0006184(GTP catabolic process)|GO:0007017(microtubule-based process)|GO:0007018(microtubule-based movement)|GO:0043234(protein complex)|GO:0051258(protein polymerization)	tba-5 encodes one of nine C. elegans alpha tubulins. by homology, TBA-5 is predicted to be a component of microtubules. as loss of tba-5 function via RNA-mediated interference (RNAi) does not result in any obvious abnormalities, TBA-5 likely functions redundantly with other alpha tubulins as a basic component of cellular architecture that may play additional roles in processes such as cell divisi…	chrI:8357743-8357802	wb|F16D3.1|ref|NM_059867|tc|TC184286	AGAAGATATGGCTGCATTGGAAAAAGATTATGAAGAAGTTGGAGTTGATTCATTCGATCC
A_12_P100907		1.14066	P	1198.99	P	1351.92	F25C8.2	NM_075633	NM_075633	Cel.26576			F25C8.2b	TC195360		none available [F25C8.2]	chrV:20894423-20894364	wb|F25C8.2|ref|NM_075633|ens|F25C8.2b|ens|F25C8.2a	GTTGGTGCGGTTCGTAGTGGTCTCAGAGAAGCTAGTCGAATTTCTGAACACACTTTTGAA
A_12_P100909		0.990053	P	13051.1	P	12772.7	R74.4.2	NM_065438	NM_065438	Cel.23344			R74.4a.1	TC186152		Caenorhabditis elegans DNaJ domain (prokaryotic heat shock protein) family member (dnj-16) (dnj-16) mRNA, complete cds [NM_065438]	chrIII:4193065-4193124	wb|R74.4.2|wb|R74.4.3|wb|R74.4.1|ref|NM_065438	AGAACCGTATAACAAGAAAGTTTCCCCATCTAAATCATCGGGTGGTCTCCTTGGATGGTT
A_12_P100910	gamma-glutamyltranspeptidase	0.880993	P	697.759	P	607.653	Y7A9A.1	NM_070517	NM_070517	Cel.12181	178453	hypothetical protein		TC181534	GO:0003840(gamma-glutamyltransferase activity)|GO:0016021(integral to membrane)	none available [Y7A9A.1]	chrIV:16201188-16201247	wb|Y7A9A.1|ref|NM_070517|tc|TC181534	GATAAATATAATGCAGCTGCAGATTATAGAAGACACTCCGGTAATGAACCGGCTGGGTAT
A_12_P100911	ptr-10	1.32329	P	298.019	P	389.831	NM_059257	NM_059257	NM_059257	Cel.18391	172229	PaTched Related family		TC207236	GO:0008158(hedgehog receptor activity)|GO:0016020(membrane)|GO:0016021(integral to membrane)|GO:0018996(molting cycle, collagen and cuticulin-based cuticle)	Caenorhabditis elegans PaTched Related family member (ptr-10) (ptr-10) mRNA, complete cds [NM_059257]	chrI:5666828-5666944	ref|NM_059257|tc|TC207236|tc|TC179477	TTCCGTTTTTGTTGGTTGCTGTTCATCAAATAAAATCGAGACTAAATCAGTGAAAGAACC
A_12_P100912	str-246	0.49718	A	11.7817	A	5.79029	W09D6.3	NM_067025	NM_067025	Cel.27986	189316	Seven TM Receptor		TC186733	GO:0016021(integral to membrane)	none available [W09D6.3]	chrIII:11079249-11079308	wb|W09D6.3|ref|NM_067025|tc|TC186733	AAATGAGTGTTATACCGACGGAAATGAGCCTTCAAGTAATAAGAACACCCGCTGGAAAAA
A_12_P100913	rpb-12	1.06132	P	12287.6	P	12891.2	NM_069192	NM_069192	NM_069192	Cel.13080	184886	RNA Polymerase II (B) subunit		TC206971	GO:0002119(nematode larval development)|GO:0003677(DNA binding)|GO:0003899(DNA-directed RNA polymerase activity)|GO:0006351(transcription, DNA-dependent)|GO:0009792(embryo development ending in birth or egg hatching)|GO:0040007(growth)|GO:0040015(negative regulation of multicellular organism growth)|GO:0040017(positive regulation of locomotion)|GO:0040035(hermaphrodite genitalia development)	Caenorhabditis elegans RNA Polymerase II (B) subunit family member (rpb-12) (rpb-12) mRNA, complete cds [NM_069192]	chrIV:9146566-9146458	ref|NM_069192|gb|FN877622|tc|TC206971	TGCGGATATCGTATTCTATACAAGAAAAGATGCAGAAAGTTGATGGTGTACGACGCCCGC
A_12_P100914	ZK809.8	0.622271	P	1670.44	P	1027.52	ZK809.8b	NM_001129364	NM_001129364	Cel.24606	178093	hypothetical protein			GO:0016021(integral to membrane)	Caenorhabditis elegans hypothetical protein (ZK809.8) mRNA, complete cds [NM_001129364]	chrIV:11647544-11647485	wb|ZK809.8b|ref|NM_001129364|ref|NM_001028455	TCTCTTCTCTACATGGTTGCCACGTCTGCAATGGCTGCAAGTGGATCACACAACGAGCAC
A_12_P100915	clec-76	0.350477	P	67.7697	A	23.4786	NM_068048	NM_068048	NM_068048	Cel.8289	189950	C-type LECtin		TC191809	GO:0005488(binding)	Caenorhabditis elegans C-type LECtin family member (clec-76) (clec-76) mRNA, complete cds [NM_068048]	chrIV:3968705-3968813	ref|NM_068048|tc|TC191809	TTTCACTAGTGAAACTATGCAAATCAGATTTTACGGAACCTCTACTGATCATTGGTTGCC
A_12_P100916	F13H6.5	1.17781	P	388.281	P	452.062	F13H6.5	NM_072222	NM_072222	Cel.4117	179021	hypothetical protein		TC185039	GO:0016021(integral to membrane)	none available [F13H6.5]	chrV:6372392-6372333	wb|F13H6.5|ref|NM_072222|tc|TC185039	AATTGAAACGGATCGGTCGATGGTTGAAACTCGCCTCGTTTCGAGACCCTCTAATGTTTA
A_12_P100917	set-33	0.924633	P	151.763	P	138.712	Y108F1.3	NM_068154	NM_068154	Cel.22542	353487	SET (trithorax/polycomb) domain containing		TC182006	GO:0002119(nematode larval development)|GO:0009792(embryo development ending in birth or egg hatching)|GO:0016246(RNA interference)|GO:0040007(growth)|GO:0040010(positive regulation of growth rate)	set-33 encodes a putative histone H3 lysine-9 methyltransferase that is predicted to function in transcriptional repression. SET-33 is paralogous to SET-6, SET-15, SET-21, and SET-32. in mass RNAi assays, SET-33 is required for embryonic and larval viability, normally large brood sizes, and normally rapid growth. [Source: WormBase] [Y108F1.3]	chrX:257888-257947	wb|Y108F1.3|wb|Y24D9A.2|ref|NM_068154|tc|TC182006	ACTAATAATAATTCGATGAAGCATTTGCTGGCAGAACAGGGCACATCGACGGAAATCACC
A_12_P100918	F47B7.2	1.10749	P	7124.76	P	7799.84	NM_076251	NM_076251	NM_076251	Cel.22744	180664	hypothetical protein		TC180828	GO:0016021(integral to membrane)|GO:0016972(thiol oxidase activity)|GO:0040010(positive regulation of growth rate)|GO:0040011(locomotion)|GO:0040017(positive regulation of locomotion)|GO:0045454(cell redox homeostasis)|GO:0055114(oxidation-reduction process)	Caenorhabditis elegans hypothetical protein (F47B7.2) mRNA, complete cds [NM_076251]	chrX:3777017-3777858	ref|NM_076251|tc|TC180828	CTTTCTATTACAAAAACGACTTCAAACTGTGTCCTTGGAGTTCCTCACCGGTAAAGCAGA
A_12_P100919	C10G8.2	0.464622	A	20.0583	A	9.21239	C10G8.2	NM_072017	NM_072017	Cel.36734	182501	hypothetical protein			GO:0004867(serine-type endopeptidase inhibitor activity)	none available [C10G8.2]	chrV:5315416-5315475	wb|C10G8.2|ref|NM_072017	TAATTGGGAAGACGTGTTCTTCAAACATTTGCCCACTCAACGCCATGTGCCATCAAAAAA
A_12_P100920	C26D10.7	0.541237	P	99.1841	P	53.0648	C26D10.7	NM_001026821	NM_001026821	Cel.32828	3565188	hypothetical protein		TC181649	GO:0016021(integral to membrane)	C26D10.7 encodes a close paralog of EFF-1 (with 89% identity at the amino acid level) and a much more distant paralog of AFF-1 (with 27% identity) . however, C26D10.7 has no known function, in mass RNAi assays or otherwise. [Source: WormBase] [C26D10.7]	chrII:8336289-8336348	wb|C26D10.7|ref|NM_001026821|tc|TC181649	ATCATTTCGCTTGGTGATAATGTTATGCTTGCAGCAGATCTTGTTGTGTATATTGGAGTT
A_12_P100921	plk-1	1.01502	P	39318.6	P	39450.3	C14B9.4a.1	NM_001026002	NM_001026002	Cel.18095	176143	POLO Kinase		TC180225	GO:0000793(condensed chromosome)|GO:0000910(cytokinesis)|GO:0002119(nematode larval development)|GO:0004672(protein kinase activity)|GO:0004674(protein serine/threonine kinase activity)|GO:0004713(protein tyrosine kinase activity)|GO:0005515(protein binding)|GO:0005524(ATP binding)|GO:0005737(cytoplasm)|GO:0005813(centrosome)|GO:0006468(protein phosphorylation)|GO:0006915(apoptotic process)|GO:00…	plk-1 encodes a serine/threonine polo-like kinase homologous to Drosophila polo and Saccharomyces cerevisiae CDC5. during development, plk-1 functions to regulate meiotic cell cycle progression as well as embryonic cytoplasmic polarity in newly fertilized embryos and possibly germline development. specifically, plk-1 is required for meiotic nuclear envelope breakdown, polar body formation and ext…	chrIII:8103861-8103920	wb|C14B9.4a.1|wb|C14B9.4a.2|wb|C14B9.4b|ref|NM_001026002	GACCCGCTGTAGCCCTTTTTCATTCGTTTGTATTCATGGGCGAGGCGATTTTTATTTTGC
A_12_P100922	Y51F10.2	1.1275	P	30910	P	34450.1	Y51F10.2	NM_170813	NM_170813	Cel.17524	245998	hypothetical protein		TC198123	GO:0008270(zinc ion binding)	none available [Y51F10.2]	chrI:1981687-1981746	wb|Y51F10.2|ref|NM_170813|tc|TC198123|tc|TC207578	GAGCTTGGTGATACGTACAATCAGAAGAAGGTTTATGATGCGTTCGTGCATCAGCTGAGA
A_12_P100923	spp-10	1.16409	P	57501.4	P	66166.9	C28C12.7a.1	NM_171400	NM_171400	Cel.13453	177651	SaPosin-like Protein family		TC205522	GO:0005764(lysosome)|GO:0006629(lipid metabolic process)|GO:0006665(sphingolipid metabolic process)	spp-10 encodes two protein isoforms that are orthologous to the human gene PROSAPOSIN (PSAP. OMIM:176801, mutated in Gaucher disease and metachromatic leukodystrophy). SPP-10A and -10B are predicted to have 3 and 4 embedded saposin sequences, that are likely to be split into individual saposin peptides by proteolysis. in mammals, saposins activate the enzymes sphingomyelinphosphodiesterase and be…	chrIV:8478069-8478128	wb|C28C12.7a.1|ref|NM_171400|tc|TC205522|tc|TC196767	TATGTGGGTATCCTCGGATATTTCCAACGTCACTTCCTATAAATATGTTTCCCATTAAGC
A_12_P100924		0.584675	A	30.0398	A	17.3616	NP428754							NP428754		GB	chrX:15425309-15425201	tc|NP428754	AAATTTAAATTTCAGAACTTGGACTATATGCGACAGAAATGTGCGAAGAGCTGTAACTTC
A_12_P100925	Y57A10C.9	0.444616	P	41.7663	A	18.3565	Y57A10C.9	NM_064241	NM_064241	Cel.13868	174882	hypothetical protein		TC192156	GO:0016021(integral to membrane)	none available [Y57A10C.9]	chrII:12433653-12433594	wb|Y57A10C.9|ref|NM_064241|gb|FN874287|tc|TC192156	TAGTCTTCGTGATCATCAACCGAAAACAAATCGGATCCACGAATCGAACGCTCTCCTCAA
A_12_P100926	str-33	0.64695	A	8.754	A	5.59828	NM_071340	NM_071340	NM_071340	Cel.28832	191974	Seven TM Receptor		TC187456	GO:0016021(integral to membrane)	Caenorhabditis elegans Seven TM Receptor family member (str-33) (str-33) mRNA, complete cds [NM_071340]	chrV:2730087-2730193	ref|NM_071340|tc|TC187456	CGATTATAGAATTGCTTTAACTGAATTATTTCTGGGCTCGCATTCTGGTGCACAGGTCGA
A_12_P100927		1.26652	P	30.0982	P	37.6818	T05H4.10							NP020315		none available [T05H4.10]	chrV:6420139-6420080	wb|T05H4.10|tc|NP020315	CGCATCAATTGCTCGCGAAATCAACAATAACGAAACGAAAGTCGAAAACTTCATTGCCTC
A_12_P100928		1.21531	P	317.216	P	381.082	NP177257							NP177257		GB	chrIV:16205168-16205543	tc|NP177257	TTCAGTGGAAATATAACTTCATTAGACTCTTTCGTTTTGGAGAAGAACTCAACGCTTACT
A_12_P100929	unc-45	0.854258	P	921.206	P	777.899	F30H5.1	NM_064804	NM_064804	Cel.19943	175206	UNCoordinated		TC179213	GO:0005886(plasma membrane)|GO:0005938(cell cortex)|GO:0006898(receptor-mediated endocytosis)|GO:0009792(embryo development ending in birth or egg hatching)|GO:0018991(oviposition)|GO:0031625(ubiquitin protein ligase binding)|GO:0032154(cleavage furrow)|GO:0040010(positive regulation of growth rate)|GO:0040011(locomotion)|GO:0040017(positive regulation of locomotion)|GO:0045214(sarcomere organiza…	unc-45 encodes a conserved, muscle-specific protein that contains an N-terminal TRP (tetratricopeptide repeat) and a C-terminal UCS (UNC-45-CRO1-She4p) domain. during body wall muscle development, UNC-45 activity is essential for proper thick filament formation and sarcomere organization. in addition, maternally provided UNC-45 is required for embryonic polarity, cytokinesis, and germline cellula…	chrIII:501981-502040	wb|F30H5.1|ref|NM_064804|tc|TC179213	GCCGAGAAGTTTGGACTGATTAAGGCGACGGATCGAGAGATTTATGAACGCGAAAATCAA
A_12_P100930	ZK973.9	1.11038	P	21029.2	P	23081.9	ZK973.9	NM_058957	NM_058957	Cel.16119	172036	hypothetical protein		TC193068		none available [ZK973.9]	chrI:4370629-4370570	wb|ZK973.9|ref|NM_058957|tc|TC193068	GAGCCCAGCCAGGATACATGCGATAATCGACAGATCTCCAACTCCAAAATTTCACCAAAT
A_12_P100931	H06I04.1	1.03747	P	5140.17	P	5271.46	H06I04.1c.1	NM_171092	NM_171092	Cel.9046	175416	hypothetical protein		TC196787	GO:0005515(protein binding)		chrIII:3099922-3099981	wb|H06I04.1c.1|wb|H06I04.1c.2|wb|H06I04.1a.2|wb|H06I04.1b	GACGATAATGATAGGCTTGAAGATCAATGTCGACAGGCTCAGCGGACCATTTTGACGTTA
A_12_P100932	Y110A7A.19	1.04508	P	7025.77	P	7258.04	Y110A7A.19.2	NM_059135	NM_059135	Cel.11551	172153	hypothetical protein		TC180982	GO:0002119(nematode larval development)|GO:0009792(embryo development ending in birth or egg hatching)|GO:0016246(RNA interference)|GO:0040007(growth)|GO:0040010(positive regulation of growth rate)	Caenorhabditis elegans hypothetical protein (Y110A7A.19) mRNA, complete cds [NM_059135]	chrI:5162771-5162712	wb|Y110A7A.19.2|wb|Y110A7A.19.1|ref|NM_059135|tc|TC180982	TCGAGAAATGTAATGTGAATCAAGAGCAAGTTCGAATTATTCAAGGATTCATTCGTCTTC
A_12_P100933		0.950653	A	6.4498	A	6.06102	F22B3.9	NM_001027973	NM_001027973	Cel.30024				TC195296		none available [F22B3.9]	chrIV:11430972-11431031	wb|F22B3.9|ref|NM_001027973|tc|TC195296	GAACATGCAATTATTTCAAACAAAGACTGGCGCAAATACGGGAAAGTGATGTCACTGTGA
A_12_P100934	sid-2	0.882692	P	5982.26	P	5219.78	ZK520.2	NM_067422	NM_067422	Cel.9551	176805	Systemic RNA Interference Defective		TC187228	GO:0008340(determination of adult lifespan)|GO:0016021(integral to membrane)|GO:0016246(RNA interference)|GO:0016324(apical plasma membrane)|GO:0050658(RNA transport)	sid-2 encodes a novel, single-pass transmembrane protein. SID-2 is required for environmental-mediated (i.e. ingestion or soaking) RNA interference (RNAi). SID-2::GFP is expressed strongly in the intestine where it localizes to the apical (lumenal) membrane. SID-2::GFP is also expressed at much lower levels in the excretory duct cells. when expressed in Caenorhabditis briggsae, a related nematode…	chrIII:13682178-13682237	wb|ZK520.2|ref|NM_067422|gb|AY466439|tc|TC187228	ACAACCTTCAACAACCTCAAATGGGCAATTCAATGACCCCTTCGCTACATTGGAAAGCTG
A_12_P100935	K11H12.8	1.0572	P	33977.7	P	35508	K11H12.8a	NM_171248	NM_171248	Cel.8952	176892	hypothetical protein		TC187629	GO:0016021(integral to membrane)	none available [K11H12.8a]	chrIV:658460-658519	wb|K11H12.8a|wb|K11H12.8b|ref|NM_171248|ref|NM_171249	AATATTCGTAGAGCACCCACTTTTCTCTCGACTTTTTGTGTACGGTTCTATAATTTCCCA
A_12_P100936		1.45238	P	1041.18	P	1494.8	F49E12.9c	NM_063362	NM_063362	Cel.15034				TC203003		none available [F49E12.9a]	chrII:8389591-8389650	wb|F49E12.9c|wb|F49E12.9a|ref|NM_063362|ref|NR_023951	AGATTCCACATTCAGAAAGTCAATTGAAGGAAAACGAAATTATATGAGCTGGAGCATGAA
A_12_P100937	nhr-1	0.531023	A	14.1644	A	7.43514	R09G11.2d	NM_001029685	NM_001029685	Cel.17829	181783	Nuclear Hormone Receptor family		TC189328	GO:0003677(DNA binding)|GO:0003700(sequence-specific DNA binding transcription factor activity)|GO:0003707(steroid hormone receptor activity)|GO:0005634(nucleus)|GO:0006355(regulation of transcription, DNA-dependent)|GO:0008270(zinc ion binding)|GO:0043401(steroid hormone mediated signaling pathway)|GO:0043565(sequence-specific DNA binding)	nhr-1 encodes a member of the nuclear receptor superfamily. phylogenetic analyses indicate that NHR-1 is a divergent nuclear receptor that likely arose from expansion and diversification of the HNF4 (NR2A) subgroup in C. elegans. nhr-1 reporter gene expression is detected in hypodermal cells from the 3-fold stage of embryogenesis until adulthood, but as loss of nhr-1 activity via mutation or larg…	chrX:17524573-17524632	wb|R09G11.2d|ref|NM_001029685|tc|TC189328	GTGTGCTATAAAAGTACAGGGTGGGGAATAAATATAGCGCCGCAATTTTGCACGACCTCT
A_12_P100938	T06E6.10	0.988576	P	4598.35	P	4493.55	T06E6.10	NM_074434	NM_074434	Cel.2423	188189	hypothetical protein		TC192030		none available [T06E6.10]	chrV:15419236-15419295	wb|T06E6.10|ref|NM_074434|tc|TC192030	TCCGCGATAAACATGACAAATGTGTTACCCAGGAAGAGTGTGATGAGCAGAAGAGGAAAA
A_12_P100939	imp-1	0.92988	P	19398.7	P	17831	C36B1.12c.1	NM_001025854	NM_001025854	Cel.17323	172684	IntraMembrane Protease (IMPAS) family		TC180961	GO:0004190(aspartic-type endopeptidase activity)|GO:0016021(integral to membrane)		chrI:8755281-8755340	wb|C36B1.12c.1|wb|C36B1.12c.2|wb|C36B1.12a.1|wb|C36B1.12a.2	AAGACATCGAATCAAACGCTGTAATCGATCAATCCAACTCTTCTAGTCAACAAAATCCTC
A_12_P100940		1.02344	P	34120.9	P	34519.1	T14G10.1	NM_069456	NM_069456	Cel.12322			T14G10.1.1	TC178269		pps-1 is orthologous to human PAPSS1 (OMIM:603262) and human PAPSS2 (OMIM:603005, mutated in spondyloepimetaphyseal dysplasia). [T14G10.1]	chrIV:10164216-10164275	wb|T14G10.1|ref|NM_069456|ens|T14G10.1.1	ACTCAAACTAATTCGTCTAATCGAAGAAGGGGATCGTGGGCAATCATAACTAATTAACCT
A_12_P100941	col-173	0.658221	P	104.04	P	67.6939	F41C6.5	NM_076761	NM_076761	Cel.1034	180960	COLlagen		TC188632	GO:0016021(integral to membrane)|GO:0042302(structural constituent of cuticle)	none available [F41C6.5]	chrX:6875552-6875493	wb|F41C6.5|ref|NM_076761|tc|TC188632	GAAACTGGAGATGAAGGAGAAGGCGGTCCAGATGGAATTCCAATGGAGAAAAAATCACCT
A_12_P100942		0.678395	P	322.666	P	216.378	B0244.5	NM_065841	NM_065841	Cel.36793				NP177627		none available [B0244.5]	chrIII:5746940-5746999	wb|B0244.5|ref|NM_065841|tc|NP177627|tc|TC189922	GGAAGATCTTTTGAAGCGTGTTGCCATTCAAATCTAAATAAGGAAATTCAGGACAAATAG
A_12_P100943	hsp-1	1.02088	P	144102	P	145419	F26D10.3.1	NM_070667	NM_070667	Cel.5111	178507	Heat Shock Protein		TC204257	GO:0000902(cell morphogenesis)|GO:0002119(nematode larval development)|GO:0005515(protein binding)|GO:0005524(ATP binding)|GO:0005634(nucleus)|GO:0005737(cytoplasm)|GO:0005829(cytosol)|GO:0006200(ATP catabolic process)|GO:0006898(receptor-mediated endocytosis)|GO:0006915(apoptotic process)|GO:0008340(determination of adult lifespan)|GO:0009408(response to heat)|GO:0009792(embryo development endin…	hsp-1 encodes hsp70A, a member of the heat shock family of proteins. hsp70A is closely related to the Drosophila heat inducible hsp70s and the S. cerevisiae SSA hsp70 subfamily. the hsp-1 gene is normally expressed throughout development and upon heat-shock the hsp-1 mRNA is enhanced 2-6 fold. down-regulation of hsp-1 via RNA interference results in a small reduction in the life-span of an age-1 …	chrIV:17281217-17281276	wb|F26D10.3.1|ref|NM_070667|tc|TC204257	TGCCCCCTTCCCTGTCACCCACCCAAACCGTTATTCGCCTAGAATGGTGAACAATAAAAA
[truncated: 42,679 more rows]

## Sheet: OP50 24h based
all genes
OP50 24h based
sample ()*S		GG 24h / OP50 24h	OP50 24h		GG 24h
Systematic	GeneSymbol	Normalized	Flags	Raw	Flags	Raw	PrimaryAccession	RefSeqAccession	GenbankAccession	UniGeneID	EntrezGeneID	GeneName	EnsemblID	TIGRID	GO	Description	CHROMOSOMAL_LOCATION	ACCESSION_STRING	SEQUENCE
[truncated: 43,603 more rows]

## Sheet: color index
Log(2) ratio	Fold	Color	RGB
[truncated: 17 more rows]
