# Supplementary material for: Probiotic Lacticaseibacillus rhamnosus GG Increased Longevity and Resistance Against Foodborne Pathogens in Caenorhabditis elegans by Regulating MicroRNA miR-34
Source: Front Cell Infect Microbiol. 2022 Jan 19;11:819328. doi: 10.3389/fcimb.2021.819328 (PMC8807481; doi:10.3389/fcimb.2021.819328)
Supplement: Supplementary file 2 [file Table_2.xlsx]

## Sheet: Sheet1
		Normalized data (log2)		Raw data (log2)																Target predicition
Probe Set ID	GG_24h/OP50_24h	OP50_24h	GG_24h	OP50_24h	GG_24h	GeneChip Array	Species Scientific Name	Annotation Date	Sequence Type	Sequence Source	Transcript ID(Array Design)	Alignments	Sequence Length	Sequence	Probe Set Name	Accession	Genome Context	Clustered miRNAs within 10kb	Target Genes	miRBase search	microRNA.org Targets
20500027	6.34008	2.32695	4.99145	2.491	5.04591	miRNA-4_0	Caenorhabditis elegans	2013-12-03	miRNA	miRBase	cel-miR-43-3p	II:11889907-11889929 (+)	23	UAUCACAGUUUACUUGCUGUCGC	MIMAT0000014_st	MIMAT0000014	ZK930.12 // antisense // exon // 1 /// ZK930.8 // sense // exon // 1 /// ZK930.9 // sense // exon // 1	cel-mir-42 // II:11889748-11889842 (+) /// cel-mir-43 // II:11889847-11889944 (+) /// cel-mir-44 // II:11889960-11890055 (+) /// cel-mir-45 // II:11880881-11880976 (-)	MTI // --- // F40H3.11 /// microcosm // B0034.5 // B0034.5 /// microcosm // B0035.14.2 // dnj-1 /// microcosm // B0222.4 // tag-38 /// microcosm // B0272.2 // B0272.2 /// microcosm // B0281.3 // B0281.3 /// microcosm // B0302.4 // B0302.4 /// microcosm // B0310.2.1 // B0310.2 /// microcosm // B0310.2.2 // B0310.2 /// microcosm // B0334.3a.1 // B0334.3 /// microcosm // B0334.3b // B0334.3 /// micr…	cel-miR-43-3p	cel-miR-43-3p
20508893	5.48594	2.38499	4.84073	2.49027	4.93388	miRNA-4_0	Caenorhabditis elegans	2013-12-03	miRNA	miRBase	cel-miR-1823	I:12608661-12608682 (+)	22	UACUGGAAGUGUUUAGGAGUAA	MIMAT0006590_st	MIMAT0006590	T07D10.9 // sense // exon // 1	---	MTI // --- // B0361.9	cel-miR-1823	cel-miR-1823
20505348	5.2102	1.18833	3.56967	1.22321	3.50298	miRNA-4_0	Caenorhabditis elegans	2013-12-03	miRNA	miRBase	cel-miR-796	X:1798974-1798996 (-)	23	UGGAAUGUAGUUGAGGUUAGUAA	MIMAT0004231_st	MIMAT0004231	C14E2.8 // sense // exon // 1	---	MTI // --- // C45G7.12 /// microcosm // AH9.1 // AH9.1 /// microcosm // B0034.1 // B0034.1 /// microcosm // B0035.12.1 // B0035.12 /// microcosm // B0035.12.2 // B0035.12 /// microcosm // B0047.3 // bath-24 /// microcosm // B0207.3b // gpa-14 /// microcosm // B0213.10 // cyp-34A5 /// microcosm // B0213.12 // cyp-34A7 /// microcosm // B0250.8 // B0250.8 /// microcosm // B0302.2 // B0302.2 /// micr…	cel-miR-796	cel-miR-796
20521710	5.13508	1.01687	3.37726	1.09371	3.28238	miRNA-4_0	Caenorhabditis elegans	2013-12-03	miRNA	miRBase	cel-miR-5546-3p	I:2888472-2888493 (-)	22	GAAAAAUUGCGCGCAUGGGUUG	MIMAT0022184_st	MIMAT0022184	Y71F9AL.16 // sense // intron // 4 /// Y71F9AL.22 // sense // exon // 1 /// Y71F9AL.7 // antisense // intron // 1	---	---	cel-miR-5546-3p	cel-miR-5546-3p
20500025	3.78861	9.3962	11.3179	9.19222	11.4789	miRNA-4_0	Caenorhabditis elegans	2013-12-03	miRNA	miRBase	cel-miR-42-3p	II:11889807-11889828 (+)	22	UCACCGGGUUAACAUCUACAGA	MIMAT0000013_st	MIMAT0000013	ZK930.12 // antisense // exon // 1 /// ZK930.8 // sense // exon // 1	cel-mir-42 // II:11889748-11889842 (+) /// cel-mir-43 // II:11889847-11889944 (+) /// cel-mir-44 // II:11889960-11890055 (+) /// cel-mir-45 // II:11880881-11880976 (-)	MTI // --- // W06H8.5 /// microcosm // 6R55.2 // 6R55.2 /// microcosm // AH10.4 // AH10.4 /// microcosm // B0024.10.1 // B0024.10 /// microcosm // B0024.10.2 // B0024.10 /// microcosm // B0034.2 // B0034.2 /// microcosm // B0047.2 // B0047.2 /// microcosm // B0280.11 // B0280.11 /// microcosm // B0284.1 // B0284.1 /// microcosm // B0303.4.1 // B0303.4 /// microcosm // B0336.1.1 // wrm-1 /// micro…	cel-miR-42-3p	cel-miR-42-3p
20500088	2.93768	1.07859	2.63327	1.12088	2.48114	miRNA-4_0	Caenorhabditis elegans	2013-12-03	miRNA	miRBase	cel-miR-76-3p	III:3142097-3142118 (+)	22	UUCGUUGUUGAUGAAGCCUUGA	MIMAT0000048_st	MIMAT0000048	C44B11.5 // sense // exon // 1	---	MTI // --- // F55C12.1 /// microcosm // B0025.2.1 // csn-2 /// microcosm // B0025.2.4 // csn-2 /// microcosm // B0207.7 // B0207.7 /// microcosm // B0240.2 // spe-42 /// microcosm // B0284.1 // B0284.1 /// microcosm // B0336.11b // B0336.11 /// microcosm // B0432.9 // B0432.9 /// microcosm // B0491.5.3 // B0491.5 /// microcosm // B0496.3a // B0496.3 /// microcosm // B0496.3b // B0496.3 /// microc…	cel-miR-76-3p	cel-miR-76-3p
20521718	2.56664	1.06922	2.4291	1.07877	2.29553	miRNA-4_0	Caenorhabditis elegans	2013-12-03	miRNA	miRBase	cel-miR-5550-3p	IV:409829-409850 (+)	22	AAAUGAAAUCGUGGGCGGGUCU	MIMAT0022192_st	MIMAT0022192	T07A9.3 // antisense // intron // 1	---	---	cel-miR-5550-3p	cel-miR-5550-3p
20505347	2.56664	0.429241	1.78912	0.40717	1.62393	miRNA-4_0	Caenorhabditis elegans	2013-12-03	miRNA	miRBase	cel-miR-795-3p	I:12594611-12594633 (+)	23	AAUCGUGAUCAGUAUACUUCGUC	MIMAT0020353_st	MIMAT0020353	F33E2.5.1 // antisense // intron // 2 /// F33E2.9 // sense // exon // 1	cel-mir-794 // I:12595680-12595763 (+) /// cel-mir-795 // I:12594559-12594647 (+)	---	cel-miR-795-3p	cel-miR-795-3p
20509080	2.5272	4.84854	6.18608	4.78593	6.28604	miRNA-4_0	Caenorhabditis elegans	2013-12-03	miRNA	miRBase	cel-miR-1832a	III:11829191-11829211 (+)	21	UGGGCGGAGCGAAUCGAUGAU	MIMAT0006774_st	MIMAT0006774	C18D11.4a.1 // sense // intron // 3 /// C18D11.4a.2 // sense // intron // 3	---	MTI // --- // F26B1.2	cel-miR-1832a	cel-miR-1832a
20500023	2.46741	3.65347	4.95647	3.72418	5.06835	miRNA-4_0	Caenorhabditis elegans	2013-12-03	miRNA	miRBase	cel-miR-41-3p	II:11538304-11538325 (+)	22	UCACCGGGUGAAAAAUCACCUA	MIMAT0000012_st	MIMAT0000012	Y62F5A.7 // sense // exon // 1 /// Y62F5A.8 // sense // exon // 1 /// Y62F5A.9 // antisense // intron // 2	cel-mir-35 // II:11537544-11537640 (+) /// cel-mir-36 // II:11537649-11537745 (+) /// cel-mir-37 // II:11537769-11537866 (+) /// cel-mir-38 // II:11537869-11537963 (+) /// cel-mir-39 // II:11538025-11538111 (+) /// cel-mir-40 // II:11538120-11538211 (+) /// cel-mir-41 // II:11538244-11538340 (+)	MTI // --- // W06H8.5 /// microcosm // 6R55.2 // 6R55.2 /// microcosm // AH10.4 // AH10.4 /// microcosm // B0034.2 // B0034.2 /// microcosm // B0035.3 // B0035.3 /// microcosm // B0047.2 // B0047.2 /// microcosm // B0284.1 // B0284.1 /// microcosm // B0336.1.1 // wrm-1 /// microcosm // B0336.1.2 // wrm-1 /// microcosm // B0391.5 // B0391.5 /// microcosm // B0403.3 // B0403.3 /// microcosm // B043…	cel-miR-41-3p	cel-miR-41-3p
20500009	2.39855	4.47741	5.73958	4.42571	5.82078	miRNA-4_0	Caenorhabditis elegans	2013-12-03	miRNA	miRBase	cel-miR-34-3p	X:2969765-2969786 (-)	22	ACGGCUACCUUCACUGCCACCC	MIMAT0015093_st	MIMAT0015093	Y41G9A.7 // sense // exon // 1	---	---	cel-miR-34-3p	cel-miR-34-3p
20521851	2.37874	2.72661	3.97681	2.81572	3.89484	miRNA-4_0	Caenorhabditis elegans	2013-12-03	miRNA	miRBase	cel-miR-356b-3p	III:7860100-7860122 (-)	23	UUUGUUCGCGUUGCUCAACCACA	MIMAT0022312_st	MIMAT0022312	ZK652.12 // antisense // exon // 1 /// ZK652.13 // sense // exon // 1 /// ZK652.2 // antisense // exon // 2	cel-mir-356a // III:7860080-7860189 (+) /// cel-mir-356b // III:7860100-7860167 (-)	---	cel-miR-356b-3p	cel-miR-356b-3p
20500515	2.34431	7.49303	8.72219	7.43774	8.79638	miRNA-4_0	Caenorhabditis elegans	2013-12-03	miRNA	miRBase	cel-miR-239a-5p	X:11792393-11792415 (+)	23	UUUGUACUACACAUAGGUACUGG	MIMAT0000294_st	MIMAT0000294	C34E11.5 // sense // exon // 1	cel-mir-239a // X:11792378-11792475 (+) /// cel-mir-239b // X:11791235-11791332 (-)	MTI // --- // R166.6 /// microcosm // B0001.5 // B0001.5 /// microcosm // B0205.10.2 // B0205.10 /// microcosm // B0207.8 // B0207.8 /// microcosm // B0212.4a // B0212.4 /// microcosm // B0244.4 // B0244.4 /// microcosm // B0261.6b // B0261.6 /// microcosm // B0280.17 // B0280.17 /// microcosm // B0302.1a // kin-25 /// microcosm // B0302.1c // kin-25 /// microcosm // B0336.11a // B0336.11 /// mic…	cel-miR-239a-5p	cel-miR-239a-5p
20500050	2.31201	0.896386	2.10553	0.927988	2.12531	miRNA-4_0	Caenorhabditis elegans	2013-12-03	miRNA	miRBase	cel-miR-55-5p	X:13144811-13144832 (-)	22	CGGCAGAAACCUAUCGGUUAUA	MIMAT0020313_st	MIMAT0020313	F09A5.3b // antisense // intron // 1 /// F09A5.6 // sense // exon // 1 /// F09A5.8 // sense // exon // 1	cel-mir-54 // X:13144926-13145024 (-) /// cel-mir-55 // X:13144757-13144854 (-) /// cel-mir-56 // X:13144621-13144717 (-)	---	cel-miR-55-5p	cel-miR-55-5p
20500523	2.2654	1.73074	2.91051	1.87428	2.75887	miRNA-4_0	Caenorhabditis elegans	2013-12-03	miRNA	miRBase	cel-miR-242	IV:4274255-4274275 (+)	21	UUGCGUAGGCCUUUGCUUCGA	MIMAT0000298_st	MIMAT0000298	F36A4.16 // sense // exon // 1	---	MTI // --- // CELE_Y105E8A.42 /// microcosm // 6R55.2 // 6R55.2 /// microcosm // B0024.14c.2 // crm-1 /// microcosm // B0047.1a // bath-20 /// microcosm // B0238.6 // srt-70 /// microcosm // B0244.2.1 // ida-1 /// microcosm // B0244.2.2 // ida-1 /// microcosm // B0281.5 // B0281.5 /// microcosm // B0281.6 // B0281.6 /// microcosm // B0365.7 // B0365.7 /// microcosm // B0416.2 // B0416.2 /// micro…	cel-miR-242	cel-miR-242
20500055	2.25435	2.32695	3.49966	2.48204	3.45503	miRNA-4_0	Caenorhabditis elegans	2013-12-03	miRNA	miRBase	cel-miR-57-3p	II:7850470-7850491 (-)	22	ACGAGCUAGACUACAAGGUGCA	MIMAT0020314_st	MIMAT0020314	T09A5.13 // sense // exon // 1	---	---	cel-miR-57-3p	cel-miR-57-3p
20509079	2.25435	2.24144	3.41415	2.41216	3.38515	miRNA-4_0	Caenorhabditis elegans	2013-12-03	miRNA	miRBase	cel-miR-1830-3p	II:4371842-4371864 (-)	23	CCUAGGAAAUGAGAAAACUCGGC	MIMAT0020778_st	MIMAT0020778	B0286.3 // sense // intron // 1 /// B0286.7 // sense // exon // 1	---	---	cel-miR-1830-3p	cel-miR-1830-3p
20500017	2.25411	9.31085	10.4834	9.11006	10.6321	miRNA-4_0	Caenorhabditis elegans	2013-12-03	miRNA	miRBase	cel-miR-38-3p	II:11537926-11537947 (+)	22	UCACCGGGAGAAAAACUGGAGU	MIMAT0000009_st	MIMAT0000009	Y62F5A.14 // sense // exon // 1 /// Y62F5A.4 // sense // exon // 1 /// Y62F5A.5 // sense // exon // 1 /// Y62F5A.9 // antisense // intron // 2	cel-mir-35 // II:11537544-11537640 (+) /// cel-mir-36 // II:11537649-11537745 (+) /// cel-mir-37 // II:11537769-11537866 (+) /// cel-mir-38 // II:11537869-11537963 (+) /// cel-mir-39 // II:11538025-11538111 (+) /// cel-mir-40 // II:11538120-11538211 (+) /// cel-mir-41 // II:11538244-11538340 (+)	MTI // --- // W06H8.5 /// microcosm // AH10.4 // AH10.4 /// microcosm // B0024.13a // B0024.13 /// microcosm // B0034.2 // B0034.2 /// microcosm // B0035.3 // B0035.3 /// microcosm // B0047.1a // bath-20 /// microcosm // B0047.1b // bath-20 /// microcosm // B0047.2 // B0047.2 /// microcosm // B0228.7.2 // B0228.7 /// microcosm // B0284.1 // B0284.1 /// microcosm // B0336.1.1 // wrm-1 /// microcos…	cel-miR-38-3p	cel-miR-38-3p
20500016	2.19299	0.934454	2.06735	1.0528	1.93739	miRNA-4_0	Caenorhabditis elegans	2013-12-03	miRNA	miRBase	cel-miR-38-5p	II:11537885-11537906 (+)	22	UCCGGUUUUUUCCGUGGUGAUA	MIMAT0020305_st	MIMAT0020305	Y62F5A.14 // sense // exon // 1 /// Y62F5A.4 // sense // exon // 1 /// Y62F5A.5 // sense // exon // 1 /// Y62F5A.9 // antisense // intron // 2	cel-mir-35 // II:11537544-11537640 (+) /// cel-mir-36 // II:11537649-11537745 (+) /// cel-mir-37 // II:11537769-11537866 (+) /// cel-mir-38 // II:11537869-11537963 (+) /// cel-mir-39 // II:11538025-11538111 (+) /// cel-mir-40 // II:11538120-11538211 (+) /// cel-mir-41 // II:11538244-11538340 (+)	---	cel-miR-38-5p	cel-miR-38-5p
20505328	2.16467	0.799775	1.91393	0.866719	1.705	miRNA-4_0	Caenorhabditis elegans	2013-12-03	miRNA	miRBase	cel-miR-784-3p	X:8074884-8074905 (-)	22	UAUGUACAAAUGUUGCGCUGCC	MIMAT0020347_st	MIMAT0020347	C18A11.8 // sense // exon // 1	cel-mir-784 // X:8074872-8074959 (-) /// cel-mir-5553 // X:8077506-8077615 (-)	---	cel-miR-784-3p	cel-miR-784-3p
20500024	2.09333	5.08523	6.15104	5.02043	6.23529	miRNA-4_0	Caenorhabditis elegans	2013-12-03	miRNA	miRBase	cel-miR-42-5p	II:11889761-11889785 (+)	25	GUGGGUGUUUGCUUUUUCGGUGAAG	MIMAT0015095_st	MIMAT0015095	ZK930.12 // antisense // exon // 1 /// ZK930.8 // sense // exon // 1	cel-mir-42 // II:11889748-11889842 (+) /// cel-mir-43 // II:11889847-11889944 (+) /// cel-mir-44 // II:11889960-11890055 (+) /// cel-mir-45 // II:11880881-11880976 (-)	---	cel-miR-42-5p	cel-miR-42-5p
20511917	2.08331	3.25735	4.31623	3.33502	4.23588	miRNA-4_0	Caenorhabditis elegans	2013-12-03	miRNA	miRBase	cel-miR-2209a-3p	IV:1027143-1027164 (+)	22	AGAGAUCAGCGGUUACACUACA	MIMAT0011432_st	MIMAT0011432	---	cel-mir-2208a // IV:1021772-1021832 (+) /// cel-mir-2208b // IV:1026580-1026640 (+) /// cel-mir-2209a // IV:1027101-1027164 (+) /// cel-mir-2209c // IV:1027218-1027281 (+) /// cel-mir-2209b // IV:1021303-1021365 (-)	MTI // --- // D2030.14	cel-miR-2209a-3p	cel-miR-2209a-3p
20511928	2.0357	5.52613	6.55166	5.43823	6.64666	miRNA-4_0	Caenorhabditis elegans	2013-12-03	miRNA	miRBase	cel-miR-2214-5p	III:7278651-7278671 (+)	21	AUUCGGUCCGGAGUCAAUGGG	MIMAT0011443_st	MIMAT0011443	B0361.11 // sense // intron // 3	---	---	cel-miR-2214-5p	cel-miR-2214-5p
20511919	2.01997	2.85742	3.87175	2.89949	3.81107	miRNA-4_0	Caenorhabditis elegans	2013-12-03	miRNA	miRBase	cel-miR-2209c-3p	IV:1027259-1027281 (+)	23	AAAAGACCACCGGUUACACUACA	MIMAT0011434_st	MIMAT0011434	---	cel-mir-2208a // IV:1021772-1021832 (+) /// cel-mir-2208b // IV:1026580-1026640 (+) /// cel-mir-2209a // IV:1027101-1027164 (+) /// cel-mir-2209c // IV:1027218-1027281 (+) /// cel-mir-2209b // IV:1021303-1021365 (-)	---	cel-miR-2209c-3p	cel-miR-2209c-3p
20501193	2.01235	3.83551	4.84439	3.91879	4.95806	miRNA-4_0	Caenorhabditis elegans	2013-12-03	miRNA	miRBase	cel-miR-358-3p	V:8580858-8580879 (-)	22	AUUGGUAUCCCUGUCAAGGUCU	MIMAT0000700_st	MIMAT0000700	F25G6.11 // sense // exon // 1 /// F25G6.2 // antisense // intron // 5	cel-mir-357 // V:8580520-8580629 (-) /// cel-mir-358 // V:8580836-8580945 (-)	MTI // --- // F21F3.6 /// microcosm // AC7.3 // AC7.3 /// microcosm // B0272.2 // B0272.2 /// microcosm // B0280.13 // B0280.13 /// microcosm // B0281.6 // B0281.6 /// microcosm // B0348.2 // B0348.2 /// microcosm // B0432.4 // B0432.4 /// microcosm // B0454.8 // B0454.8 /// microcosm // B0478.1b.4 // jnk-1 /// microcosm // B0495.10c // tag-178 /// microcosm // B0495.8a // B0495.8 /// microcosm /…	cel-miR-358-3p	cel-miR-358-3p
20500081	1.94334	3.71246	4.671	3.76009	4.6639	miRNA-4_0	Caenorhabditis elegans	2013-12-03	miRNA	miRBase	cel-miR-73-5p	X:2368779-2368802 (+)	24	UGGACUUCCAUAUCGAGCCACAGC	MIMAT0020319_st	MIMAT0020319	T24D8.9 // sense // exon // 1	cel-mir-73 // X:2368757-2368855 (+) /// cel-mir-74 // X:2369035-2369131 (+) /// cel-mir-75 // X:2372446-2372542 (+)	---	cel-miR-73-5p	cel-miR-73-5p
20500504	1.89098	8.35275	9.27189	8.34313	9.43734	miRNA-4_0	Caenorhabditis elegans	2013-12-03	miRNA	miRBase	cel-miR-233-3p	X:12078536-12078556 (-)	21	UUGAGCAAUGCGCAUGUGCGG	MIMAT0000288_st	MIMAT0000288	W03G11.4.1 // sense // intron // 2 /// W03G11.4.2 // sense // intron // 3 /// W03G11.4.3 // sense // intron // 2 /// W03G11.5 // sense // exon // 1	---	MTI // --- // D2030.14 /// microcosm // AC7.1a // tag-49 /// microcosm // AH6.8 // sra-4 /// microcosm // B0212.6 // B0212.6 /// microcosm // B0222.4 // tag-38 /// microcosm // B0280.1a // B0280.1 /// microcosm // B0281.8 // B0281.8 /// microcosm // B0336.1.1 // wrm-1 /// microcosm // B0336.1.2 // wrm-1 /// microcosm // B0416.3 // B0416.3 /// microcosm // B0511.2 // B0511.2 /// microcosm // C01B1…	cel-miR-233-3p	cel-miR-233-3p
20500028	1.88014	5.35634	6.26718	5.26079	6.35902	miRNA-4_0	Caenorhabditis elegans	2013-12-03	miRNA	miRBase	cel-miR-44-5p	II:11889975-11889996 (+)	22	CUGGAUGUGCUCGUUGGUCAUA	MIMAT0020771_st	MIMAT0020771	ZK930.10 // sense // exon // 1 /// ZK930.12 // antisense // exon // 1 /// ZK930.9 // sense // exon // 1	cel-mir-42 // II:11889748-11889842 (+) /// cel-mir-43 // II:11889847-11889944 (+) /// cel-mir-44 // II:11889960-11890055 (+) /// cel-mir-45 // II:11880881-11880976 (-)	---	cel-miR-44-5p	cel-miR-44-5p
20511929	1.85376	8.54834	9.4388	8.48366	9.64689	miRNA-4_0	Caenorhabditis elegans	2013-12-03	miRNA	miRBase	cel-miR-2214-3p	III:7278690-7278714 (+)	25	CAUUGACAACAACUUGACCGGCGUU	MIMAT0011444_st	MIMAT0011444	B0361.11 // sense // intron // 3	---	---	cel-miR-2214-3p	cel-miR-2214-3p
20500544	1.83852	3.63436	4.51291	3.65047	4.54058	miRNA-4_0	Caenorhabditis elegans	2013-12-03	miRNA	miRBase	cel-miR-254	X:11333486-11333508 (-)	23	UGCAAAUCUUUCGCGACUGUAGG	MIMAT0000310_st	MIMAT0000310	ZK455.2 // sense // intron // 20 /// ZK455.9 // sense // exon // 1	---	MTI // --- // DH11.5 /// microcosm // AC7.1a // tag-49 /// microcosm // B0041.4.1 // rpl-4 /// microcosm // B0041.4.3 // rpl-4 /// microcosm // B0218.8 // clec-52 /// microcosm // B0238.11.2 // B0238.11 /// microcosm // B0280.8 // nhr-10 /// microcosm // B0310.3 // B0310.3 /// microcosm // B0379.6 // B0379.6 /// microcosm // B0391.6 // B0391.6 /// microcosm // B0403.2 // ubc-17 /// microcosm // B…	cel-miR-254	cel-miR-254
20505351	1.80706	0.282946	1.13659	0.283675	1.23317	miRNA-4_0	Caenorhabditis elegans	2013-12-03	miRNA	miRBase	cel-miR-798	IV:14277292-14277312 (-)	21	UAAGCCUUACAUAUUGACUGA	MIMAT0004233_st	MIMAT0004233	Y64G10A.14 // sense // exon // 1 /// Y64G10A.6 // antisense // intron // 1	---	MTI // --- // F13D12.9 /// microcosm // B0035.5.2 // B0035.5 /// microcosm // B0205.2a // srz-85 /// microcosm // B0207.10 // B0207.10 /// microcosm // B0212.1 // B0212.1 /// microcosm // B0213.10 // cyp-34A5 /// microcosm // B0213.14 // cyp-34A8 /// microcosm // B0273.1 // B0273.1 /// microcosm // B0273.4b // unc-5 /// microcosm // B0334.10 // B0334.10 /// microcosm // B0334.13 // B0334.13 /// m…	cel-miR-798	cel-miR-798
20501187	1.77633	0.295318	1.12422	0.294145	0.973092	miRNA-4_0	Caenorhabditis elegans	2013-12-03	miRNA	miRBase	cel-miR-354	I:14468380-14468400 (-)	21	ACCUUGUUUGUUGCUGCUCCU	MIMAT0000696_st	MIMAT0000696	Y105E8A.16.1 // sense // 3UTR // 4 /// Y105E8A.16.2 // sense // 3UTR // 4 /// Y105E8A.31 // sense // exon // 1	---	MTI // --- // tos-1 /// microcosm // B0041.4.1 // rpl-4 /// microcosm // B0205.14 // B0205.14 /// microcosm // B0207.7 // B0207.7 /// microcosm // B0218.3 // pmk-1 /// microcosm // B0238.1 // B0238.1 /// microcosm // B0250.1.2 // rpl-2 /// microcosm // B0336.8 // lgg-3 /// microcosm // B0513.6 // B0513.6 /// microcosm // B0524.4 // B0524.4 /// microcosm // B0545.3 // B0545.3 /// microcosm // C01G…	cel-miR-354	cel-miR-354
20519795	1.77282	1.5009	2.32695	1.70057	2.21777	miRNA-4_0	Caenorhabditis elegans	2013-12-03	miRNA	miRBase	cel-miR-4807	X:1872498-1872520 (+)	23	AAAUGCGACUUCUGGGCUUACAG	MIMAT0019990_st	MIMAT0019990	Y59E1B.6 // sense // exon // 1	cel-mir-1018 // X:1879452-1879507 (+) /// cel-mir-2220 // X:1873821-1873878 (+) /// cel-mir-4807 // X:1872460-1872520 (+) /// cel-mir-4808 // X:1872946-1873002 (+) /// cel-mir-4809 // X:1873640-1873698 (+) /// cel-mir-4810 // X:1875732-1875788 (+) /// cel-mir-4921 // X:1879973-1880032 (+) /// cel-mir-4923a // X:1879870-1879930 (+) /// cel-mir-4923b // X:1879634-1879692 (+) /// cel-mir-4925 // X:1…	---	cel-miR-4807	cel-miR-4807
20500500	1.76616	7.26797	8.08858	7.15305	8.10737	miRNA-4_0	Caenorhabditis elegans	2013-12-03	miRNA	miRBase	cel-miR-231-3p	III:7545006-7545029 (-)	24	UAAGCUCGUGAUCAACAGGCAGAA	MIMAT0000286_st	MIMAT0000286	R13A5.14 // sense // exon // 1 /// R13A5.17 // sense // intron // 1	---	MTI // --- // T08B2.7 /// microcosm // B0024.14a // crm-1 /// microcosm // B0024.14b // crm-1 /// microcosm // B0024.14c.2 // crm-1 /// microcosm // B0024.14d // crm-1 /// microcosm // B0047.3 // bath-24 /// microcosm // B0205.5 // B0205.5 /// microcosm // B0212.1 // B0212.1 /// microcosm // B0228.4b // tag-308 /// microcosm // B0240.2 // spe-42 /// microcosm // B0302.2 // B0302.2 /// microcosm /…	cel-miR-231-3p	cel-miR-231-3p
20500029	1.73848	10.4866	11.2845	10.3171	11.4588	miRNA-4_0	Caenorhabditis elegans	2013-12-03	miRNA	miRBase	cel-miR-44-3p	II:11890020-11890040 (+)	21	UGACUAGAGACACAUUCAGCU	MIMAT0000015_st	MIMAT0000015	ZK930.10 // sense // exon // 1 /// ZK930.12 // antisense // exon // 1 /// ZK930.9 // sense // exon // 1	cel-mir-42 // II:11889748-11889842 (+) /// cel-mir-43 // II:11889847-11889944 (+) /// cel-mir-44 // II:11889960-11890055 (+) /// cel-mir-45 // II:11880881-11880976 (-)	microcosm // AH6.11 // sra-7 /// microcosm // AH9.1 // AH9.1 /// microcosm // B0198.3 // B0198.3 /// microcosm // B0205.14 // B0205.14 /// microcosm // B0205.2a // srz-85 /// microcosm // B0205.6 // B0205.6 /// microcosm // B0218.5 // B0218.5 /// microcosm // B0273.1 // B0273.1 /// microcosm // B0273.4a // unc-5 /// microcosm // B0280.10 // B0280.10 /// microcosm // B0334.7 // srh-44 /// microcos…	cel-miR-44-3p	cel-miR-44-3p
20500031	1.73848	10.4866	11.2845	10.3171	11.4588	miRNA-4_0	Caenorhabditis elegans	2013-12-03	miRNA	miRBase	cel-miR-45-3p	II:11880896-11880916 (-)	21	UGACUAGAGACACAUUCAGCU	MIMAT0000016_st	MIMAT0000016	ZK930.11 // sense // exon // 1 /// ZK930.13 // antisense // exon // 1	cel-mir-42 // II:11889748-11889842 (+) /// cel-mir-43 // II:11889847-11889944 (+) /// cel-mir-44 // II:11889960-11890055 (+) /// cel-mir-45 // II:11880881-11880976 (-)	MTI // --- // CELE_Y41E3.460	cel-miR-45-3p	cel-miR-45-3p
20500040	1.73187	7.87876	8.67109	7.832	8.75392	miRNA-4_0	Caenorhabditis elegans	2013-12-03	miRNA	miRBase	cel-miR-50-5p	I:1738652-1738675 (+)	24	UGAUAUGUCUGGUAUUCUUGGGUU	MIMAT0000021_st	MIMAT0000021	Y71G12B.11a // sense // intron // 8 /// Y71G12B.11c // sense // intron // 4 /// Y71G12B.29 // sense // exon // 1 /// Y71G12B.36 // antisense // exon // 1	---	MTI // --- // Y50D7A.18 /// microcosm // B0001.3 // B0001.3 /// microcosm // B0207.10 // B0207.10 /// microcosm // B0213.4 // nlp-29 /// microcosm // B0310.6 // B0310.6 /// microcosm // B0348.5 // B0348.5 /// microcosm // B0507.9 // B0507.9 /// microcosm // C02B8.7 // C02B8.7 /// microcosm // C02C2.5 // C02C2.5 /// microcosm // C02F5.12 // C02F5.12 /// microcosm // C02G6.3 // C02G6.3 /// microcos…	cel-miR-50-5p	cel-miR-50-5p
20505354	1.72137	1.55981	2.34337	1.55027	2.25907	miRNA-4_0	Caenorhabditis elegans	2013-12-03	miRNA	miRBase	cel-miR-800-3p	X:380926-380947 (-)	22	GCCAAACUCGGAAAUUGUCUGC	MIMAT0004235_st	MIMAT0004235	R04A9.8 // sense // exon // 1	---	MTI // --- // cec-6 /// microcosm // AC3.1 // sri-20 /// microcosm // B0001.7 // B0001.7 /// microcosm // B0024.14a // crm-1 /// microcosm // B0024.14b // crm-1 /// microcosm // B0024.14d // crm-1 /// microcosm // B0024.14e // crm-1 /// microcosm // B0035.2 // dnj-2 /// microcosm // B0041.4.1 // rpl-4 /// microcosm // B0041.4.3 // rpl-4 /// microcosm // B0047.2 // B0047.2 /// microcosm // B0228.4…	cel-miR-800-3p	cel-miR-800-3p
20511914	1.72137	0.717403	1.50096	0.786508	1.49531	miRNA-4_0	Caenorhabditis elegans	2013-12-03	miRNA	miRBase	cel-miR-2208b-5p	IV:1026580-1026602 (+)	23	AAGUGUACCCGGAUCUGAUAUCC	MIMAT0011429_st	MIMAT0011429	---	cel-mir-2208a // IV:1021772-1021832 (+) /// cel-mir-2208b // IV:1026580-1026640 (+) /// cel-mir-2209a // IV:1027101-1027164 (+) /// cel-mir-2209c // IV:1027218-1027281 (+) /// cel-mir-2209b // IV:1021303-1021365 (-)	---	cel-miR-2208b-5p	cel-miR-2208b-5p
20500038	1.72137	0.998832	1.78239	1.14955	1.85836	miRNA-4_0	Caenorhabditis elegans	2013-12-03	miRNA	miRBase	cel-miR-49-5p	X:9989244-9989266 (+)	23	CGCAGUUUGUUGUGAUGUGCUCC	MIMAT0020309_st	MIMAT0020309	F19C6.6 // sense // exon // 1	---	---	cel-miR-49-5p	cel-miR-49-5p
20505330	1.71743	0.827473	1.60772	0.822107	1.53091	miRNA-4_0	Caenorhabditis elegans	2013-12-03	miRNA	miRBase	cel-miR-786-5p	X:7882718-7882740 (+)	23	CGAAUAUCAGUUGGGGUAUUUAC	MIMAT0015239_st	MIMAT0015239	C39D10.10 // sense // exon // 1 /// C39D10.12 // sense // exon // 1	cel-mir-240 // X:7882574-7882670 (+) /// cel-mir-786 // X:7882703-7882792 (+)	---	cel-miR-786-5p	cel-miR-786-5p
20521722	1.70014	1.6545	2.42015	1.69698	2.299	miRNA-4_0	Caenorhabditis elegans	2013-12-03	miRNA	miRBase	cel-miR-5552-3p	V:18036762-18036784 (+)	23	UCUGCCAGACUACAAACCACACA	MIMAT0022196_st	MIMAT0022196	Y59A8B.39 // sense // exon // 1 /// Y59A8B.6.1 // sense // intron // 9 /// Y59A8B.6.2 // sense // intron // 9	---	---	cel-miR-5552-3p	cel-miR-5552-3p
20500084	1.67136	11.7895	12.5305	11.6509	12.6298	miRNA-4_0	Caenorhabditis elegans	2013-12-03	miRNA	miRBase	cel-miR-74-3p	X:2369095-2369116 (+)	22	UGGCAAGAAAUGGCAGUCUACA	MIMAT0000046_st	MIMAT0000046	T24D8.14 // sense // exon // 1 /// T24D8.16 // antisense // exon // 1 /// T24D8.7 // sense // exon // 1	cel-mir-73 // X:2368757-2368855 (+) /// cel-mir-74 // X:2369035-2369131 (+) /// cel-mir-75 // X:2372446-2372542 (+)	MTI // --- // F52A8.1 /// microcosm // AH10.1 // AH10.1 /// microcosm // AH10.3 // AH10.3 /// microcosm // B0041.6b // ptps-1 /// microcosm // B0218.5 // B0218.5 /// microcosm // B0222.5 // B0222.5 /// microcosm // B0238.10 // B0238.10 /// microcosm // B0294.3 // B0294.3 /// microcosm // B0334.11a // ooc-3 /// microcosm // B0353.1 // B0353.1 /// microcosm // B0454.6 // B0454.6 /// microcosm // B0…	cel-miR-74-3p	cel-miR-74-3p
20506229	1.65814	4.65512	5.38469	4.57908	5.44657	miRNA-4_0	Caenorhabditis elegans	2013-12-03	miRNA	miRBase	cel-miR-1022-5p	X:6435439-6435461 (-)	23	AAGAUCAUUGUUAGGACGCCAUC	MIMAT0005523_st	MIMAT0005523	K10C2.9 // sense // exon // 1	---	MTI // --- // F46G10.2	cel-miR-1022-5p	cel-miR-1022-5p
20500564	1.65583	1.13696	1.86452	1.118	1.7545	miRNA-4_0	Caenorhabditis elegans	2013-12-03	miRNA	miRBase	cel-miR-269	IV:273912-273931 (+)	20	GGCAAGACUCUGGCAAAACU	MIMAT0000325_st	MIMAT0000325	---	---	MTI // --- // F25F1.4 /// microcosm // AC7.2b // soc-2 /// microcosm // B0001.7 // B0001.7 /// microcosm // B0024.12 // gna-1 /// microcosm // B0047.1b // bath-20 /// microcosm // B0205.5 // B0205.5 /// microcosm // B0240.3 // daf-11 /// microcosm // B0336.7b.2 // B0336.7 /// microcosm // B0403.3 // B0403.3 /// microcosm // B0416.7a // B0416.7 /// microcosm // B0416.7b // B0416.7 /// microcosm //…	cel-miR-269	cel-miR-269
20521717	1.65583	0.993074	1.72063	0.931458	1.64026	miRNA-4_0	Caenorhabditis elegans	2013-12-03	miRNA	miRBase	cel-miR-5550-5p	IV:409783-409804 (+)	22	CCCCGCCCAAGAUUUCAUUUGC	MIMAT0022191_st	MIMAT0022191	T07A9.3 // antisense // intron // 1	---	---	cel-miR-5550-5p	cel-miR-5550-5p
20500534	1.65081	7.81259	8.53576	7.76438	8.5748	miRNA-4_0	Caenorhabditis elegans	2013-12-03	miRNA	miRBase	cel-miR-248	X:2262380-2262403 (-)	24	AUACACGUGCACGGAUAACGCUCA	MIMAT0000304_st	MIMAT0000304	AH9.5 // sense // exon // 1	---	MTI // --- // CELE_C27C7.10 /// microcosm // 4R79.1b // nas-6 /// microcosm // AC7.1a // tag-49 /// microcosm // AC7.1b // tag-49 /// microcosm // B0001.1 // B0001.1 /// microcosm // B0001.2 // B0001.2 /// microcosm // B0273.2.1 // puf-7 /// microcosm // B0273.2.2 // puf-7 /// microcosm // B0280.3.1 // B0280.3 /// microcosm // B0280.3.2 // B0280.3 /// microcosm // B0303.3.1 // B0303.3 /// microco…	cel-miR-248	cel-miR-248
20500082	1.64686	12.093	12.8127	11.983	12.8884	miRNA-4_0	Caenorhabditis elegans	2013-12-03	miRNA	miRBase	cel-miR-73-3p	X:2368818-2368840 (+)	23	UGGCAAGAUGUAGGCAGUUCAGU	MIMAT0000045_st	MIMAT0000045	T24D8.9 // sense // exon // 1	cel-mir-73 // X:2368757-2368855 (+) /// cel-mir-74 // X:2369035-2369131 (+) /// cel-mir-75 // X:2372446-2372542 (+)	MTI // --- // T06D8.1 /// microcosm // B0213.10 // cyp-34A5 /// microcosm // B0238.10 // B0238.10 /// microcosm // B0261.5 // B0261.5 /// microcosm // B0272.1 // tbb-4 /// microcosm // B0294.3 // B0294.3 /// microcosm // B0334.11a // ooc-3 /// microcosm // B0334.11b // ooc-3 /// microcosm // B0353.1 // B0353.1 /// microcosm // B0393.7 // B0393.7 /// microcosm // B0454.6 // B0454.6 /// microcosm /…	cel-miR-73-3p	cel-miR-73-3p
20500032	1.61764	7.23096	7.92485	7.13662	7.94401	miRNA-4_0	Caenorhabditis elegans	2013-12-03	miRNA	miRBase	cel-miR-46-5p	III:13660428-13660449 (+)	22	AAGAGAGCCGUCUAUUGACAGU	MIMAT0015096_st	MIMAT0015096	---	---	---	cel-miR-46-5p	cel-miR-46-5p
20500005	1.60655	3.21878	3.90275	3.19732	3.92056	miRNA-4_0	Caenorhabditis elegans	2013-12-03	miRNA	miRBase	cel-miR-1-3p	I:6172679-6172699 (-)	21	UGGAAUGUAAAGAAGUAUGUA	MIMAT0000003_st	MIMAT0000003	T09B4.11 // sense // exon // 1 /// T09B4.14 // antisense // exon // 1	---	MTI // --- // C45G7.12 /// microcosm // B0001.5 // B0001.5 /// microcosm // B0034.1 // B0034.1 /// microcosm // B0207.12a // avr-14 /// microcosm // B0207.3b // gpa-14 /// microcosm // B0250.8 // B0250.8 /// microcosm // B0281.5 // B0281.5 /// microcosm // B0294.1 // B0294.1 /// microcosm // B0334.4 // B0334.4 /// microcosm // B0334.8 // age-1 /// microcosm // B0336.1.2 // wrm-1 /// microcosm // …	cel-miR-1-3p	cel-miR-1-3p
20500094	1.57242	3.62261	4.2756	3.68871	4.36139	miRNA-4_0	Caenorhabditis elegans	2013-12-03	miRNA	miRBase	cel-miR-80-5p	III:8865247-8865268 (-)	22	AGCUUUCGACAUGAUUCUGAAC	MIMAT0000052_st	MIMAT0000052	K01F9.3 // sense // exon // 1 /// K01F9.6 // antisense // exon // 1	cel-mir-80 // III:8865189-8865286 (-) /// cel-mir-90 // III:8873906-8874003 (-) /// cel-mir-238 // III:8867247-8867344 (-)	MTI // --- // noca-1 /// microcosm // B0019.1 // amx-2 /// microcosm // B0041.5 // B0041.5 /// microcosm // B0205.10.2 // B0205.10 /// microcosm // B0250.2 // B0250.2 /// microcosm // B0334.13 // B0334.13 /// microcosm // B0511.2 // B0511.2 /// microcosm // B0511.6.2 // B0511.6 /// microcosm // C01B12.8 // C01B12.8 /// microcosm // C01C4.3a // C01C4.3 /// microcosm // C01C7.1 // ark-1 /// microco…	cel-miR-80-5p	cel-miR-80-5p
20505349	1.55768	4.66629	5.30569	4.63435	5.38615	miRNA-4_0	Caenorhabditis elegans	2013-12-03	miRNA	miRBase	cel-miR-797-5p	X:4757093-4757117 (+)	25	UAUCACAGCAAUCACAAUGAGAAGA	MIMAT0004232_st	MIMAT0004232	C39E6.8 // sense // exon // 1	cel-mir-247 // X:4756941-4757038 (+) /// cel-mir-797 // X:4757079-4757167 (+)	MTI // --- // F40H3.11 /// microcosm // 2RSSE.1 // 2RSSE.1 /// microcosm // AC3.1 // sri-20 /// microcosm // AH9.2 // crn-4 /// microcosm // B0034.5 // B0034.5 /// microcosm // B0218.2.1 // B0218.2 /// microcosm // B0218.2.2 // B0218.2 /// microcosm // B0252.3c.1 // B0252.3 /// microcosm // B0285.8 // ckb-1 /// microcosm // B0285.9 // ckb-2 /// microcosm // B0302.1a // kin-25 /// microcosm // B03…	cel-miR-797-5p	cel-miR-797-5p
20500056	1.53799	4.60336	5.22441	4.55996	5.32968	miRNA-4_0	Caenorhabditis elegans	2013-12-03	miRNA	miRBase	cel-miR-58-5p	IV:3233266-3233286 (+)	21	UGCCCUACUCUUCGCAUCUCA	MIMAT0015100_st	MIMAT0015100	Y67D8A.2a.1 // sense // intron // 8 /// Y67D8A.2a.2 // sense // intron // 8 /// Y67D8A.2a.3 // sense // intron // 8 /// Y67D8A.2b.1 // sense // intron // 8 /// Y67D8A.2b.2 // sense // intron // 8 /// Y67D8A.2b.3 // sense // intron // 8 /// Y67D8A.4 // sense // exon // 1 /// Y67D8A.6 // sense // exon // 1	---	---	cel-miR-58-5p	cel-miR-58-5p
20521844	1.53552	4.5124	5.13113	4.42766	5.18561	miRNA-4_0	Caenorhabditis elegans	2013-12-03	miRNA	miRBase	cel-miR-5592-5p	X:13759218-13759240 (-) // X:13759179-13759201 (+)	23	CGGCCCUUACCGUUUAAUACAUG	MIMAT0022305_st	MIMAT0022305	F55F3.1.1 // sense // intron // 4 /// F55F3.1.3 // sense // intron // 4	cel-mir-5592-1 // X:13759177-13759240 (-) /// cel-mir-5592-2 // X:13759179-13759242 (+)	---	cel-miR-5592-5p	cel-miR-5592-5p
20500093	1.53371	6.22728	6.8443	6.13075	6.95016	miRNA-4_0	Caenorhabditis elegans	2013-12-03	miRNA	miRBase	cel-miR-79-3p	I:9332998-9333019 (+)	22	AUAAAGCUAGGUUACCAAAGCU	MIMAT0000051_st	MIMAT0000051	C12C8.4 // sense // exon // 1	---	MTI // --- // R05D3.2 /// microcosm // AC7.1a // tag-49 /// microcosm // B0001.6.3 // B0001.6 /// microcosm // B0034.1 // B0034.1 /// microcosm // B0034.4 // B0034.4 /// microcosm // B0238.15 // B0238.15 /// microcosm // B0302.2 // B0302.2 /// microcosm // B0303.7 // B0303.7 /// microcosm // B0454.9 // B0454.9 /// microcosm // B0491.1 // B0491.1 /// microcosm // B0496.2 // B0496.2 /// microcosm /…	cel-miR-79-3p	cel-miR-79-3p
20500013	1.52056	12.303	12.9076	12.1763	12.9501	miRNA-4_0	Caenorhabditis elegans	2013-12-03	miRNA	miRBase	cel-miR-36-3p	II:11537709-11537730 (+)	22	UCACCGGGUGAAAAUUCGCAUG	MIMAT0000007_st	MIMAT0000007	Y62F5A.2 // sense // exon // 1 /// Y62F5A.3 // sense // exon // 1 /// Y62F5A.9 // antisense // intron // 2	cel-mir-35 // II:11537544-11537640 (+) /// cel-mir-36 // II:11537649-11537745 (+) /// cel-mir-37 // II:11537769-11537866 (+) /// cel-mir-38 // II:11537869-11537963 (+) /// cel-mir-39 // II:11538025-11538111 (+) /// cel-mir-40 // II:11538120-11538211 (+) /// cel-mir-41 // II:11538244-11538340 (+)	MTI // --- // W06H8.5 /// microcosm // 6R55.2 // 6R55.2 /// microcosm // AH10.4 // AH10.4 /// microcosm // B0034.2 // B0034.2 /// microcosm // B0035.3 // B0035.3 /// microcosm // B0047.2 // B0047.2 /// microcosm // B0218.6 // clec-51 /// microcosm // B0228.7.2 // B0228.7 /// microcosm // B0284.1 // B0284.1 /// microcosm // B0303.7 // B0303.7 /// microcosm // B0336.1.1 // wrm-1 /// microcosm // B0…	cel-miR-36-3p	cel-miR-36-3p
20500519	1.51695	6.29571	6.89689	6.20312	6.99388	miRNA-4_0	Caenorhabditis elegans	2013-12-03	miRNA	miRBase	cel-miR-240-5p	X:7882595-7882617 (+)	23	CGAGGAUUUUGAGACUAGAAUGC	MIMAT0015116_st	MIMAT0015116	C39D10.10 // sense // exon // 1	cel-mir-240 // X:7882574-7882670 (+) /// cel-mir-786 // X:7882703-7882792 (+)	---	cel-miR-240-5p	cel-miR-240-5p
20500525	1.51501	7.45561	8.05494	7.37007	8.09128	miRNA-4_0	Caenorhabditis elegans	2013-12-03	miRNA	miRBase	cel-miR-243-3p	IV:4450832-4450854 (+)	23	CGGUACGAUCGCGGCGGGAUAUC	MIMAT0000299_st	MIMAT0000299	R08C7.12b // sense // intron // 1 /// R08C7.14 // sense // exon // 1	---	MTI // --- // C35C5.6 /// microcosm // B0024.13a // B0024.13 /// microcosm // B0303.3.1 // B0303.3 /// microcosm // B0303.3.2 // B0303.3 /// microcosm // B0303.3.3 // B0303.3 /// microcosm // B0348.6a.1 // ife-3 /// microcosm // B0348.6a.2 // ife-3 /// microcosm // B0348.6b // ife-3 /// microcosm // B0350.2g.1 // unc-44 /// microcosm // B0350.2g.2 // unc-44 /// microcosm // B0361.8.2 // B0361.8 /…	cel-miR-243-3p	cel-miR-243-3p
20505352	1.51004	5.22024	5.81483	5.1379	5.89393	miRNA-4_0	Caenorhabditis elegans	2013-12-03	miRNA	miRBase	cel-miR-799	X:8600605-8600626 (-)	22	UGAACCCUGAUAAAGCUAGUGG	MIMAT0004234_st	MIMAT0004234	F18E9.9 // sense // exon // 1	---	MTI // --- // F35G2.1 /// microcosm // AH6.4 // sra-1 /// microcosm // B0041.3 // B0041.3 /// microcosm // B0218.1b.1 // B0218.1 /// microcosm // B0218.6 // clec-51 /// microcosm // B0250.9 // B0250.9 /// microcosm // B0286.1 // B0286.1 /// microcosm // B0334.13 // B0334.13 /// microcosm // B0336.12 // B0336.12 /// microcosm // B0414.1 // srz-4 /// microcosm // B0511.9a // mat-4 /// microcosm // …	cel-miR-799	cel-miR-799
20500070	1.48645	6.07995	6.65181	5.98792	6.74852	miRNA-4_0	Caenorhabditis elegans	2013-12-03	miRNA	miRBase	cel-miR-65-3p	III:2173049-2173069 (+)	21	CUGCUACGCGCAGUGCCAUGC	MIMAT0015106_st	MIMAT0015106	Y48G9A.14 // sense // exon // 1 /// Y48G9A.3 // sense // intron // 11	cel-mir-64 // III:2172838-2172947 (+) /// cel-mir-65 // III:2172992-2173091 (+) /// cel-mir-66 // III:2173098-2173196 (+) /// cel-mir-229 // III:2172442-2172556 (+)	---	cel-miR-65-3p	cel-miR-65-3p
20500026	1.48104	0.519842	1.08645	0.633243	1.0114	miRNA-4_0	Caenorhabditis elegans	2013-12-03	miRNA	miRBase	cel-miR-43-5p	II:11889867-11889890 (+)	24	GACAUCAAGAAACUAGUGAUUAUG	MIMAT0020308_st	MIMAT0020308	ZK930.12 // antisense // exon // 1 /// ZK930.8 // sense // exon // 1 /// ZK930.9 // sense // exon // 1	cel-mir-42 // II:11889748-11889842 (+) /// cel-mir-43 // II:11889847-11889944 (+) /// cel-mir-44 // II:11889960-11890055 (+) /// cel-mir-45 // II:11880881-11880976 (-)	---	cel-miR-43-5p	cel-miR-43-5p
20500517	1.48104	0.714625	1.28124	0.791291	1.16945	miRNA-4_0	Caenorhabditis elegans	2013-12-03	miRNA	miRBase	cel-miR-239b-5p	X:11791296-11791317 (-)	22	UUUGUACUACACAAAAGUACUG	MIMAT0000295_st	MIMAT0000295	C34E11.6 // sense // exon // 1	cel-mir-239a // X:11792378-11792475 (+) /// cel-mir-239b // X:11791235-11791332 (-)	MTI // --- // R166.6 /// microcosm // B0205.10.2 // B0205.10 /// microcosm // B0207.8 // B0207.8 /// microcosm // B0244.4 // B0244.4 /// microcosm // B0252.4a // cyn-10 /// microcosm // B0261.6b // B0261.6 /// microcosm // B0280.17 // B0280.17 /// microcosm // B0281.8 // B0281.8 /// microcosm // B0302.1a // kin-25 /// microcosm // B0302.1c // kin-25 /// microcosm // B0365.5a // B0365.5 /// microc…	cel-miR-239b-5p	cel-miR-239b-5p
20519806	1.48104	1.08629	1.6529	1.25396	1.63212	miRNA-4_0	Caenorhabditis elegans	2013-12-03	miRNA	miRBase	cel-miR-4813-3p	III:4571654-4571675 (+)	22	UUCAAUAUACCGGAUGGUCUGG	MIMAT0020001_st	MIMAT0020001	F35G12.13 // sense // exon // 1 /// F35G12.2.1 // sense // exon // 8 /// F35G12.2.2 // sense // exon // 9 /// F35G12.2.3 // sense // exon // 8 /// F35G12.2.4 // sense // exon // 9	---	---	cel-miR-4813-3p	cel-miR-4813-3p
20508895	1.48104	0.934292	1.5009	0.98743	1.36559	miRNA-4_0	Caenorhabditis elegans	2013-12-03	miRNA	miRBase	cel-miR-1824-3p	I:13514000-13514024 (+)	25	GUUGGCCGUGGUGAACACUUCCGCC	MIMAT0020360_st	MIMAT0020360	Y87G2A.18 // antisense // intron // 2 /// Y87G2A.21 // sense // exon // 1	---	---	cel-miR-1824-3p	cel-miR-1824-3p
20508888	1.48104	0.790239	1.35685	0.855349	1.3273	miRNA-4_0	Caenorhabditis elegans	2013-12-03	miRNA	miRBase	cel-miR-1820-5p	IV:7767471-7767496 (+)	26	UUUUGAUUGUUUUUCGAUGAUGUUCG	MIMAT0006587_st	MIMAT0006587	C46A5.10 // sense // exon // 1	---	MTI // --- // W01F3.1	cel-miR-1820-5p	cel-miR-1820-5p
20521846	1.48104	0.468971	1.03558	0.453041	0.831199	miRNA-4_0	Caenorhabditis elegans	2013-12-03	miRNA	miRBase	cel-miR-5593-5p	II:431492-431513 (+) // II:438399-438420 (+)	22	GAUGGCUGGAAUAUCGGUAUUC	MIMAT0022307_st	MIMAT0022307	C24H12.2 // sense // intron // 3	cel-mir-5593-1 // II:431492-431554 (+) /// cel-mir-5593-2 // II:438399-438461 (+)	---	cel-miR-5593-5p	cel-miR-5593-5p
20500001	1.48104	0.929492	1.4961	0.98743	1.36559	miRNA-4_0	Caenorhabditis elegans	2013-12-03	miRNA	miRBase	cel-let-7-3p	X:14744123-14744147 (-)	25	UGAACUAUGCAAUUUUCUACCUUAC	MIMAT0015091_st	MIMAT0015091	C05G5.6 // sense // exon // 1	---	---	cel-let-7-3p	cel-let-7-3p
20500545	1.48071	1.10747	1.67375	1.37372	1.63419	miRNA-4_0	Caenorhabditis elegans	2013-12-03	miRNA	miRBase	cel-miR-255-5p	V:5440647-5440668 (+)	22	GUAAGAAAUCUUUGUAGUUCUC	MIMAT0020341_st	MIMAT0020341	F08F3.11 // sense // exon // 1	---	---	cel-miR-255-5p	cel-miR-255-5p
20500561	1.48071	0.469133	1.03542	0.639596	1.06893	miRNA-4_0	Caenorhabditis elegans	2013-12-03	miRNA	miRBase	cel-miR-266	X:3755156-3755175 (+)	20	AGGCAAGACUUUGGCAAAGC	MIMAT0000322_st	MIMAT0000322	T14G12.7 // sense // exon // 1	---	MTI // --- // K03E6.7 /// microcosm // AH10.3 // AH10.3 /// microcosm // AH9.1 // AH9.1 /// microcosm // B0024.13a // B0024.13 /// microcosm // B0207.6 // B0207.6 /// microcosm // B0240.3 // daf-11 /// microcosm // B0261.5 // B0261.5 /// microcosm // B0285.7 // B0285.7 /// microcosm // B0294.3 // B0294.3 /// microcosm // B0334.11a // ooc-3 /// microcosm // B0334.11b // ooc-3 /// microcosm // B035…	cel-miR-266	cel-miR-266
20500072	1.48071	0.947419	1.51371	0.91931	1.39126	miRNA-4_0	Caenorhabditis elegans	2013-12-03	miRNA	miRBase	cel-miR-66-3p	III:2173157-2173177 (+)	21	AAAUUCCUAACGGUGUCAAAC	MIMAT0020315_st	MIMAT0020315	Y48G9A.14 // sense // exon // 1 /// Y48G9A.15 // sense // exon // 1 /// Y48G9A.3 // sense // intron // 11	cel-mir-64 // III:2172838-2172947 (+) /// cel-mir-65 // III:2172992-2173091 (+) /// cel-mir-66 // III:2173098-2173196 (+) /// cel-mir-229 // III:2172442-2172556 (+)	---	cel-miR-66-3p	cel-miR-66-3p
20500059	1.45685	6.38007	6.92293	6.27775	7.02275	miRNA-4_0	Caenorhabditis elegans	2013-12-03	miRNA	miRBase	cel-miR-59-3p	IV:11309147-11309169 (-)	23	UCGAAUCGUUUAUCAGGAUGAUG	MIMAT0000031_st	MIMAT0000031	B0035.17 // sense // exon // 1	---	MTI // --- // F35H10.10 /// microcosm // 2RSSE.2 // 2RSSE.2 /// microcosm // B0041.4.1 // rpl-4 /// microcosm // B0041.4.3 // rpl-4 /// microcosm // B0238.15 // B0238.15 /// microcosm // B0336.9d // swp-1 /// microcosm // B0379.2 // B0379.2 /// microcosm // B0464.7.1 // baf-1 /// microcosm // B0464.7.2 // baf-1 /// microcosm // B0496.1 // B0496.1 /// microcosm // B0507.5 // B0507.5 /// microcosm …	cel-miR-59-3p	cel-miR-59-3p
20500041	1.45477	1.0992	1.63999	1.0029	1.53523	miRNA-4_0	Caenorhabditis elegans	2013-12-03	miRNA	miRBase	cel-miR-50-3p	I:1738694-1738715 (+)	22	CCCGCAUAUUAGACGUAUCGAC	MIMAT0020310_st	MIMAT0020310	Y71G12B.11a // sense // intron // 8 /// Y71G12B.11c // sense // intron // 4 /// Y71G12B.29 // sense // exon // 1 /// Y71G12B.36 // antisense // exon // 1	---	---	cel-miR-50-3p	cel-miR-50-3p
20521848	1.45477	0.9424	1.48319	0.940619	1.36995	miRNA-4_0	Caenorhabditis elegans	2013-12-03	miRNA	miRBase	cel-miR-5594-5p	II:11865103-11865124 (-)	22	AAGAGUACUGUAGUUUCAAAAU	MIMAT0022309_st	MIMAT0022309	K12D12.4a // sense // intron // 1	---	---	cel-miR-5594-5p	cel-miR-5594-5p
20500030	1.45435	4.66169	5.20206	4.61984	5.28668	miRNA-4_0	Caenorhabditis elegans	2013-12-03	miRNA	miRBase	cel-miR-45-5p	II:11880941-11880962 (-)	22	CUGGAUGUGCUCGUUAGUCAUA	MIMAT0020772_st	MIMAT0020772	ZK930.11 // sense // exon // 1 /// ZK930.13 // antisense // exon // 1	cel-mir-42 // II:11889748-11889842 (+) /// cel-mir-43 // II:11889847-11889944 (+) /// cel-mir-44 // II:11889960-11890055 (+) /// cel-mir-45 // II:11880881-11880976 (-)	---	cel-miR-45-5p	cel-miR-45-5p
20500551	1.4542	2.50746	3.04768	2.50526	3.03332	miRNA-4_0	Caenorhabditis elegans	2013-12-03	miRNA	miRBase	cel-miR-259-3p	V:10539022-10539045 (-)	24	CCACCGAUUUGGCAUGGGAUUGAC	MIMAT0020342_st	MIMAT0020342	F25D1.6 // sense // exon // 1 /// F25D1.9 // antisense // exon // 1	---	---	cel-miR-259-3p	cel-miR-259-3p
20500514	1.43739	11.6004	12.1238	11.4772	12.2348	miRNA-4_0	Caenorhabditis elegans	2013-12-03	miRNA	miRBase	cel-miR-238-3p	III:8867262-8867284 (-)	23	UUUGUACUCCGAUGCCAUUCAGA	MIMAT0000293_st	MIMAT0000293	K01F9.5 // sense // exon // 1	cel-mir-80 // III:8865189-8865286 (-) /// cel-mir-90 // III:8873906-8874003 (-) /// cel-mir-238 // III:8867247-8867344 (-)	MTI // --- // W06H8.5 /// microcosm // B0205.10.2 // B0205.10 /// microcosm // B0207.8 // B0207.8 /// microcosm // B0212.4a // B0212.4 /// microcosm // B0244.4 // B0244.4 /// microcosm // B0244.5 // B0244.5 /// microcosm // B0261.6b // B0261.6 /// microcosm // B0302.1a // kin-25 /// microcosm // B0302.1c // kin-25 /// microcosm // B0304.1a // hlh-1 /// microcosm // B0336.3 // B0336.3 /// microcos…	cel-miR-238-3p	cel-miR-238-3p
20500510	1.43332	6.17422	6.69358	6.07439	6.78798	miRNA-4_0	Caenorhabditis elegans	2013-12-03	miRNA	miRBase	cel-miR-236-3p	II:7030153-7030175 (-)	23	UAAUACUGUCAGGUAAUGACGCU	MIMAT0000291_st	MIMAT0000291	C52E12.1.1 // antisense // exon // 15 /// C52E12.1.2 // antisense // exon // 15 /// C52E12.7 // sense // exon // 1	---	MTI // --- // T05G5.1 /// microcosm // AC3.2 // ugt-49 /// microcosm // AC8.10 // AC8.10 /// microcosm // AC8.3 // AC8.3 /// microcosm // B0001.4 // B0001.4 /// microcosm // B0024.9.1 // trx-2 /// microcosm // B0213.3 // nlp-28 /// microcosm // B0244.5 // B0244.5 /// microcosm // B0244.7 // B0244.7 /// microcosm // B0280.2 // B0280.2 /// microcosm // B0302.1a // kin-25 /// microcosm // B0302.1c /…	cel-miR-236-3p	cel-miR-236-3p
20519808	1.43109	2.26736	2.78448	2.43117	2.68328	miRNA-4_0	Caenorhabditis elegans	2013-12-03	miRNA	miRBase	cel-miR-4814-3p	III:13728329-13728350 (-)	22	UGGGCAAAGUUGGUUGAGAAGU	MIMAT0020003_st	MIMAT0020003	W06F12.2a // sense // intron // 8 /// W06F12.2b // sense // intron // 8 /// W06F12.2c // sense // intron // 8 /// W06F12.2d // sense // intron // 8 /// W06F12.2e // sense // intron // 8	---	---	cel-miR-4814-3p	cel-miR-4814-3p
20505340	1.4248	5.36169	5.87245	5.28382	5.94724	miRNA-4_0	Caenorhabditis elegans	2013-12-03	miRNA	miRBase	cel-miR-791-3p	X:5809365-5809388 (+)	24	UUUGGCACUCCGCAGAUAAGGCAA	MIMAT0004226_st	MIMAT0004226	F13D11.5 // sense // exon // 1	cel-mir-230 // X:5803857-5803954 (+) /// cel-mir-791 // X:5809314-5809398 (+)	MTI // --- // unc-44 /// microcosm // AH9.2 // crn-4 /// microcosm // B0001.7 // B0001.7 /// microcosm // B0222.3 // B0222.3 /// microcosm // B0228.6 // B0228.6 /// microcosm // B0238.3 // srt-68 /// microcosm // B0244.7 // B0244.7 /// microcosm // B0281.3 // B0281.3 /// microcosm // B0303.7 // B0303.7 /// microcosm // B0304.8 // sra-35 /// microcosm // B0310.1 // B0310.1 /// microcosm // B0336.1…	cel-miR-791-3p	cel-miR-791-3p
20509083	1.41917	1.24822	1.75327	1.28043	1.70976	miRNA-4_0	Caenorhabditis elegans	2013-12-03	miRNA	miRBase	cel-miR-58b-3p	IV:6660450-6660472 (-)	23	AGAGAUCAACCAUUGAGAUCCAA	MIMAT0006776_st	MIMAT0006776	Y73B6A.13 // sense // exon // 1 /// Y73B6A.7 // sense // exon // 1	---	MTI // --- // D2030.14	cel-miR-58b-3p	cel-miR-58b-3p
20521721	1.41917	0.965072	1.47012	0.98743	1.36559	miRNA-4_0	Caenorhabditis elegans	2013-12-03	miRNA	miRBase	cel-miR-5552-5p	V:18036721-18036743 (+)	23	UGUAGUUUGUAGUCUAGCAGACC	MIMAT0022195_st	MIMAT0022195	Y59A8B.39 // sense // exon // 1 /// Y59A8B.6.1 // sense // intron // 9 /// Y59A8B.6.2 // sense // intron // 9	---	---	cel-miR-5552-5p	cel-miR-5552-5p
20511915	1.41917	0.782894	1.28794	0.712786	1.09094	miRNA-4_0	Caenorhabditis elegans	2013-12-03	miRNA	miRBase	cel-miR-2208b-3p	IV:1026619-1026640 (+)	22	AUGCAGAUUUUGGUACACUUCA	MIMAT0011430_st	MIMAT0011430	---	cel-mir-2208a // IV:1021772-1021832 (+) /// cel-mir-2208b // IV:1026580-1026640 (+) /// cel-mir-2209a // IV:1027101-1027164 (+) /// cel-mir-2209c // IV:1027218-1027281 (+) /// cel-mir-2209b // IV:1021303-1021365 (-)	---	cel-miR-2208b-3p	cel-miR-2208b-3p
20505338	1.41917	0.551214	1.05627	0.535315	1.00727	miRNA-4_0	Caenorhabditis elegans	2013-12-03	miRNA	miRBase	cel-miR-790-3p	IV:5566457-5566479 (+)	23	CGGCGUUAGCUCUGUGUCAAACC	MIMAT0020349_st	MIMAT0020349	T12E12.8 // sense // exon // 1	cel-mir-228 // IV:5562016-5562113 (+) /// cel-mir-790 // IV:5566413-5566482 (+)	---	cel-miR-790-3p	cel-miR-790-3p
20511947	1.41917	0.689874	1.19493	0.765703	1.19504	miRNA-4_0	Caenorhabditis elegans	2013-12-03	miRNA	miRBase	cel-miR-2220-3p	X:1873857-1873878 (+)	22	UCAAUUGUUUGUGGACUUACAG	MIMAT0011462_st	MIMAT0011462	Y59E1B.4 // sense // exon // 1	cel-mir-1018 // X:1879452-1879507 (+) /// cel-mir-2220 // X:1873821-1873878 (+) /// cel-mir-4807 // X:1872460-1872520 (+) /// cel-mir-4808 // X:1872946-1873002 (+) /// cel-mir-4809 // X:1873640-1873698 (+) /// cel-mir-4810 // X:1875732-1875788 (+) /// cel-mir-4921 // X:1879973-1880032 (+) /// cel-mir-4923a // X:1879870-1879930 (+) /// cel-mir-4923b // X:1879634-1879692 (+) /// cel-mir-4925 // X:1…	---	cel-miR-2220-3p	cel-miR-2220-3p
20500495	1.40584	9.73354	10.225	9.56826	10.3866	miRNA-4_0	Caenorhabditis elegans	2013-12-03	miRNA	miRBase	cel-miR-229-5p	III:2172449-2172474 (+)	26	AAUGACACUGGUUAUCUUUUCCAUCG	MIMAT0000284_st	MIMAT0000284	Y48G9A.16 // sense // exon // 1 /// Y48G9A.3 // sense // intron // 11	cel-mir-64 // III:2172838-2172947 (+) /// cel-mir-65 // III:2172992-2173091 (+) /// cel-mir-66 // III:2173098-2173196 (+) /// cel-mir-229 // III:2172442-2172556 (+)	MTI // --- // nra-3 /// microcosm // 4R79.1b // nas-6 /// microcosm // AH9.6 // AH9.6 /// microcosm // B0001.5 // B0001.5 /// microcosm // B0041.6b // ptps-1 /// microcosm // B0205.3.2 // rpn-10 /// microcosm // B0244.7 // B0244.7 /// microcosm // B0303.14 // B0303.14 /// microcosm // B0310.2.1 // B0310.2 /// microcosm // B0310.2.2 // B0310.2 /// microcosm // B0331.1 // cyp-29A4 /// microcosm // …	cel-miR-229-5p	cel-miR-229-5p
20500105	1.39847	8.16247	8.64632	8.15079	8.72212	miRNA-4_0	Caenorhabditis elegans	2013-12-03	miRNA	miRBase	cel-miR-85-3p	II:8393566-8393589 (+)	24	UACAAAGUAUUUGAAAAGUCGUGC	MIMAT0000058_st	MIMAT0000058	F49E12.11 // sense // exon // 1 /// F49E12.14 // antisense // exon // 1 /// F49E12.8 // antisense // intron // 2	---	MTI // --- // F40H3.11 /// microcosm // B0034.3a // casy-1 /// microcosm // B0034.3c.1 // casy-1 /// microcosm // B0034.3c.2 // casy-1 /// microcosm // B0035.18 // B0035.18 /// microcosm // B0047.4 // math-1 /// microcosm // B0213.16 // cyp-34A10 /// microcosm // B0250.6 // srbc-79 /// microcosm // B0273.1 // B0273.1 /// microcosm // B0284.3 // B0284.3 /// microcosm // B0286.2a // lat-2 /// micro…	cel-miR-85-3p	cel-miR-85-3p
20500516	1.39545	5.52895	6.00968	5.4439	6.09255	miRNA-4_0	Caenorhabditis elegans	2013-12-03	miRNA	miRBase	cel-miR-239a-3p	X:11792436-11792457 (+)	22	AGUGUCUAGUCUAGUGCAAACA	MIMAT0020334_st	MIMAT0020334	C34E11.5 // sense // exon // 1	cel-mir-239a // X:11792378-11792475 (+) /// cel-mir-239b // X:11791235-11791332 (-)	---	cel-miR-239a-3p	cel-miR-239a-3p
20505337	1.38576	5.19785	5.66853	5.11231	5.73558	miRNA-4_0	Caenorhabditis elegans	2013-12-03	miRNA	miRBase	cel-miR-790-5p	IV:5566418-5566439 (+)	22	CUUGGCACUCGCGAACACCGCG	MIMAT0004225_st	MIMAT0004225	T12E12.8 // sense // exon // 1	cel-mir-228 // IV:5562016-5562113 (+) /// cel-mir-790 // IV:5566413-5566482 (+)	MTI // --- // unc-44 /// microcosm // AH9.2 // crn-4 /// microcosm // B0001.7 // B0001.7 /// microcosm // B0024.4 // B0024.4 /// microcosm // B0228.6 // B0228.6 /// microcosm // B0281.3 // B0281.3 /// microcosm // B0284.1 // B0284.1 /// microcosm // B0303.14 // B0303.14 /// microcosm // B0303.7 // B0303.7 /// microcosm // B0336.11a // B0336.11 /// microcosm // B0393.1.4 // rps-0 /// microcosm // …	cel-miR-790-5p	cel-miR-790-5p
20519796	1.38057	0.439371	0.904634	0.482848	0.861007	miRNA-4_0	Caenorhabditis elegans	2013-12-03	miRNA	miRBase	cel-miR-4808-5p	X:1872946-1872966 (+)	21	GUAAGAUAGAUUAGUGCUUUC	MIMAT0019991_st	MIMAT0019991	Y59E1B.7 // sense // exon // 1	cel-mir-1018 // X:1879452-1879507 (+) /// cel-mir-2220 // X:1873821-1873878 (+) /// cel-mir-4807 // X:1872460-1872520 (+) /// cel-mir-4808 // X:1872946-1873002 (+) /// cel-mir-4809 // X:1873640-1873698 (+) /// cel-mir-4810 // X:1875732-1875788 (+) /// cel-mir-4921 // X:1879973-1880032 (+) /// cel-mir-4923a // X:1879870-1879930 (+) /// cel-mir-4923b // X:1879634-1879692 (+) /// cel-mir-4925 // X:1…	---	cel-miR-4808-5p	cel-miR-4808-5p
20520011	1.38057	0.519645	0.984908	0.389144	0.895096	miRNA-4_0	Caenorhabditis elegans	2013-12-03	miRNA	miRBase	cel-miR-4938	III:5785094-5785116 (+)	23	AUCAUCAUGCAUCAUCAGCAUGC	MIMAT0020144_st	MIMAT0020144	Y37B11A.3 // antisense // 5UTR // 1 /// Y37B11A.6 // sense // exon // 1	---	---	cel-miR-4938	cel-miR-4938
20500496	1.37448	8.30701	8.7659	8.24033	8.83066	miRNA-4_0	Caenorhabditis elegans	2013-12-03	miRNA	miRBase	cel-miR-229-3p	III:2172529-2172550 (+)	22	AGAAAGGUAUCGGGUGUCAUAG	MIMAT0015112_st	MIMAT0015112	Y48G9A.16 // sense // exon // 1 /// Y48G9A.3 // sense // intron // 11	cel-mir-64 // III:2172838-2172947 (+) /// cel-mir-65 // III:2172992-2173091 (+) /// cel-mir-66 // III:2173098-2173196 (+) /// cel-mir-229 // III:2172442-2172556 (+)	---	cel-miR-229-3p	cel-miR-229-3p
20505331	1.36084	6.97839	7.42288	6.86924	7.51833	miRNA-4_0	Caenorhabditis elegans	2013-12-03	miRNA	miRBase	cel-miR-786-3p	X:7882756-7882778 (+)	23	UAAUGCCCUGAAUGAUGUUCAAU	MIMAT0004221_st	MIMAT0004221	C39D10.10 // sense // exon // 1 /// C39D10.12 // sense // exon // 1	cel-mir-240 // X:7882574-7882670 (+) /// cel-mir-786 // X:7882703-7882792 (+)	MTI // --- // C18E9.2 /// microcosm // AC3.1 // sri-20 /// microcosm // B0024.15 // B0024.15 /// microcosm // B0222.11 // B0222.11 /// microcosm // B0281.3 // B0281.3 /// microcosm // B0336.10.4 // rpl-23 /// microcosm // B0395.2 // B0395.2 /// microcosm // B0416.6 // gly-13 /// microcosm // B0478.1b.4 // jnk-1 /// microcosm // B0507.8 // B0507.8 /// microcosm // B0524.1 // B0524.1 /// microcosm …	cel-miR-786-3p	cel-miR-786-3p
20500075	1.34312	0.468971	0.894562	0.40717	0.879122	miRNA-4_0	Caenorhabditis elegans	2013-12-03	miRNA	miRBase	cel-miR-70-5p	V:6665572-6665594 (-)	23	CGAAAUACUAUCGACGAAUAACA	MIMAT0020317_st	MIMAT0020317	T10H9.5a.1 // sense // intron // 1 /// T10H9.5a.2 // sense // intron // 1 /// T10H9.5b.1 // sense // intron // 1 /// T10H9.5b.2 // sense // intron // 1 /// T10H9.5c.1 // sense // intron // 1 /// T10H9.5c.2 // sense // intron // 1 /// T10H9.7 // sense // exon // 1	---	---	cel-miR-70-5p	cel-miR-70-5p
20501195	1.34312	0.459207	0.884798	0.405763	0.938092	miRNA-4_0	Caenorhabditis elegans	2013-12-03	miRNA	miRBase	cel-miR-360-5p	X:5919139-5919159 (+)	21	UUGUGACCGUUGUUACGGUCA	MIMAT0015121_st	MIMAT0015121	Y23B4A.3 // sense // exon // 1 /// Y23B4A.5 // sense // exon // 1	---	---	cel-miR-360-5p	cel-miR-360-5p
20500083	1.32491	3.04731	3.45321	3.14139	3.49062	miRNA-4_0	Caenorhabditis elegans	2013-12-03	miRNA	miRBase	cel-miR-74-5p	X:2369054-2369076 (+)	23	CGGGCUUCCAUCUCUUUCCCAGC	MIMAT0020320_st	MIMAT0020320	T24D8.14 // sense // exon // 1 /// T24D8.16 // antisense // exon // 1 /// T24D8.7 // sense // exon // 1	cel-mir-73 // X:2368757-2368855 (+) /// cel-mir-74 // X:2369035-2369131 (+) /// cel-mir-75 // X:2372446-2372542 (+)	---	cel-miR-74-5p	cel-miR-74-5p
20520008	1.32395	2.77198	3.17683	2.99	3.09013	miRNA-4_0	Caenorhabditis elegans	2013-12-03	miRNA	miRBase	cel-miR-4935	V:18562471-18562493 (+)	23	GCCGGCGAGAGAGGUGGAGAGCG	MIMAT0020141_st	MIMAT0020141	Y51A2D.12 // antisense // intron // 5 /// Y51A2D.39 // sense // exon // 1	---	---	cel-miR-4935	cel-miR-4935
20500068	1.32395	2.24306	2.64791	2.38174	2.48186	miRNA-4_0	Caenorhabditis elegans	2013-12-03	miRNA	miRBase	cel-miR-64-3p	III:2172905-2172925 (+)	21	GUGCAACGAUCAGUGGCAUGC	MIMAT0015105_st	MIMAT0015105	Y48G9A.13 // sense // exon // 1 /// Y48G9A.3 // sense // intron // 11	cel-mir-64 // III:2172838-2172947 (+) /// cel-mir-65 // III:2172992-2173091 (+) /// cel-mir-66 // III:2173098-2173196 (+) /// cel-mir-229 // III:2172442-2172556 (+)	---	cel-miR-64-3p	cel-miR-64-3p
20500011	1.32289	13.8035	14.2072	13.6981	14.1938	miRNA-4_0	Caenorhabditis elegans	2013-12-03	miRNA	miRBase	cel-miR-35-3p	II:11537604-11537625 (+)	22	UCACCGGGUGGAAACUAGCAGU	MIMAT0000006_st	MIMAT0000006	Y62F5A.16 // sense // exon // 1 /// Y62F5A.2 // sense // exon // 1 /// Y62F5A.9 // antisense // intron // 2	cel-mir-35 // II:11537544-11537640 (+) /// cel-mir-36 // II:11537649-11537745 (+) /// cel-mir-37 // II:11537769-11537866 (+) /// cel-mir-38 // II:11537869-11537963 (+) /// cel-mir-39 // II:11538025-11538111 (+) /// cel-mir-40 // II:11538120-11538211 (+) /// cel-mir-41 // II:11538244-11538340 (+)	MTI // --- // W06H8.5 /// microcosm // 4R79.1b // nas-6 /// microcosm // 6R55.2 // 6R55.2 /// microcosm // AH10.4 // AH10.4 /// microcosm // B0034.2 // B0034.2 /// microcosm // B0035.3 // B0035.3 /// microcosm // B0047.1a // bath-20 /// microcosm // B0047.2 // B0047.2 /// microcosm // B0284.1 // B0284.1 /// microcosm // B0336.1.1 // wrm-1 /// microcosm // B0336.1.2 // wrm-1 /// microcosm // B0399…	cel-miR-35-3p	cel-miR-35-3p
20500526	1.32094	4.89597	5.29754	4.87254	5.34899	miRNA-4_0	Caenorhabditis elegans	2013-12-03	miRNA	miRBase	cel-miR-244-5p	I:4684377-4684400 (-)	24	UCUUUGGUUGUACAAAGUGGUAUG	MIMAT0000300_st	MIMAT0000300	T04D1.5 // sense // exon // 1	---	MTI // --- // F58H1.5 /// microcosm // B0280.4 // odd-1 /// microcosm // B0336.11a // B0336.11 /// microcosm // B0416.2 // B0416.2 /// microcosm // B0511.13 // B0511.13 /// microcosm // B0554.3 // B0554.3 /// microcosm // C01B10.11 // C01B10.11 /// microcosm // C01B12.5 // C01B12.5 /// microcosm // C01C7.1 // ark-1 /// microcosm // C01G6.6a.3 // tag-165 /// microcosm // C03A7.6 // srx-39 /// micr…	cel-miR-244-5p	cel-miR-244-5p
20500066	1.31771	11.4055	11.8035	11.2498	11.9349	miRNA-4_0	Caenorhabditis elegans	2013-12-03	miRNA	miRBase	cel-miR-63-3p	X:17598709-17598732 (-)	24	UAUGACACUGAAGCGAGUUGGAAA	MIMAT0000035_st	MIMAT0000035	C16H3.5 // sense // exon // 1	---	MTI // --- // got-2.2 /// microcosm // AC7.3 // AC7.3 /// microcosm // AH9.6 // AH9.6 /// microcosm // B0222.11 // B0222.11 /// microcosm // B0238.11.2 // B0238.11 /// microcosm // B0244.5 // B0244.5 /// microcosm // B0244.7 // B0244.7 /// microcosm // B0336.10.4 // rpl-23 /// microcosm // B0393.2.1 // rbg-3 /// microcosm // B0393.2.2 // rbg-3 /// microcosm // B0464.8 // tag-342 /// microcosm // …	cel-miR-63-3p	cel-miR-63-3p
20500548	1.30898	5.31918	5.70762	5.22132	5.78704	miRNA-4_0	Caenorhabditis elegans	2013-12-03	miRNA	miRBase	cel-miR-257	V:17140659-17140680 (+)	22	GAGUAUCAGGAGUACCCAGUGA	MIMAT0000312_st	MIMAT0000312	Y102A5D.4 // sense // exon // 1 /// Y61B8A.6 // sense // intron // 1	---	MTI // --- // atad-3 /// microcosm // 2L52.1 // 2L52.1 /// microcosm // B0034.3a // casy-1 /// microcosm // B0034.3c.1 // casy-1 /// microcosm // B0034.3c.2 // casy-1 /// microcosm // B0034.5 // B0034.5 /// microcosm // B0047.4 // math-1 /// microcosm // B0252.4b // cyn-10 /// microcosm // B0261.4a // B0261.4 /// microcosm // B0280.1a // B0280.1 /// microcosm // B0285.7 // B0285.7 /// microcosm /…	cel-miR-257	cel-miR-257
20500107	1.30892	0.770881	1.15926	0.761569	1.31402	miRNA-4_0	Caenorhabditis elegans	2013-12-03	miRNA	miRBase	cel-miR-86-3p	III:11936554-11936575 (-)	22	CUGGGCUCAGAUUCGCUUAGGC	MIMAT0020776_st	MIMAT0020776	Y56A3A.7a // sense // intron // 9 /// Y56A3A.7b // sense // intron // 11	---	---	cel-miR-86-3p	cel-miR-86-3p
20500111	1.30261	6.27144	6.65284	6.17324	6.74725	miRNA-4_0	Caenorhabditis elegans	2013-12-03	miRNA	miRBase	cel-miR-90-3p	III:8873920-8873942 (-)	23	UGAUAUGUUGUUUGAAUGCCCCU	MIMAT0000061_st	MIMAT0000061	K01F9.1 // sense // exon // 1 /// K01F9.2 // sense // intron // 4 /// K01F9.7 // antisense // exon // 1	cel-mir-80 // III:8865189-8865286 (-) /// cel-mir-90 // III:8873906-8874003 (-) /// cel-mir-238 // III:8867247-8867344 (-)	MTI // --- // Y50D7A.18 /// microcosm // B0207.10 // B0207.10 /// microcosm // B0222.10 // B0222.10 /// microcosm // B0261.8 // B0261.8 /// microcosm // B0272.2 // B0272.2 /// microcosm // B0273.2.1 // puf-7 /// microcosm // B0273.2.2 // puf-7 /// microcosm // B0302.4 // B0302.4 /// microcosm // B0336.7b.2 // B0336.7 /// microcosm // B0348.5 // B0348.5 /// microcosm // B0379.4b // tag-188 /// mic…	cel-miR-90-3p	cel-miR-90-3p
20500520	1.30051	3.86124	4.24031	3.9267	4.25292	miRNA-4_0	Caenorhabditis elegans	2013-12-03	miRNA	miRBase	cel-miR-240-3p	X:7882634-7882655 (+)	22	UACUGGCCCCCAAAUCUUCGCU	MIMAT0000296_st	MIMAT0000296	C39D10.10 // sense // exon // 1	cel-mir-240 // X:7882574-7882670 (+) /// cel-mir-786 // X:7882703-7882792 (+)	MTI // --- // H03E18.1 /// microcosm // AC3.2 // ugt-49 /// microcosm // B0272.2 // B0272.2 /// microcosm // B0365.6.1 // clec-41 /// microcosm // B0365.6.2 // clec-41 /// microcosm // B0365.6.3 // clec-41 /// microcosm // B0410.2b // vang-1 /// microcosm // B0511.3 // fbxa-125 /// microcosm // B0554.2 // B0554.2 /// microcosm // BE10.3 // BE10.3 /// microcosm // C01B7.3 // C01B7.3 /// microcosm …	cel-miR-240-3p	cel-miR-240-3p
20500019	1.3	13.0747	13.4532	13.0109	13.5753	miRNA-4_0	Caenorhabditis elegans	2013-12-03	miRNA	miRBase	cel-miR-39-3p	II:11538079-11538100 (+)	22	UCACCGGGUGUAAAUCAGCUUG	MIMAT0000010_st	MIMAT0000010	Y62F5A.15 // sense // exon // 1 /// Y62F5A.5 // sense // exon // 1 /// Y62F5A.6 // sense // exon // 1 /// Y62F5A.9 // antisense // intron // 2	cel-mir-35 // II:11537544-11537640 (+) /// cel-mir-36 // II:11537649-11537745 (+) /// cel-mir-37 // II:11537769-11537866 (+) /// cel-mir-38 // II:11537869-11537963 (+) /// cel-mir-39 // II:11538025-11538111 (+) /// cel-mir-40 // II:11538120-11538211 (+) /// cel-mir-41 // II:11538244-11538340 (+)	MTI // --- // W06H8.5 /// microcosm // AH10.4 // AH10.4 /// microcosm // B0034.2 // B0034.2 /// microcosm // B0035.3 // B0035.3 /// microcosm // B0047.1a // bath-20 /// microcosm // B0047.2 // B0047.2 /// microcosm // B0228.7.2 // B0228.7 /// microcosm // B0336.1.1 // wrm-1 /// microcosm // B0336.1.2 // wrm-1 /// microcosm // B0403.3 // B0403.3 /// microcosm // B0403.5 // B0403.5 /// microcosm //…	cel-miR-39-3p	cel-miR-39-3p
20500051	1.28747	11.045	11.4095	10.8611	11.5591	miRNA-4_0	Caenorhabditis elegans	2013-12-03	miRNA	miRBase	cel-miR-55-3p	X:13144772-13144794 (-)	23	UACCCGUAUAAGUUUCUGCUGAG	MIMAT0000026_st	MIMAT0000026	F09A5.3b // antisense // intron // 1 /// F09A5.6 // sense // exon // 1 /// F09A5.8 // sense // exon // 1	cel-mir-54 // X:13144926-13145024 (-) /// cel-mir-55 // X:13144757-13144854 (-) /// cel-mir-56 // X:13144621-13144717 (-)	MTI // --- // F26A3.4 /// microcosm // AC7.2a.1 // soc-2 /// microcosm // AC7.2a.2 // soc-2 /// microcosm // AC7.2b // soc-2 /// microcosm // B0024.13a // B0024.13 /// microcosm // B0024.14d // crm-1 /// microcosm // B0034.1 // B0034.1 /// microcosm // B0041.3 // B0041.3 /// microcosm // B0212.1 // B0212.1 /// microcosm // B0252.1 // B0252.1 /// microcosm // B0261.1.1 // B0261.1 /// microcosm // …	cel-miR-55-3p	cel-miR-55-3p
20500034	1.28649	7.42768	7.79112	7.34545	7.87355	miRNA-4_0	Caenorhabditis elegans	2013-12-03	miRNA	miRBase	cel-miR-47-5p	X:13921200-13921221 (+)	22	AAGAGAGCAGUCUAUUGACAGU	MIMAT0015097_st	MIMAT0015097	K02B9.5 // sense // exon // 1	---	---	cel-miR-47-5p	cel-miR-47-5p
20500022	1.28528	5.07017	5.43226	5.00065	5.55075	miRNA-4_0	Caenorhabditis elegans	2013-12-03	miRNA	miRBase	cel-miR-41-5p	II:11538260-11538282 (+)	23	GGUGGUUUUUCUCUGCAGUGAUA	MIMAT0020770_st	MIMAT0020770	Y62F5A.7 // sense // exon // 1 /// Y62F5A.8 // sense // exon // 1 /// Y62F5A.9 // antisense // intron // 2	cel-mir-35 // II:11537544-11537640 (+) /// cel-mir-36 // II:11537649-11537745 (+) /// cel-mir-37 // II:11537769-11537866 (+) /// cel-mir-38 // II:11537869-11537963 (+) /// cel-mir-39 // II:11538025-11538111 (+) /// cel-mir-40 // II:11538120-11538211 (+) /// cel-mir-41 // II:11538244-11538340 (+)	---	cel-miR-41-5p	cel-miR-41-5p
20505335	1.27884	4.75446	5.10929	4.72407	5.18245	miRNA-4_0	Caenorhabditis elegans	2013-12-03	miRNA	miRBase	cel-miR-788-3p	X:8485248-8485271 (-)	24	GGAAAUGGAUUAGAAUCGUGGAAA	MIMAT0015240_st	MIMAT0015240	T01B10.6 // sense // exon // 1	---	---	cel-miR-788-3p	cel-miR-788-3p
20500045	1.26363	5.33868	5.67626	5.26186	5.76515	miRNA-4_0	Caenorhabditis elegans	2013-12-03	miRNA	miRBase	cel-miR-52-3p	IV:14034040-14034061 (+)	22	CACGUUACAAUGAAAGGGUAGC	MIMAT0020311_st	MIMAT0020311	Y37A1B.16 // sense // exon // 1 /// Y37A1B.330 // sense // exon // 1 /// Y37A1B.335 // antisense // exon // 1	---	---	cel-miR-52-3p	cel-miR-52-3p
20500508	1.25456	3.42046	3.74765	3.52024	3.744	miRNA-4_0	Caenorhabditis elegans	2013-12-03	miRNA	miRBase	cel-miR-235-3p	I:6162308-6162329 (-)	22	UAUUGCACUCUCCCCGGCCUGA	MIMAT0000290_st	MIMAT0000290	T09B4.12 // sense // exon // 1	---	MTI // --- // Y54G9A.13 /// microcosm // 2RSSE.2 // 2RSSE.2 /// microcosm // B0207.8 // B0207.8 /// microcosm // B0212.6 // B0212.6 /// microcosm // B0244.11 // B0244.11 /// microcosm // B0304.3 // cyp-23A1 /// microcosm // B0361.3.2 // B0361.3 /// microcosm // B0379.1 // B0379.1 /// microcosm // B0391.12 // str-263 /// microcosm // B0403.5 // B0403.5 /// microcosm // C01A2.4 // C01A2.4 /// micro…	cel-miR-235-3p	cel-miR-235-3p
20500015	1.25081	13.4839	13.8068	13.3503	13.9106	miRNA-4_0	Caenorhabditis elegans	2013-12-03	miRNA	miRBase	cel-miR-37-3p	II:11537829-11537850 (+)	22	UCACCGGGUGAACACUUGCAGU	MIMAT0000008_st	MIMAT0000008	Y62F5A.14 // sense // exon // 1 /// Y62F5A.3 // sense // exon // 1 /// Y62F5A.4 // sense // exon // 1 /// Y62F5A.9 // antisense // intron // 2	cel-mir-35 // II:11537544-11537640 (+) /// cel-mir-36 // II:11537649-11537745 (+) /// cel-mir-37 // II:11537769-11537866 (+) /// cel-mir-38 // II:11537869-11537963 (+) /// cel-mir-39 // II:11538025-11538111 (+) /// cel-mir-40 // II:11538120-11538211 (+) /// cel-mir-41 // II:11538244-11538340 (+)	MTI // --- // W06H8.5 /// microcosm // 6R55.2 // 6R55.2 /// microcosm // AH10.4 // AH10.4 /// microcosm // B0034.2 // B0034.2 /// microcosm // B0035.3 // B0035.3 /// microcosm // B0047.1a // bath-20 /// microcosm // B0047.2 // B0047.2 /// microcosm // B0228.7.2 // B0228.7 /// microcosm // B0280.11 // B0280.11 /// microcosm // B0284.1 // B0284.1 /// microcosm // B0336.1.1 // wrm-1 /// microcosm //…	cel-miR-37-3p	cel-miR-37-3p
20500112	1.23315	10.8498	11.1521	10.6859	11.3079	miRNA-4_0	Homo sapiens	2013-12-03	miRNA	miRBase	hsa-let-7a-5p	chr11:122017276-122017297 (-) // chr22:46508632-46508653 (+) // chr9:96938244-96938265 (+)	22	UGAGGUAGUAGGUUGUAUAGUU	MIMAT0000062_st	MIMAT0000062	ENST00000360737 // sense // exon // 5 /// OTTHUMT00000316781 // sense // exon // 5	hsa-let-7a-3 // chr22:46508629-46508702 (+) /// hsa-let-7b // chr22:46509566-46509648 (+) /// hsa-mir-4763 // chr22:46509446-46509537 (+)	MTI // --- // CCNG1 /// microcosm // ENST00000007390 // C16orf42 /// microcosm // ENST00000007699 // YBX2 /// microcosm // ENST00000008938 // PGLYRP1 /// microcosm // ENST00000011684 // PLEKHG6 /// microcosm // ENST00000025469 // PLEKHO1 /// microcosm // ENST00000038176 // NSMAF /// microcosm // ENST00000042931 // BEST2 /// microcosm // ENST00000045083 // C20orf175 /// microcosm // ENST0000004679…	hsa-let-7a-5p	hsa-let-7a-5p
20500113	1	0.803147	0.803147	0.837036	0.728727	miRNA-4_0	Homo sapiens	2013-12-03	miRNA	miRBase	hsa-let-7a-3p	chr22:46508680-46508700 (+) // chr9:96938295-96938315 (+)	21	CUAUACAAUCUACUGUCUUUC	MIMAT0004481_st	MIMAT0004481	ENST00000360737 // sense // exon // 5 /// OTTHUMT00000316781 // sense // exon // 5	hsa-let-7a-3 // chr22:46508629-46508702 (+) /// hsa-let-7b // chr22:46509566-46509648 (+) /// hsa-mir-4763 // chr22:46509446-46509537 (+)	MTI // --- // SENP7 /// microcosm // ENST00000002125 // NP_653337.1 /// microcosm // ENST00000002165 // FUCA2 /// microcosm // ENST00000002596 // HS3ST1 /// microcosm // ENST00000007516 // NDUFAB1 /// microcosm // ENST00000008527 // CRY1 /// microcosm // ENST00000010132 // DYRK4 /// microcosm // ENST00000014914 // GPRC5A /// microcosm // ENST00000040738 // FAM44A /// microcosm // ENST00000045065 …	hsa-let-7a-3p	hsa-let-7a-3p
20500114	0.818977	0.82582	0.537714	0.863061	0.575349	miRNA-4_0	Homo sapiens	2013-12-03	miRNA	miRBase	hsa-let-7a-2-3p	chr11:122017231-122017252 (-)	22	CUGUACAGCCUCCUAGCUUUCC	MIMAT0010195_st	MIMAT0010195	ENST00000362105 // sense // exon // 1	hsa-let-7a-2 // chr11:122017230-122017301 (-) /// hsa-mir-100 // chr11:122022937-122023016 (-)	---	hsa-let-7a-2-3p	hsa-let-7a-2-3p
20500115	0.824695	0.992855	0.714787	1.09049	0.664014	miRNA-4_0	Homo sapiens	2013-12-03	miRNA	miRBase	hsa-let-7b-5p	chr22:46509571-46509592 (+)	22	UGAGGUAGUAGGUUGUGUGGUU	MIMAT0000063_st	MIMAT0000063	ENST00000360737 // sense // exon // 5 /// OTTHUMT00000316781 // sense // exon // 5	hsa-let-7a-3 // chr22:46508629-46508702 (+) /// hsa-let-7b // chr22:46509566-46509648 (+) /// hsa-mir-4763 // chr22:46509446-46509537 (+)	MTI // --- // WNK1 /// microcosm // ENST00000007699 // YBX2 /// microcosm // ENST00000008938 // PGLYRP1 /// microcosm // ENST00000011684 // PLEKHG6 /// microcosm // ENST00000025469 // PLEKHO1 /// microcosm // ENST00000042931 // BEST2 /// microcosm // ENST00000046794 // LCP2 /// microcosm // ENST00000156109 // GPKOW /// microcosm // ENST00000161006 // PRSS22 /// microcosm // ENST00000162044 // TME…	hsa-let-7b-5p	hsa-let-7b-5p
20500116	0.687392	2.05444	1.51365	2.12039	1.47407	miRNA-4_0	Homo sapiens	2013-12-03	miRNA	miRBase	hsa-let-7b-3p	chr22:46509625-46509646 (+)	22	CUAUACAACCUACUGCCUUCCC	MIMAT0004482_st	MIMAT0004482	ENST00000360737 // sense // exon // 5 /// OTTHUMT00000316781 // sense // exon // 5	hsa-let-7a-3 // chr22:46508629-46508702 (+) /// hsa-let-7b // chr22:46509566-46509648 (+) /// hsa-mir-4763 // chr22:46509446-46509537 (+)	MTI // --- // KIAA1715 /// microcosm // ENST00000002125 // NP_653337.1 /// microcosm // ENST00000002165 // FUCA2 /// microcosm // ENST00000002596 // HS3ST1 /// microcosm // ENST00000005340 // DVL2 /// microcosm // ENST00000007516 // NDUFAB1 /// microcosm // ENST00000008527 // CRY1 /// microcosm // ENST00000010132 // DYRK4 /// microcosm // ENST00000012134 // HIVEP2 /// microcosm // ENST00000014935…	hsa-let-7b-3p	hsa-let-7b-3p
20500117	1.47287	5.17358	5.73221	5.09884	5.8368	miRNA-4_0	Homo sapiens	2013-12-03	miRNA	miRBase	hsa-let-7c-5p	chr21:17912158-17912179 (+)	22	UGAGGUAGUAGGUUGUAUGGUU	MIMAT0000064_st	MIMAT0000064	ENST00000362160 // sense // exon // 1 /// ENST00000400178 // sense // intron // 5 /// ENST00000418813 // sense // intron // 3 /// ENST00000428669 // sense // intron // 5 /// ENST00000441820 // sense // intron // 1 /// ENST00000445461 // sense // intron // 5 /// ENST00000453910 // sense // intron // 3 /// ENST00000456342 // sense // intron // 6 /// ENST00000458468 // sense // intron // 6 /// ENST0…	hsa-let-7c // chr21:17912148-17912231 (+) /// hsa-mir-99a // chr21:17911409-17911489 (+)	MTI // --- // DHX9 /// microcosm // ENST00000007390 // C16orf42 /// microcosm // ENST00000007699 // YBX2 /// microcosm // ENST00000008938 // PGLYRP1 /// microcosm // ENST00000011684 // PLEKHG6 /// microcosm // ENST00000025469 // PLEKHO1 /// microcosm // ENST00000035307 // CHGUT_HUMAN /// microcosm // ENST00000038176 // NSMAF /// microcosm // ENST00000042931 // BEST2 /// microcosm // ENST000000467…	hsa-let-7c-5p	hsa-let-7c-5p
20500118	1	0.672002	0.672002	0.610135	0.73372	miRNA-4_0	Homo sapiens	2013-12-03	miRNA	miRBase	hsa-let-7c-3p	chr21:17912203-17912224 (+)	22	CUGUACAACCUUCUAGCUUUCC	MIMAT0026472_st	MIMAT0026472	ENST00000362160 // sense // exon // 1 /// ENST00000400178 // sense // intron // 5 /// ENST00000418813 // sense // intron // 3 /// ENST00000428669 // sense // intron // 5 /// ENST00000441820 // sense // intron // 1 /// ENST00000445461 // sense // intron // 5 /// ENST00000453910 // sense // intron // 3 /// ENST00000456342 // sense // intron // 6 /// ENST00000458468 // sense // intron // 6 /// ENST0…	hsa-let-7c // chr21:17912148-17912231 (+) /// hsa-mir-99a // chr21:17911409-17911489 (+)	---	hsa-let-7c-3p	hsa-let-7c-3p
20500119	1.27753	6.95781	7.31117	6.85284	7.40118	miRNA-4_0	Homo sapiens	2013-12-03	miRNA	miRBase	hsa-let-7d-5p	chr9:96941123-96941144 (+)	22	AGAGGUAGUAGGUUGCAUAGUU	MIMAT0000065_st	MIMAT0000065	ENST00000416309 // antisense // intron // 3 /// ENST00000602602 // antisense // intron // 2 /// ENST00000602703 // sense // intron // 1 /// OTTHUMT00000053172 // antisense // intron // 3 /// OTTHUMT00000467607 // antisense // intron // 2 /// OTTHUMT00000467752 // sense // intron // 1	hsa-let-7a-1 // chr9:96938239-96938318 (+) /// hsa-let-7d // chr9:96941116-96941202 (+) /// hsa-let-7f-1 // chr9:96938629-96938715 (+)	MTI // --- // UTP6 /// microcosm // ENST00000007390 // C16orf42 /// microcosm // ENST00000007699 // YBX2 /// microcosm // ENST00000011684 // PLEKHG6 /// microcosm // ENST00000035307 // CHGUT_HUMAN /// microcosm // ENST00000038176 // NSMAF /// microcosm // ENST00000042931 // BEST2 /// microcosm // ENST00000045083 // C20orf175 /// microcosm // ENST00000046794 // LCP2 /// microcosm // ENST0000015610…	hsa-let-7d-5p	hsa-let-7d-5p
20500120	1	1.10918	1.10918	1.32366	1.06464	miRNA-4_0	Homo sapiens	2013-12-03	miRNA	miRBase	hsa-let-7d-3p	chr9:96941177-96941198 (+)	22	CUAUACGACCUGCUGCCUUUCU	MIMAT0004484_st	MIMAT0004484	ENST00000416309 // antisense // intron // 3 /// ENST00000602602 // antisense // intron // 2 /// ENST00000602703 // sense // intron // 1 /// OTTHUMT00000053172 // antisense // intron // 3 /// OTTHUMT00000467607 // antisense // intron // 2 /// OTTHUMT00000467752 // sense // intron // 1	hsa-let-7a-1 // chr9:96938239-96938318 (+) /// hsa-let-7d // chr9:96941116-96941202 (+) /// hsa-let-7f-1 // chr9:96938629-96938715 (+)	MTI // --- // SOLH /// microcosm // ENST00000002125 // NP_653337.1 /// microcosm // ENST00000008527 // CRY1 /// microcosm // ENST00000014935 // DNASE1L1 /// microcosm // ENST00000045065 // PARP3 /// microcosm // ENST00000056233 // NFE2L3 /// microcosm // ENST00000075322 // ENPP2 /// microcosm // ENST00000078527 // PIGV /// microcosm // ENST00000155674 // CECR5 /// microcosm // ENST00000158526 // …	hsa-let-7d-3p	hsa-let-7d-3p
20500121	1.77633	1.49947	2.32837	1.54374	2.22268	miRNA-4_0	Homo sapiens	2013-12-03	miRNA	miRBase	hsa-let-7e-5p	chr19:52196046-52196067 (+)	22	UGAGGUAGGAGGUUGUAUAGUU	MIMAT0000066_st	MIMAT0000066	ENST00000602324 // antisense // exon // 1 /// OTTHUMT00000467329 // antisense // exon // 1	hsa-let-7e // chr19:52196039-52196117 (+) /// hsa-mir-125a // chr19:52196507-52196592 (+) /// hsa-mir-99b // chr19:52195865-52195934 (+)	MTI // --- // SETD1A /// microcosm // ENST00000007390 // C16orf42 /// microcosm // ENST00000007699 // YBX2 /// microcosm // ENST00000011684 // PLEKHG6 /// microcosm // ENST00000025469 // PLEKHO1 /// microcosm // ENST00000042931 // BEST2 /// microcosm // ENST00000046794 // LCP2 /// microcosm // ENST00000156109 // GPKOW /// microcosm // ENST00000161006 // PRSS22 /// microcosm // ENST00000162044 // …	hsa-let-7e-5p	hsa-let-7e-5p
20500122	1.19938	0.672002	0.934292	0.686642	0.879122	miRNA-4_0	Homo sapiens	2013-12-03	miRNA	miRBase	hsa-let-7e-3p	chr19:52196091-52196112 (+)	22	CUAUACGGCCUCCUAGCUUUCC	MIMAT0004485_st	MIMAT0004485	ENST00000602324 // antisense // exon // 1 /// OTTHUMT00000467329 // antisense // exon // 1	hsa-let-7e // chr19:52196039-52196117 (+) /// hsa-mir-125a // chr19:52196507-52196592 (+) /// hsa-mir-99b // chr19:52195865-52195934 (+)	MTI // --- // PHF23 /// microcosm // ENST00000000412 // M6PR /// microcosm // ENST00000006658 // SPATA20 /// microcosm // ENST00000008180 // IL32 /// microcosm // ENST00000008527 // CRY1 /// microcosm // ENST00000014761 // RWDD2 /// microcosm // ENST00000039007 // OTC /// microcosm // ENST00000046967 // ADRB1 /// microcosm // ENST00000062104 // NNAT /// microcosm // ENST00000158166 // CAMKK1 /// …	hsa-let-7e-3p	hsa-let-7e-3p
20500123	1	4.48087	4.48087	4.56523	4.59483	miRNA-4_0	Homo sapiens	2013-12-03	miRNA	miRBase	hsa-let-7f-5p	chr9:96938635-96938656 (+) // chrX:53584207-53584228 (-)	22	UGAGGUAGUAGAUUGUAUAGUU	MIMAT0000067_st	MIMAT0000067	ENST00000262854 // sense // intron // 60 /// ENST00000342160 // sense // intron // 59 /// ENST00000427052 // sense // intron // 34 /// OTTHUMT00000056766 // sense // intron // 59 /// OTTHUMT00000056767 // sense // intron // 34	hsa-let-7f-2 // chrX:53584153-53584235 (-) /// hsa-mir-98 // chrX:53583184-53583302 (-)	MTI // --- // CCNG1 /// microcosm // ENST00000007390 // C16orf42 /// microcosm // ENST00000007699 // YBX2 /// microcosm // ENST00000011684 // PLEKHG6 /// microcosm // ENST00000016946 // RGPD7 /// microcosm // ENST00000025469 // PLEKHO1 /// microcosm // ENST00000038176 // NSMAF /// microcosm // ENST00000042931 // BEST2 /// microcosm // ENST00000156109 // GPKOW /// microcosm // ENST00000161006 // P…	hsa-let-7f-5p	hsa-let-7f-5p
20500124	1.21257	1.89343	2.1715	2.03187	1.97962	miRNA-4_0	Homo sapiens	2013-12-03	miRNA	miRBase	hsa-let-7f-1-3p	chr9:96938691-96938712 (+)	22	CUAUACAAUCUAUUGCCUUCCC	MIMAT0004486_st	MIMAT0004486	ENST00000602703 // sense // intron // 1 /// OTTHUMT00000467752 // sense // intron // 1	hsa-let-7a-1 // chr9:96938239-96938318 (+) /// hsa-let-7d // chr9:96941116-96941202 (+) /// hsa-let-7f-1 // chr9:96938629-96938715 (+)	MTI // --- // HNRNPM /// microcosm // ENST00000002596 // HS3ST1 /// microcosm // ENST00000007516 // NDUFAB1 /// microcosm // ENST00000008527 // CRY1 /// microcosm // ENST00000045065 // PARP3 /// microcosm // ENST00000056233 // NFE2L3 /// microcosm // ENST00000064571 // CBLN4 /// microcosm // ENST00000075322 // ENPP2 /// microcosm // ENST00000155674 // CECR5 /// microcosm // ENST00000160827 // KIF…	hsa-let-7f-1-3p	hsa-let-7f-1-3p
20500125	0.824445	0.993074	0.714569	1.15459	0.730182	miRNA-4_0	Homo sapiens	2013-12-03	miRNA	miRBase	hsa-let-7f-2-3p	chrX:53584157-53584178 (-)	22	CUAUACAGUCUACUGUCUUUCC	MIMAT0004487_st	MIMAT0004487	ENST00000262854 // sense // intron // 60 /// ENST00000342160 // sense // intron // 59 /// ENST00000427052 // sense // intron // 34 /// OTTHUMT00000056766 // sense // intron // 59 /// OTTHUMT00000056767 // sense // intron // 34	hsa-let-7f-2 // chrX:53584153-53584235 (-) /// hsa-mir-98 // chrX:53583184-53583302 (-)	MTI // --- // PMAIP1 /// microcosm // ENST00000000412 // M6PR /// microcosm // ENST00000002125 // NP_653337.1 /// microcosm // ENST00000002165 // FUCA2 /// microcosm // ENST00000008527 // CRY1 /// microcosm // ENST00000012134 // HIVEP2 /// microcosm // ENST00000014761 // RWDD2 /// microcosm // ENST00000031135 // BCLAF1 /// microcosm // ENST00000038176 // NSMAF /// microcosm // ENST00000056233 // …	hsa-let-7f-2-3p	hsa-let-7f-2-3p
20500126	0.833764	0.883421	0.621132	0.983947	0.660696	miRNA-4_0	Homo sapiens	2013-12-03	miRNA	miRBase	hsa-miR-15a-5p	chr13:50623303-50623324 (-)	22	UAGCAGCACAUAAUGGUUUGUG	MIMAT0000068_st	MIMAT0000068	ENST00000235290 // sense // intron // 4 /// ENST00000421758 // sense // exon // 3 /// ENST00000425586 // sense // intron // 4 /// ENST00000433070 // sense // intron // 3 /// ENST00000443587 // sense // intron // 5 /// ENST00000449579 // sense // exon // 4 /// ENST00000458725 // sense // intron // 4 /// OTTHUMT00000044954 // sense // intron // 3 /// OTTHUMT00000044955 // sense // exon // 3 /// OTT…	hsa-mir-15a // chr13:50623255-50623337 (-) /// hsa-mir-16-1 // chr13:50623109-50623197 (-)	MTI // --- // BTRC /// microcosm // ENST00000008391 // TFAP2D /// microcosm // ENST00000021763 // GPR124 /// microcosm // ENST00000025469 // PLEKHO1 /// microcosm // ENST00000035307 // CHGUT_HUMAN /// microcosm // ENST00000040877 // TARBP1 /// microcosm // ENST00000075322 // ENPP2 /// microcosm // ENST00000164305 // PIGB /// microcosm // ENST00000169293 // MASP1 /// microcosm // ENST00000186436 /…	hsa-miR-15a-5p	hsa-miR-15a-5p
20500127	0.687392	0.952164	0.411369	0.995084	0.348771	miRNA-4_0	Homo sapiens	2013-12-03	miRNA	miRBase	hsa-miR-15a-3p	chr13:50623266-50623287 (-)	22	CAGGCCAUAUUGUGCUGCCUCA	MIMAT0004488_st	MIMAT0004488	ENST00000235290 // sense // intron // 4 /// ENST00000421758 // sense // exon // 3 /// ENST00000425586 // sense // intron // 4 /// ENST00000433070 // sense // intron // 3 /// ENST00000443587 // sense // intron // 5 /// ENST00000449579 // sense // exon // 4 /// ENST00000458725 // sense // intron // 4 /// OTTHUMT00000044954 // sense // intron // 3 /// OTTHUMT00000044955 // sense // exon // 3 /// OTT…	hsa-mir-15a // chr13:50623255-50623337 (-) /// hsa-mir-16-1 // chr13:50623109-50623197 (-)	MTI // --- // CNOT6 /// microcosm // ENST00000009041 // STARD3NL /// microcosm // ENST00000019103 // SCTR /// microcosm // ENST00000055335 // PPP1R3F /// microcosm // ENST00000066014 // IFRD2 /// microcosm // ENST00000072869 // ADCK2 /// microcosm // ENST00000167462 // LLGL2 /// microcosm // ENST00000201979 // REM1 /// microcosm // ENST00000204279 // YPEL3 /// microcosm // ENST00000206262 // RGS1…	hsa-miR-15a-3p	hsa-miR-15a-3p
20500128	1.48104	0.398461	0.965072	0.44298	0.99543	miRNA-4_0	Homo sapiens	2013-12-03	miRNA	miRBase	hsa-miR-16-5p	chr13:50623163-50623184 (-) // chr3:160122542-160122563 (+)	22	UAGCAGCACGUAAAUAUUGGCG	MIMAT0000069_st	MIMAT0000069	ENST00000344722 // sense // intron // 4 /// ENST00000357388 // sense // intron // 5 /// ENST00000360111 // sense // intron // 5 /// ENST00000462787 // sense // intron // 4 /// ENST00000467468 // sense // intron // 4 /// ENST00000468653 // sense // intron // 5 /// ENST00000469762 // sense // intron // 5 /// ENST00000469858 // sense // intron // 3 /// ENST00000470240 // sense // intron // 2 /// ENS…	hsa-mir-16-2 // chr3:160122533-160122613 (+) /// hsa-mir-15b // chr3:160122376-160122473 (+)	MTI // --- // MED12 /// microcosm // ENST00000000412 // M6PR /// microcosm // ENST00000000442 // ESRRA /// microcosm // ENST00000008391 // TFAP2D /// microcosm // ENST00000025469 // PLEKHO1 /// microcosm // ENST00000035307 // CHGUT_HUMAN /// microcosm // ENST00000040877 // TARBP1 /// microcosm // ENST00000075322 // ENPP2 /// microcosm // ENST00000164305 // PIGB /// microcosm // ENST00000194530 //…	hsa-miR-16-5p	hsa-miR-16-5p
20500129	1.41917	0.689874	1.19493	0.665333	1.13728	miRNA-4_0	Homo sapiens	2013-12-03	miRNA	miRBase	hsa-miR-16-1-3p	chr13:50623121-50623142 (-)	22	CCAGUAUUAACUGUGCUGCUGA	MIMAT0004489_st	MIMAT0004489	ENST00000235290 // sense // intron // 4 /// ENST00000425586 // sense // intron // 4 /// ENST00000433070 // sense // intron // 3 /// ENST00000443587 // sense // intron // 5 /// ENST00000458725 // sense // intron // 4 /// OTTHUMT00000044954 // sense // intron // 3 /// OTTHUMT00000044957 // sense // intron // 4 /// OTTHUMT00000044958 // sense // intron // 5 /// OTTHUMT00000044961 // sense // intron …	hsa-mir-15a // chr13:50623255-50623337 (-) /// hsa-mir-16-1 // chr13:50623109-50623197 (-)	MTI // --- // ZYX /// microcosm // ENST00000002165 // FUCA2 /// microcosm // ENST00000010404 // MGST1 /// microcosm // ENST00000023939 // C20orf43 /// microcosm // ENST00000072644 // YIPF1 /// microcosm // ENST00000075322 // ENPP2 /// microcosm // ENST00000155674 // CECR5 /// microcosm // ENST00000160373 // CTTNBP2 /// microcosm // ENST00000162044 // TMEM161A /// microcosm // ENST00000163059 // C…	hsa-miR-16-1-3p	hsa-miR-16-1-3p
20500130	1	0.85809	0.85809	0.92048	0.96429	miRNA-4_0	Homo sapiens	2013-12-03	miRNA	miRBase	hsa-miR-17-5p	chr13:92002872-92002894 (+)	23	CAAAGUGCUUACAGUGCAGGUAG	MIMAT0000070_st	MIMAT0000070	ENST00000400282 // sense // intron // 3 /// ENST00000581816 // sense // exon // 3 /// ENST00000582141 // sense // exon // 2 /// OTTHUMT00000045448 // sense // intron // 3 /// OTTHUMT00000442497 // sense // exon // 2 /// OTTHUMT00000442498 // sense // exon // 3	hsa-mir-17 // chr13:92002859-92002942 (+) /// hsa-mir-18a // chr13:92003005-92003075 (+) /// hsa-mir-19a // chr13:92003145-92003226 (+) /// hsa-mir-19b-1 // chr13:92003446-92003532 (+) /// hsa-mir-20a // chr13:92003319-92003389 (+) /// hsa-mir-92a-1 // chr13:92003568-92003645 (+)	MTI // --- // PLEKHM1 /// microcosm // ENST00000002125 // NP_653337.1 /// microcosm // ENST00000002596 // HS3ST1 /// microcosm // ENST00000005198 // MAP3K9 /// microcosm // ENST00000005386 // NP_078880.1 /// microcosm // ENST00000010404 // MGST1 /// microcosm // ENST00000011684 // PLEKHG6 /// microcosm // ENST00000057513 // TNIP3 /// microcosm // ENST00000158166 // CAMKK1 /// microcosm // ENST000…	hsa-miR-17-5p	hsa-miR-17-5p
20500131	0.744534	0.783311	0.35772	0.676817	0.353566	miRNA-4_0	Homo sapiens	2013-12-03	miRNA	miRBase	hsa-miR-17-3p	chr13:92002909-92002930 (+)	22	ACUGCAGUGAAGGCACUUGUAG	MIMAT0000071_st	MIMAT0000071	ENST00000400282 // sense // intron // 3 /// ENST00000581816 // sense // exon // 3 /// ENST00000582141 // sense // exon // 2 /// OTTHUMT00000045448 // sense // intron // 3 /// OTTHUMT00000442497 // sense // exon // 2 /// OTTHUMT00000442498 // sense // exon // 3	hsa-mir-17 // chr13:92002859-92002942 (+) /// hsa-mir-18a // chr13:92003005-92003075 (+) /// hsa-mir-19a // chr13:92003145-92003226 (+) /// hsa-mir-19b-1 // chr13:92003446-92003532 (+) /// hsa-mir-20a // chr13:92003319-92003389 (+) /// hsa-mir-92a-1 // chr13:92003568-92003645 (+)	MTI // --- // STIM1 /// microcosm // ENST00000008311 // ZNF200 /// microcosm // ENST00000009589 // RPS20 /// microcosm // ENST00000019019 // FTSJ1 /// microcosm // ENST00000028008 // RNASET2 /// microcosm // ENST00000072644 // YIPF1 /// microcosm // ENST00000165524 // PRLH /// microcosm // ENST00000168977 // ITGB1BP3 /// microcosm // ENST00000186436 // TMEM131 /// microcosm // ENST00000201979 // …	hsa-miR-17-3p	hsa-miR-17-3p
20500132	0.868688	0.570516	0.367427	0.569346	0.502003	miRNA-4_0	Homo sapiens	2013-12-03	miRNA	miRBase	hsa-miR-18a-5p	chr13:92003010-92003032 (+)	23	UAAGGUGCAUCUAGUGCAGAUAG	MIMAT0000072_st	MIMAT0000072	ENST00000362310 // sense // exon // 1 /// ENST00000400282 // sense // intron // 3 /// ENST00000581816 // sense // exon // 3 /// ENST00000582141 // sense // exon // 2 /// OTTHUMT00000045448 // sense // intron // 3 /// OTTHUMT00000442497 // sense // exon // 2 /// OTTHUMT00000442498 // sense // exon // 3	hsa-mir-17 // chr13:92002859-92002942 (+) /// hsa-mir-18a // chr13:92003005-92003075 (+) /// hsa-mir-19a // chr13:92003145-92003226 (+) /// hsa-mir-19b-1 // chr13:92003446-92003532 (+) /// hsa-mir-20a // chr13:92003319-92003389 (+) /// hsa-mir-92a-1 // chr13:92003568-92003645 (+)	MTI // --- // ADAM15 /// microcosm // ENST00000011684 // PLEKHG6 /// microcosm // ENST00000011898 // TSPAN9 /// microcosm // ENST00000037243 // GABARAPL2 /// microcosm // ENST00000040584 // HOXC8 /// microcosm // ENST00000078429 // GNA11 /// microcosm // ENST00000158771 // DERL2 /// microcosm // ENST00000168712 // FGF4 /// microcosm // ENST00000199448 // EPDR1 /// microcosm // ENST00000199706 // …	hsa-miR-18a-5p	hsa-miR-18a-5p
20500133	1.22113	1.21274	1.50096	1.37063	1.36995	miRNA-4_0	Homo sapiens	2013-12-03	miRNA	miRBase	hsa-miR-18a-3p	chr13:92003051-92003073 (+)	23	ACUGCCCUAAGUGCUCCUUCUGG	MIMAT0002891_st	MIMAT0002891	ENST00000362310 // sense // exon // 1 /// ENST00000400282 // sense // intron // 3 /// ENST00000581816 // sense // exon // 3 /// ENST00000582141 // sense // exon // 2 /// OTTHUMT00000045448 // sense // intron // 3 /// OTTHUMT00000442497 // sense // exon // 2 /// OTTHUMT00000442498 // sense // exon // 3	hsa-mir-17 // chr13:92002859-92002942 (+) /// hsa-mir-18a // chr13:92003005-92003075 (+) /// hsa-mir-19a // chr13:92003145-92003226 (+) /// hsa-mir-19b-1 // chr13:92003446-92003532 (+) /// hsa-mir-20a // chr13:92003319-92003389 (+) /// hsa-mir-92a-1 // chr13:92003568-92003645 (+)	MTI // --- // SVIL /// microcosm // ENST00000005286 // TMEM132A /// microcosm // ENST00000005905 // KIAA0100 /// microcosm // ENST00000006750 // CD79B /// microcosm // ENST00000012443 // PPP5C /// microcosm // ENST00000015926 // GRIPAP1 /// microcosm // ENST00000019103 // SCTR /// microcosm // ENST00000020673 // PSD /// microcosm // ENST00000078429 // GNA11 /// microcosm // ENST00000085219 // CD2…	hsa-miR-18a-3p	hsa-miR-18a-3p
20500134	1.41917	0.429241	0.934292	0.511726	0.832129	miRNA-4_0	Homo sapiens	2013-12-03	miRNA	miRBase	hsa-miR-19a-5p	chr13:92003158-92003179 (+)	22	AGUUUUGCAUAGUUGCACUACA	MIMAT0004490_st	MIMAT0004490	ENST00000400282 // sense // intron // 3 /// ENST00000581816 // sense // exon // 3 /// ENST00000582141 // sense // exon // 2 /// OTTHUMT00000045448 // sense // intron // 3 /// OTTHUMT00000442497 // sense // exon // 2 /// OTTHUMT00000442498 // sense // exon // 3	hsa-mir-17 // chr13:92002859-92002942 (+) /// hsa-mir-18a // chr13:92003005-92003075 (+) /// hsa-mir-19a // chr13:92003145-92003226 (+) /// hsa-mir-19b-1 // chr13:92003446-92003532 (+) /// hsa-mir-20a // chr13:92003319-92003389 (+) /// hsa-mir-92a-1 // chr13:92003568-92003645 (+)	MTI // --- // WDR96 /// microcosm // ENST00000011619 // RANBP9 /// microcosm // ENST00000014761 // RWDD2 /// microcosm // ENST00000024061 // SLC45A4 /// microcosm // ENST00000058691 // HEBP2 /// microcosm // ENST00000163416 // GOLGA5 /// microcosm // ENST00000170150 // BPIL1 /// microcosm // ENST00000190165 // DMRT3 /// microcosm // ENST00000202917 // OAS1 /// microcosm // ENST00000211122 // GSTA…	hsa-miR-19a-5p	hsa-miR-19a-5p
20500135	0.824445	1.08165	0.803147	1.11351	0.689106	miRNA-4_0	Homo sapiens	2013-12-03	miRNA	miRBase	hsa-miR-19a-3p	chr13:92003193-92003215 (+)	23	UGUGCAAAUCUAUGCAAAACUGA	MIMAT0000073_st	MIMAT0000073	ENST00000400282 // sense // intron // 3 /// ENST00000581816 // sense // exon // 3 /// ENST00000582141 // sense // exon // 2 /// OTTHUMT00000045448 // sense // intron // 3 /// OTTHUMT00000442497 // sense // exon // 2 /// OTTHUMT00000442498 // sense // exon // 3	hsa-mir-17 // chr13:92002859-92002942 (+) /// hsa-mir-18a // chr13:92003005-92003075 (+) /// hsa-mir-19a // chr13:92003145-92003226 (+) /// hsa-mir-19b-1 // chr13:92003446-92003532 (+) /// hsa-mir-20a // chr13:92003319-92003389 (+) /// hsa-mir-92a-1 // chr13:92003568-92003645 (+)	MTI // --- // WDFY3 /// microcosm // ENST00000000233 // ARF5 /// microcosm // ENST00000000412 // M6PR /// microcosm // ENST00000008527 // CRY1 /// microcosm // ENST00000013894 // ABHD5 /// microcosm // ENST00000020673 // PSD /// microcosm // ENST00000053867 // GRN /// microcosm // ENST00000056217 // ARHGEF5 /// microcosm // ENST00000158166 // CAMKK1 /// microcosm // ENST00000160827 // KIF22 /// m…	hsa-miR-19a-3p	hsa-miR-19a-3p
20500136	1	0.803147	0.803147	0.675791	0.841059	miRNA-4_0	Homo sapiens	2013-12-03	miRNA	miRBase	hsa-miR-19b-1-5p	chr13:92003461-92003483 (+)	23	AGUUUUGCAGGUUUGCAUCCAGC	MIMAT0004491_st	MIMAT0004491	ENST00000400282 // sense // intron // 3 /// ENST00000581816 // sense // exon // 3 /// ENST00000582141 // sense // exon // 2 /// OTTHUMT00000045448 // sense // intron // 3 /// OTTHUMT00000442497 // sense // exon // 2 /// OTTHUMT00000442498 // sense // exon // 3	hsa-mir-17 // chr13:92002859-92002942 (+) /// hsa-mir-18a // chr13:92003005-92003075 (+) /// hsa-mir-19a // chr13:92003145-92003226 (+) /// hsa-mir-19b-1 // chr13:92003446-92003532 (+) /// hsa-mir-20a // chr13:92003319-92003389 (+) /// hsa-mir-92a-1 // chr13:92003568-92003645 (+)	MTI // --- // ZDHHC6 /// microcosm // ENST00000014761 // RWDD2 /// microcosm // ENST00000024061 // SLC45A4 /// microcosm // ENST00000072644 // YIPF1 /// microcosm // ENST00000085068 // ISOC2 /// microcosm // ENST00000159087 // TMEM16H /// microcosm // ENST00000160713 // NP_056996.2 /// microcosm // ENST00000167588 // KRT20 /// microcosm // ENST00000170150 // BPIL1 /// microcosm // ENST00000190165…	hsa-miR-19b-1-5p	hsa-miR-19b-1-5p
20500137	0.818913	0.947256	0.659038	0.944507	0.621256	miRNA-4_0	Homo sapiens	2013-12-03	miRNA	miRBase	hsa-miR-19b-3p	chr13:92003499-92003521 (+) // chrX:133303713-133303735 (-)	23	UGUGCAAAUCCAUGCAAAACUGA	MIMAT0000074_st	MIMAT0000074	ENST00000385077 // sense // exon // 1	hsa-mir-19b-2 // chrX:133303701-133303796 (-) /// hsa-mir-92a-2 // chrX:133303568-133303642 (-) /// hsa-mir-106a // chrX:133304228-133304308 (-) /// hsa-mir-363 // chrX:133303408-133303482 (-) /// hsa-mir-18b // chrX:133304071-133304141 (-) /// hsa-mir-20b // chrX:133303839-133303907 (-)	MTI // --- // RAB21 /// microcosm // ENST00000000233 // ARF5 /// microcosm // ENST00000000412 // M6PR /// microcosm // ENST00000004921 // CCL18 /// microcosm // ENST00000006777 // NM_001040457.1 /// microcosm // ENST00000010299 // FAM76A /// microcosm // ENST00000013894 // ABHD5 /// microcosm // ENST00000020673 // PSD /// microcosm // ENST00000053867 // GRN /// microcosm // ENST00000056217 // ARH…	hsa-miR-19b-3p	hsa-miR-19b-3p
20500138	1.48104	0.426463	0.993074	0.367454	0.899783	miRNA-4_0	Homo sapiens	2013-12-03	miRNA	miRBase	hsa-miR-19b-2-5p	chrX:133303757-133303778 (-)	22	AGUUUUGCAGGUUUGCAUUUCA	MIMAT0004492_st	MIMAT0004492	ENST00000385077 // sense // exon // 1	hsa-mir-19b-2 // chrX:133303701-133303796 (-) /// hsa-mir-92a-2 // chrX:133303568-133303642 (-) /// hsa-mir-106a // chrX:133304228-133304308 (-) /// hsa-mir-363 // chrX:133303408-133303482 (-) /// hsa-mir-18b // chrX:133304071-133304141 (-) /// hsa-mir-20b // chrX:133303839-133303907 (-)	microcosm // ENST00000009041 // STARD3NL /// microcosm // ENST00000011619 // RANBP9 /// microcosm // ENST00000014761 // RWDD2 /// microcosm // ENST00000072644 // YIPF1 /// microcosm // ENST00000085068 // ISOC2 /// microcosm // ENST00000167588 // KRT20 /// microcosm // ENST00000206542 // OSGEP /// microcosm // ENST00000209668 // ADH1A /// microcosm // ENST00000211122 // GSTA3 /// microcosm // ENST…	hsa-miR-19b-2-5p	hsa-miR-19b-2-5p
20500139	0.763986	1.30337	0.914991	1.30922	1.07908	miRNA-4_0	Homo sapiens	2013-12-03	miRNA	miRBase	hsa-miR-20a-5p	chr13:92003326-92003348 (+)	23	UAAAGUGCUUAUAGUGCAGGUAG	MIMAT0000075_st	MIMAT0000075	ENST00000400282 // sense // intron // 3 /// ENST00000581816 // sense // exon // 3 /// ENST00000582141 // sense // exon // 2 /// OTTHUMT00000045448 // sense // intron // 3 /// OTTHUMT00000442497 // sense // exon // 2 /// OTTHUMT00000442498 // sense // exon // 3	hsa-mir-17 // chr13:92002859-92002942 (+) /// hsa-mir-18a // chr13:92003005-92003075 (+) /// hsa-mir-19a // chr13:92003145-92003226 (+) /// hsa-mir-19b-1 // chr13:92003446-92003532 (+) /// hsa-mir-20a // chr13:92003319-92003389 (+) /// hsa-mir-92a-1 // chr13:92003568-92003645 (+)	MTI // --- // RBM12B /// microcosm // ENST00000002125 // NP_653337.1 /// microcosm // ENST00000002596 // HS3ST1 /// microcosm // ENST00000005198 // MAP3K9 /// microcosm // ENST00000010404 // MGST1 /// microcosm // ENST00000011684 // PLEKHG6 /// microcosm // ENST00000158166 // CAMKK1 /// microcosm // ENST00000158771 // DERL2 /// microcosm // ENST00000164227 // BCL3 /// microcosm // ENST00000165086…	hsa-miR-20a-5p	hsa-miR-20a-5p
20500140	0.833763	1.07354	0.811255	1.14548	0.815262	miRNA-4_0	Homo sapiens	2013-12-03	miRNA	miRBase	hsa-miR-20a-3p	chr13:92003362-92003383 (+)	22	ACUGCAUUAUGAGCACUUAAAG	MIMAT0004493_st	MIMAT0004493	ENST00000400282 // sense // intron // 3 /// ENST00000581816 // sense // exon // 3 /// ENST00000582141 // sense // exon // 2 /// OTTHUMT00000045448 // sense // intron // 3 /// OTTHUMT00000442497 // sense // exon // 2 /// OTTHUMT00000442498 // sense // exon // 3	hsa-mir-17 // chr13:92002859-92002942 (+) /// hsa-mir-18a // chr13:92003005-92003075 (+) /// hsa-mir-19a // chr13:92003145-92003226 (+) /// hsa-mir-19b-1 // chr13:92003446-92003532 (+) /// hsa-mir-20a // chr13:92003319-92003389 (+) /// hsa-mir-92a-1 // chr13:92003568-92003645 (+)	MTI // --- // LONP1 /// microcosm // ENST00000005558 // IFRD1 /// microcosm // ENST00000039007 // OTC /// microcosm // ENST00000040584 // HOXC8 /// microcosm // ENST00000082259 // DNAH2 /// microcosm // ENST00000167462 // LLGL2 /// microcosm // ENST00000169293 // MASP1 /// microcosm // ENST00000170447 // MKRN2 /// microcosm // ENST00000171757 // P2RY10 /// microcosm // ENST00000193391 // IMPG2 //…	hsa-miR-20a-3p	hsa-miR-20a-3p
20500141	0.833764	0.934292	0.672002	0.983947	0.660696	miRNA-4_0	Homo sapiens	2013-12-03	miRNA	miRBase	hsa-miR-21-5p	chr17:57918634-57918655 (+)	22	UAGCUUAUCAGACUGAUGUUGA	MIMAT0000076_st	MIMAT0000076	ENST00000592790 // sense // exon // 1 /// OTTHUMT00000448807 // sense // exon // 1	---	MTI // --- // TMEM147 /// microcosm // ENST00000002125 // NP_653337.1 /// microcosm // ENST00000002596 // HS3ST1 /// microcosm // ENST00000004921 // CCL18 /// microcosm // ENST00000005756 // UPP2 /// microcosm // ENST00000006967 // JHDM1D /// microcosm // ENST00000007403 // CRLF1 /// microcosm // ENST00000014935 // DNASE1L1 /// microcosm // ENST00000035383 // LRRC7 /// microcosm // ENST0000004293…	hsa-miR-21-5p	hsa-miR-21-5p
20500142	0.704636	0.934292	0.429241	0.98743	0.45098	miRNA-4_0	Homo sapiens	2013-12-03	miRNA	miRBase	hsa-miR-21-3p	chr17:57918672-57918692 (+)	21	CAACACCAGUCGAUGGGCUGU	MIMAT0004494_st	MIMAT0004494	ENST00000592790 // sense // exon // 1 /// OTTHUMT00000448807 // sense // exon // 1	---	MTI // --- // MED25 /// microcosm // ENST00000025399 // STRAP /// microcosm // ENST00000066544 // CDC27 /// microcosm // ENST00000086933 // GSCL /// microcosm // ENST00000160298 // KIAA1543 /// microcosm // ENST00000184772 // RRP15 /// microcosm // ENST00000190839 // HLA-DQA2 /// microcosm // ENST00000200639 // LAMP2 /// microcosm // ENST00000200676 // CETP /// microcosm // ENST00000203166 // KIA…	hsa-miR-21-3p	hsa-miR-21-3p
20500143	0.744534	1.03381	0.608224	1.03888	0.715628	miRNA-4_0	Homo sapiens	2013-12-03	miRNA	miRBase	hsa-miR-22-5p	chr17:1617246-1617267 (-)	22	AGUUCUUCAGUGGCAAGCUUUA	MIMAT0004495_st	MIMAT0004495	ENST00000334146 // sense // exon // 3 /// ENST00000362190 // sense // exon // 1 /// ENST00000570416 // sense // exon // 2 /// ENST00000571091 // sense // exon // 2 /// ENST00000571595 // sense // exon // 2 /// ENST00000573075 // sense // exon // 3 /// ENST00000573127 // sense // exon // 3 /// ENST00000574016 // sense // exon // 3 /// ENST00000574306 // sense // exon // 2 /// ENST00000575626 // se…	---	MTI // --- // SMCR7L /// microcosm // ENST00000006750 // CD79B /// microcosm // ENST00000013894 // ABHD5 /// microcosm // ENST00000054950 // RCN1 /// microcosm // ENST00000056217 // ARHGEF5 /// microcosm // ENST00000162330 // BCAR1 /// microcosm // ENST00000178640 // MAP2K5 /// microcosm // ENST00000187762 // TMEM38A /// microcosm // ENST00000196169 // TDRD3 /// microcosm // ENST00000200135 // ZW…	hsa-miR-22-5p	hsa-miR-22-5p
20500144	1	0.9424	0.9424	0.980709	0.980032	miRNA-4_0	Homo sapiens	2013-12-03	miRNA	miRBase	hsa-miR-22-3p	chr17:1617208-1617229 (-)	22	AAGCUGCCAGUUGAAGAACUGU	MIMAT0000077_st	MIMAT0000077	ENST00000334146 // sense // exon // 3 /// ENST00000362190 // sense // exon // 1 /// ENST00000570416 // sense // exon // 2 /// ENST00000571091 // sense // exon // 2 /// ENST00000571595 // sense // exon // 2 /// ENST00000573075 // sense // exon // 3 /// ENST00000573127 // sense // exon // 3 /// ENST00000574016 // sense // exon // 3 /// ENST00000574306 // sense // exon // 2 /// ENST00000575626 // se…	---	MTI // --- // STX4 /// microcosm // ENST00000014930 // HEBP1 /// microcosm // ENST00000025429 // DERA /// microcosm // ENST00000045065 // PARP3 /// microcosm // ENST00000072869 // ADCK2 /// microcosm // ENST00000078445 // CREB3L3 /// microcosm // ENST00000158526 // FAM50A /// microcosm // ENST00000161863 // YTHDC2 /// microcosm // ENST00000162749 // TNFRSF1A /// microcosm // ENST00000164640 // PD…	hsa-miR-22-3p	hsa-miR-22-3p
20500145	1.21257	2.04536	2.32342	2.18337	2.13112	miRNA-4_0	Homo sapiens	2013-12-03	miRNA	miRBase	hsa-miR-23a-5p	chr19:13947444-13947465 (-)	22	GGGGUUCCUGGGGAUGGGAUUU	MIMAT0004496_st	MIMAT0004496	---	hsa-mir-23a // chr19:13947401-13947473 (-) /// hsa-mir-24-2 // chr19:13947101-13947173 (-) /// hsa-mir-27a // chr19:13947254-13947331 (-)	MTI // --- // ATF1 /// microcosm // ENST00000005226 // USH1C /// microcosm // ENST00000006275 // TRAPPC6A /// microcosm // ENST00000007510 // SNX26 /// microcosm // ENST00000053867 // GRN /// microcosm // ENST00000075430 // CTDP1 /// microcosm // ENST00000078445 // CREB3L3 /// microcosm // ENST00000155858 // TRPM5 /// microcosm // ENST00000156499 // KLK14 /// microcosm // ENST00000168148 // SPP2 …	hsa-miR-23a-5p	hsa-miR-23a-5p
20500146	1.41917	0.429241	0.934292	0.40717	0.879122	miRNA-4_0	Homo sapiens	2013-12-03	miRNA	miRBase	hsa-miR-23a-3p	chr19:13947409-13947429 (-)	21	AUCACAUUGCCAGGGAUUUCC	MIMAT0000078_st	MIMAT0000078	---	hsa-mir-23a // chr19:13947401-13947473 (-) /// hsa-mir-24-2 // chr19:13947101-13947173 (-) /// hsa-mir-27a // chr19:13947254-13947331 (-)	MTI // --- // FASTKD5 /// microcosm // ENST00000005905 // KIAA0100 /// microcosm // ENST00000007722 // ITGA3 /// microcosm // ENST00000007735 // KRT33A /// microcosm // ENST00000011691 // SS18L2 /// microcosm // ENST00000014930 // HEBP1 /// microcosm // ENST00000056217 // ARHGEF5 /// microcosm // ENST00000095634 // ZNF275 /// microcosm // ENST00000163059 // COASY /// microcosm // ENST00000168148 …	hsa-miR-23a-3p	hsa-miR-23a-3p
20500147	1.19938	0.866785	1.12908	0.98743	1.11598	miRNA-4_0	Homo sapiens	2013-12-03	miRNA	miRBase	hsa-miR-24-1-5p	chr9:97848309-97848330 (+)	22	UGCCUACUGAGCUGAUAUCAGU	MIMAT0000079_st	MIMAT0000079	ENST00000297979 // sense // intron // 14 /// ENST00000375315 // sense // intron // 15 /// ENST00000384885 // antisense // exon // 1 /// ENST00000428313 // sense // intron // 15 /// ENST00000463372 // sense // intron // 5 /// ENST00000468164 // sense // intron // 4 /// ENST00000471978 // sense // intron // 5 /// ENST00000478473 // sense // exon // 7 /// OTTHUMT00000053196 // sense // intron // 5 /…	hsa-mir-24-1 // chr9:97848303-97848370 (+) /// hsa-mir-23b // chr9:97847490-97847586 (+) /// hsa-mir-27b // chr9:97847727-97847823 (+) /// hsa-mir-3074 // chr9:97848296-97848376 (-)	MTI // --- // SLITRK1 /// microcosm // ENST00000006251 // ARHGAP8 /// microcosm // ENST00000011691 // SS18L2 /// microcosm // ENST00000155674 // CECR5 /// microcosm // ENST00000173785 // KLF6 /// microcosm // ENST00000211287 // MAPK13 /// microcosm // ENST00000215530 // FGF22 /// microcosm // ENST00000215743 // MMP11 /// microcosm // ENST00000215909 // LGALS1 /// microcosm // ENST00000216027 // H…	hsa-miR-24-1-5p	hsa-miR-24-1-5p
20500148	1.58926	0.739369	1.40772	0.707865	1.34437	miRNA-4_0	Homo sapiens	2013-12-03	miRNA	miRBase	hsa-miR-24-3p	chr19:13947103-13947124 (-) // chr9:97848346-97848367 (+)	22	UGGCUCAGUUCAGCAGGAACAG	MIMAT0000080_st	MIMAT0000080	ENST00000587762 // sense // exon // 1 /// OTTHUMT00000457941 // sense // exon // 1	hsa-mir-23a // chr19:13947401-13947473 (-) /// hsa-mir-24-2 // chr19:13947101-13947173 (-) /// hsa-mir-27a // chr19:13947254-13947331 (-)	MTI // --- // DCAF10 /// microcosm // ENST00000005286 // TMEM132A /// microcosm // ENST00000005995 // PRSS21 /// microcosm // ENST00000006275 // TRAPPC6A /// microcosm // ENST00000007390 // C16orf42 /// microcosm // ENST00000007403 // CRLF1 /// microcosm // ENST00000007699 // YBX2 /// microcosm // ENST00000011684 // PLEKHG6 /// microcosm // ENST00000037243 // GABARAPL2 /// microcosm // ENST000000…	hsa-miR-24-3p	hsa-miR-24-3p
20500149	1	1.1653	1.1653	1.34162	1.23331	miRNA-4_0	Homo sapiens	2013-12-03	miRNA	miRBase	hsa-miR-24-2-5p	chr19:13947140-13947161 (-)	22	UGCCUACUGAGCUGAAACACAG	MIMAT0004497_st	MIMAT0004497	ENST00000587762 // sense // exon // 1 /// OTTHUMT00000457941 // sense // exon // 1	hsa-mir-23a // chr19:13947401-13947473 (-) /// hsa-mir-24-2 // chr19:13947101-13947173 (-) /// hsa-mir-27a // chr19:13947254-13947331 (-)	MTI // --- // BCL2 /// microcosm // ENST00000006251 // ARHGAP8 /// microcosm // ENST00000011691 // SS18L2 /// microcosm // ENST00000014930 // HEBP1 /// microcosm // ENST00000155674 // CECR5 /// microcosm // ENST00000158149 // C17orf85 /// microcosm // ENST00000202967 // SIRT4 /// microcosm // ENST00000206514 // SLC7A8 /// microcosm // ENST00000211287 // MAPK13 /// microcosm // ENST00000215909 // …	hsa-miR-24-2-5p	hsa-miR-24-2-5p
20500150	1.19938	0.672002	0.934292	0.686642	0.879122	miRNA-4_0	Homo sapiens	2013-12-03	miRNA	miRBase	hsa-miR-25-5p	chr7:99691233-99691253 (-)	21	AGGCGGAGACUUGGGCAAUUG	MIMAT0004498_st	MIMAT0004498	ENST00000303887 // sense // intron // 13 /// ENST00000343023 // sense // intron // 8 /// ENST00000354230 // sense // intron // 12 /// ENST00000485286 // sense // intron // 12 /// ENST00000489841 // sense // intron // 12 /// ENST00000491245 // sense // intron // 4 /// ENST00000493352 // sense // intron // 2 /// OTTHUMT00000336534 // sense // intron // 13 /// OTTHUMT00000336598 // sense // intron /…	hsa-mir-25 // chr7:99691183-99691266 (-) /// hsa-mir-93 // chr7:99691391-99691470 (-) /// hsa-mir-106b // chr7:99691616-99691697 (-)	MTI // --- // RPS2 /// microcosm // ENST00000004103 // TMEM176A /// microcosm // ENST00000040738 // FAM44A /// microcosm // ENST00000055335 // PPP1R3F /// microcosm // ENST00000056217 // ARHGEF5 /// microcosm // ENST00000078429 // GNA11 /// microcosm // ENST00000160827 // KIF22 /// microcosm // ENST00000161006 // PRSS22 /// microcosm // ENST00000162044 // TMEM161A /// microcosm // ENST00000162330…	hsa-miR-25-5p	hsa-miR-25-5p
20500151	1	0.803147	0.803147	0.773139	0.743711	miRNA-4_0	Homo sapiens	2013-12-03	miRNA	miRBase	hsa-miR-25-3p	chr7:99691194-99691215 (-)	22	CAUUGCACUUGUCUCGGUCUGA	MIMAT0000081_st	MIMAT0000081	ENST00000303887 // sense // intron // 13 /// ENST00000343023 // sense // intron // 8 /// ENST00000354230 // sense // intron // 12 /// ENST00000485286 // sense // intron // 12 /// ENST00000489841 // sense // intron // 12 /// ENST00000491245 // sense // intron // 4 /// ENST00000493352 // sense // intron // 2 /// OTTHUMT00000336534 // sense // intron // 13 /// OTTHUMT00000336598 // sense // intron /…	hsa-mir-25 // chr7:99691183-99691266 (-) /// hsa-mir-93 // chr7:99691391-99691470 (-) /// hsa-mir-106b // chr7:99691616-99691697 (-)	MTI // --- // CLIC1 /// microcosm // ENST00000006777 // NM_001040457.1 /// microcosm // ENST00000011473 // SYPL1 /// microcosm // ENST00000017003 // XYLT2 /// microcosm // ENST00000020945 // SNAI2 /// microcosm // ENST00000024061 // SLC45A4 /// microcosm // ENST00000037243 // GABARAPL2 /// microcosm // ENST00000038176 // NSMAF /// microcosm // ENST00000044462 // PSMA4 /// microcosm // ENST0000006…	hsa-miR-25-3p	hsa-miR-25-3p
20500152	1.16675	0.598518	0.821019	0.636551	0.886594	miRNA-4_0	Homo sapiens	2013-12-03	miRNA	miRBase	hsa-miR-26a-5p	chr12:58218441-58218462 (-) // chr3:38010904-38010925 (+)	22	UUCAAGUAAUCCAGGAUAGGCU	MIMAT0000082_st	MIMAT0000082	ENST00000398073 // sense // intron // 5 /// ENST00000547701 // sense // intron // 5 /// ENST00000548823 // sense // intron // 2 /// ENST00000549039 // sense // intron // 1 /// ENST00000550144 // sense // intron // 4 /// ENST00000551594 // sense // intron // 5 /// OTTHUMT00000409353 // sense // intron // 5 /// OTTHUMT00000409354 // sense // intron // 2 /// OTTHUMT00000409357 // sense // intron // …	---	MTI // --- // MCL1 /// microcosm // ENST00000007510 // SNX26 /// microcosm // ENST00000007735 // KRT33A /// microcosm // ENST00000013070 // C14orf130 /// microcosm // ENST00000013807 // ERCC1 /// microcosm // ENST00000021776 // NP_001025037.1 /// microcosm // ENST00000037243 // GABARAPL2 /// microcosm // ENST00000039007 // OTC /// microcosm // ENST00000056233 // NFE2L3 /// microcosm // ENST000000…	hsa-miR-26a-5p	hsa-miR-26a-5p
20500153	1	0.681767	0.681767	0.850421	0.537025	miRNA-4_0	Homo sapiens	2013-12-03	miRNA	miRBase	hsa-miR-26a-1-3p	chr3:38010943-38010964 (+)	22	CCUAUUCUUGGUUACUUGCACG	MIMAT0004499_st	MIMAT0004499	ENST00000273179 // sense // intron // 5 /// ENST00000310189 // sense // intron // 4 /// ENST00000443503 // sense // intron // 4 /// ENST00000447745 // sense // intron // 2 /// ENST00000486978 // sense // intron // 5 /// OTTHUMT00000342392 // sense // intron // 5 /// OTTHUMT00000342393 // sense // intron // 5 /// OTTHUMT00000342394 // sense // intron // 4 /// OTTHUMT00000342397 // sense // intron …	---	microcosm // ENST00000007969 // LRRC23 /// microcosm // ENST00000013894 // ABHD5 /// microcosm // ENST00000037502 // MYOC /// microcosm // ENST00000038176 // NSMAF /// microcosm // ENST00000056233 // NFE2L3 /// microcosm // ENST00000078527 // PIGV /// microcosm // ENST00000168712 // FGF4 /// microcosm // ENST00000169293 // MASP1 /// microcosm // ENST00000177648 // ALPK1 /// microcosm // ENST00000…	hsa-miR-26a-1-3p	hsa-miR-26a-1-3p
20500154	1.41917	0.550622	1.05567	0.569346	0.947504	miRNA-4_0	Homo sapiens	2013-12-03	miRNA	miRBase	hsa-miR-26b-5p	chr2:219267380-219267400 (+)	21	UUCAAGUAAUUCAGGAUAGGU	MIMAT0000083_st	MIMAT0000083	ENST00000273062 // sense // intron // 4 /// ENST00000428361 // sense // intron // 4 /// ENST00000443891 // sense // intron // 4 /// ENST00000452977 // sense // intron // 4 /// ENST00000464255 // sense // intron // 4 /// ENST00000473420 // sense // intron // 4 /// ENST00000482272 // sense // intron // 3 /// ENST00000488627 // sense // intron // 4 /// ENST00000491064 // sense // intron // 4 /// ENS…	---	MTI // --- // NAP1L1 /// microcosm // ENST00000005180 // CCL26 /// microcosm // ENST00000007735 // KRT33A /// microcosm // ENST00000013070 // C14orf130 /// microcosm // ENST00000013807 // ERCC1 /// microcosm // ENST00000021776 // NP_001025037.1 /// microcosm // ENST00000037243 // GABARAPL2 /// microcosm // ENST00000039007 // OTC /// microcosm // ENST00000056233 // NFE2L3 /// microcosm // ENST0000…	hsa-miR-26b-5p	hsa-miR-26b-5p
20500155	1.41917	0.429241	0.934292	0.482848	0.861007	miRNA-4_0	Homo sapiens	2013-12-03	miRNA	miRBase	hsa-miR-26b-3p	chr2:219267415-219267436 (+)	22	CCUGUUCUCCAUUACUUGGCUC	MIMAT0004500_st	MIMAT0004500	ENST00000273062 // sense // intron // 4 /// ENST00000428361 // sense // intron // 4 /// ENST00000443891 // sense // intron // 4 /// ENST00000452977 // sense // intron // 4 /// ENST00000464255 // sense // intron // 4 /// ENST00000473420 // sense // intron // 4 /// ENST00000482272 // sense // intron // 3 /// ENST00000488627 // sense // intron // 4 /// ENST00000491064 // sense // intron // 4 /// ENS…	---	MTI // --- // ANAPC5 /// microcosm // ENST00000007969 // LRRC23 /// microcosm // ENST00000017003 // XYLT2 /// microcosm // ENST00000038176 // NSMAF /// microcosm // ENST00000058691 // HEBP2 /// microcosm // ENST00000171000 // RAPGEF3 /// microcosm // ENST00000171111 // KEAP1 /// microcosm // ENST00000172853 // NEB /// microcosm // ENST00000187910 // PSG6 /// microcosm // ENST00000198587 // IGSF9 …	hsa-miR-26b-3p	hsa-miR-26b-3p
20500156	1.18326	0.429241	0.672002	0.40717	0.657213	miRNA-4_0	Homo sapiens	2013-12-03	miRNA	miRBase	hsa-miR-27a-5p	chr19:13947301-13947322 (-)	22	AGGGCUUAGCUGCUUGUGAGCA	MIMAT0004501_st	MIMAT0004501	---	hsa-mir-23a // chr19:13947401-13947473 (-) /// hsa-mir-24-2 // chr19:13947101-13947173 (-) /// hsa-mir-27a // chr19:13947254-13947331 (-)	microcosm // ENST00000002596 // HS3ST1 /// microcosm // ENST00000011684 // PLEKHG6 /// microcosm // ENST00000011691 // SS18L2 /// microcosm // ENST00000042931 // BEST2 /// microcosm // ENST00000066014 // IFRD2 /// microcosm // ENST00000168977 // ITGB1BP3 /// microcosm // ENST00000177648 // ALPK1 /// microcosm // ENST00000181092 // SP140 /// microcosm // ENST00000194152 // PCDHB4 /// microcosm // …	hsa-miR-27a-5p	hsa-miR-27a-5p
20500157	1.18326	0.254945	0.497706	0.168396	0.418439	miRNA-4_0	Homo sapiens	2013-12-03	miRNA	miRBase	hsa-miR-27a-3p	chr19:13947261-13947281 (-)	21	UUCACAGUGGCUAAGUUCCGC	MIMAT0000084_st	MIMAT0000084	---	hsa-mir-23a // chr19:13947401-13947473 (-) /// hsa-mir-24-2 // chr19:13947101-13947173 (-) /// hsa-mir-27a // chr19:13947254-13947331 (-)	MTI // --- // SUN2 /// microcosm // ENST00000005340 // DVL2 /// microcosm // ENST00000012049 // QPCTL /// microcosm // ENST00000014761 // RWDD2 /// microcosm // ENST00000019103 // SCTR /// microcosm // ENST00000025429 // DERA /// microcosm // ENST00000026218 // PIGQ /// microcosm // ENST00000039007 // OTC /// microcosm // ENST00000040877 // TARBP1 /// microcosm // ENST00000045065 // PARP3 /// mic…	hsa-miR-27a-3p	hsa-miR-27a-3p
20500158	0.857078	0.793017	0.570516	0.792709	0.645701	miRNA-4_0	Homo sapiens	2013-12-03	miRNA	miRBase	hsa-miR-28-5p	chr3:188406582-188406603 (+)	22	AAGGAGCUCACAGUCUAUUGAG	MIMAT0000085_st	MIMAT0000085	ENST00000312675 // sense // intron // 6 /// ENST00000415906 // sense // intron // 1 /// ENST00000448637 // sense // intron // 6 /// ENST00000471917 // sense // intron // 2 /// ENST00000543006 // sense // intron // 6 /// OTTHUMT00000344030 // sense // intron // 6 /// OTTHUMT00000344031 // sense // intron // 6 /// OTTHUMT00000344045 // sense // intron // 2 /// OTTHUMT00000344048 // sense // intron …	---	MTI // --- // SIK1 /// microcosm // ENST00000005226 // USH1C /// microcosm // ENST00000005558 // IFRD1 /// microcosm // ENST00000007403 // CRLF1 /// microcosm // ENST00000062104 // NNAT /// microcosm // ENST00000157600 // LMCD1 /// microcosm // ENST00000157812 // PSMC4 /// microcosm // ENST00000162023 // MEF2B /// microcosm // ENST00000164640 // PDZD4 /// microcosm // ENST00000177648 // ALPK1 ///…	hsa-miR-28-5p	hsa-miR-28-5p
20500159	1.16676	0.439371	0.661873	0.40717	0.657213	miRNA-4_0	Homo sapiens	2013-12-03	miRNA	miRBase	hsa-miR-28-3p	chr3:188406622-188406643 (+)	22	CACUAGAUUGUGAGCUCCUGGA	MIMAT0004502_st	MIMAT0004502	ENST00000312675 // sense // intron // 6 /// ENST00000415906 // sense // intron // 1 /// ENST00000448637 // sense // intron // 6 /// ENST00000471917 // sense // intron // 2 /// ENST00000543006 // sense // intron // 6 /// OTTHUMT00000344030 // sense // intron // 6 /// OTTHUMT00000344031 // sense // intron // 6 /// OTTHUMT00000344045 // sense // intron // 2 /// OTTHUMT00000344048 // sense // intron …	---	MTI // --- // SFXN1 /// microcosm // ENST00000003084 // CFTR /// microcosm // ENST00000005558 // IFRD1 /// microcosm // ENST00000006777 // NM_001040457.1 /// microcosm // ENST00000007699 // YBX2 /// microcosm // ENST00000019103 // SCTR /// microcosm // ENST00000031146 // SLC39A9 /// microcosm // ENST00000058691 // HEBP2 /// microcosm // ENST00000156626 // ST6GALNAC1 /// microcosm // ENST000001590…	hsa-miR-28-3p	hsa-miR-28-3p
20500160	1.27868	0.625818	0.980477	0.546906	1.01886	miRNA-4_0	Homo sapiens	2013-12-03	miRNA	miRBase	hsa-miR-29a-5p	chr7:130561545-130561566 (-)	22	ACUGAUUUCUUUUGGUGUUCAG	MIMAT0004503_st	MIMAT0004503	ENST00000362111 // sense // exon // 1 /// ENST00000447430 // antisense // intron // 2 /// OTTHUMT00000338093 // antisense // intron // 2	hsa-mir-29a // chr7:130561506-130561569 (-) /// hsa-mir-29b-1 // chr7:130562218-130562298 (-)	microcosm // ENST00000004921 // CCL18 /// microcosm // ENST00000005374 // C7orf24 /// microcosm // ENST00000167588 // KRT20 /// microcosm // ENST00000176195 // SCT /// microcosm // ENST00000187762 // TMEM38A /// microcosm // ENST00000187879 // ZNF222 /// microcosm // ENST00000188790 // FAP /// microcosm // ENST00000191922 // SLC9A3R2 /// microcosm // ENST00000199936 // HSD17B2 /// microcosm // EN…	hsa-miR-29a-5p	hsa-miR-29a-5p
20500161	0.833764	1.12908	0.866785	1.14548	0.815262	miRNA-4_0	Homo sapiens	2013-12-03	miRNA	miRBase	hsa-miR-29a-3p	chr7:130561507-130561528 (-)	22	UAGCACCAUCUGAAAUCGGUUA	MIMAT0000086_st	MIMAT0000086	ENST00000362111 // sense // exon // 1 /// ENST00000447430 // antisense // intron // 2 /// OTTHUMT00000338093 // antisense // intron // 2	hsa-mir-29a // chr7:130561506-130561569 (-) /// hsa-mir-29b-1 // chr7:130562218-130562298 (-)	MTI // --- // PAN2 /// microcosm // ENST00000000233 // ARF5 /// microcosm // ENST00000004103 // TMEM176A /// microcosm // ENST00000005286 // TMEM132A /// microcosm // ENST00000005374 // C7orf24 /// microcosm // ENST00000008180 // IL32 /// microcosm // ENST00000008311 // ZNF200 /// microcosm // ENST00000044462 // PSMA4 /// microcosm // ENST00000061240 // TLL1 /// microcosm // ENST00000075322 // EN…	hsa-miR-29a-3p	hsa-miR-29a-3p
20500162	1	1.35685	1.35685	1.43519	1.17617	miRNA-4_0	Homo sapiens	2013-12-03	miRNA	miRBase	hsa-miR-30a-5p	chr6:72113298-72113319 (-)	22	UGUAAACAUCCUCGACUGGAAG	MIMAT0000087_st	MIMAT0000087	ENST00000413945 // sense // intron // 3 /// ENST00000436803 // sense // intron // 3 /// ENST00000602823 // sense // intron // 2 /// OTTHUMT00000041155 // sense // intron // 3 /// OTTHUMT00000041167 // sense // intron // 3 /// OTTHUMT00000467928 // sense // intron // 2	---	MTI // --- // EEF2 /// microcosm // ENST00000011473 // SYPL1 /// microcosm // ENST00000043402 // RTN4R /// microcosm // ENST00000046967 // ADRB1 /// microcosm // ENST00000054666 // VAMP3 /// microcosm // ENST00000066544 // CDC27 /// microcosm // ENST00000165698 // REEP1 /// microcosm // ENST00000171757 // P2RY10 /// microcosm // ENST00000175238 // ADAM7 /// microcosm // ENST00000182290 // TSPAN32…	hsa-miR-30a-5p	hsa-miR-30a-5p
20500163	0.833764	1.06544	0.803147	1.09838	0.768168	miRNA-4_0	Homo sapiens	2013-12-03	miRNA	miRBase	hsa-miR-30a-3p	chr6:72113257-72113278 (-)	22	CUUUCAGUCGGAUGUUUGCAGC	MIMAT0000088_st	MIMAT0000088	ENST00000413945 // sense // intron // 3 /// ENST00000436803 // sense // intron // 3 /// ENST00000602823 // sense // intron // 2 /// OTTHUMT00000041155 // sense // intron // 3 /// OTTHUMT00000041167 // sense // intron // 3 /// OTTHUMT00000467928 // sense // intron // 2	---	MTI // --- // FBLN1 /// microcosm // ENST00000005386 // NP_078880.1 /// microcosm // ENST00000014930 // HEBP1 /// microcosm // ENST00000016913 // MS4A12 /// microcosm // ENST00000045065 // PARP3 /// microcosm // ENST00000055335 // PPP1R3F /// microcosm // ENST00000072644 // YIPF1 /// microcosm // ENST00000084795 // RPL18 /// microcosm // ENST00000159060 // NOX3 /// microcosm // ENST00000167586 //…	hsa-miR-30a-3p	hsa-miR-30a-3p
20500164	1.06475	12.3229	12.4134	12.2039	12.5107	miRNA-4_0	Homo sapiens	2013-12-03	miRNA	miRBase	hsa-miR-31-5p	chr9:21512157-21512177 (-)	21	AGGCAAGAUGCUGGCAUAGCU	MIMAT0000089_st	MIMAT0000089	ENST00000304425 // sense // intron // 1 /// OTTHUMT00000051910 // sense // intron // 1	---	MTI // --- // ILF2 /// microcosm // ENST00000003302 // USP28 /// microcosm // ENST00000003607 // POLDIP2 /// microcosm // ENST00000005386 // NP_078880.1 /// microcosm // ENST00000006750 // CD79B /// microcosm // ENST00000007390 // C16orf42 /// microcosm // ENST00000007516 // NDUFAB1 /// microcosm // ENST00000008391 // TFAP2D /// microcosm // ENST00000011292 // CPA1 /// microcosm // ENST0000001312…	hsa-miR-31-5p	hsa-miR-31-5p
20500165	1.22104	0.9424	1.2305	1.06029	1.12235	miRNA-4_0	Homo sapiens	2013-12-03	miRNA	miRBase	hsa-miR-31-3p	chr9:21512120-21512141 (-)	22	UGCUAUGCCAACAUAUUGCCAU	MIMAT0004504_st	MIMAT0004504	ENST00000304425 // sense // intron // 1 /// OTTHUMT00000051910 // sense // intron // 1	---	MTI // --- // SLC9A6 /// microcosm // ENST00000002165 // FUCA2 /// microcosm // ENST00000002829 // SEMA3F /// microcosm // ENST00000005284 // CACNG3 /// microcosm // ENST00000006967 // JHDM1D /// microcosm // ENST00000011684 // PLEKHG6 /// microcosm // ENST00000038176 // NSMAF /// microcosm // ENST00000066014 // IFRD2 /// microcosm // ENST00000071246 // PRDM1 /// microcosm // ENST00000075503 // S…	hsa-miR-31-3p	hsa-miR-31-3p
20500166	1.41917	0.551214	1.05627	0.533522	0.853924	miRNA-4_0	Homo sapiens	2013-12-03	miRNA	miRBase	hsa-miR-32-5p	chr9:111808552-111808573 (-)	22	UAUUGCACAUUACUAAGUUGCA	MIMAT0000090_st	MIMAT0000090	ENST00000374586 // sense // intron // 14 /// ENST00000413712 // sense // intron // 8 /// ENST00000491854 // sense // intron // 12 /// OTTHUMT00000053587 // sense // intron // 14 /// OTTHUMT00000053588 // sense // intron // 12 /// OTTHUMT00000356304 // sense // intron // 8	---	MTI // --- // PRCP /// microcosm // ENST00000002596 // HS3ST1 /// microcosm // ENST00000003302 // USP28 /// microcosm // ENST00000009041 // STARD3NL /// microcosm // ENST00000017003 // XYLT2 /// microcosm // ENST00000038176 // NSMAF /// microcosm // ENST00000050961 // ZFHX4 /// microcosm // ENST00000064571 // CBLN4 /// microcosm // ENST00000082468 // BTN3A1 /// microcosm // ENST00000085068 // ISO…	hsa-miR-32-5p	hsa-miR-32-5p
20500167	1.22104	0.709768	0.997874	0.727394	0.789456	miRNA-4_0	Homo sapiens	2013-12-03	miRNA	miRBase	hsa-miR-32-3p	chr9:111808511-111808532 (-)	22	CAAUUUAGUGUGUGUGAUAUUU	MIMAT0004505_st	MIMAT0004505	ENST00000374586 // sense // intron // 14 /// ENST00000413712 // sense // intron // 8 /// ENST00000491854 // sense // intron // 12 /// OTTHUMT00000053587 // sense // intron // 14 /// OTTHUMT00000053588 // sense // intron // 12 /// OTTHUMT00000356304 // sense // intron // 8	---	microcosm // ENST00000005756 // UPP2 /// microcosm // ENST00000044462 // PSMA4 /// microcosm // ENST00000046087 // ZPBP /// microcosm // ENST00000064571 // CBLN4 /// microcosm // ENST00000156499 // KLK14 /// microcosm // ENST00000168712 // FGF4 /// microcosm // ENST00000205386 // LAMB4 /// microcosm // ENST00000205948 // APOH /// microcosm // ENST00000216455 // PSMA3 /// microcosm // ENST00000216…	hsa-miR-32-3p	hsa-miR-32-3p
20500168	0.818977	0.613024	0.324918	0.78999	0.281359	miRNA-4_0	Homo sapiens	2013-12-03	miRNA	miRBase	hsa-miR-33a-5p	chr22:42296953-42296973 (+)	21	GUGCAUUGUAGUUGCAUUGCA	MIMAT0000091_st	MIMAT0000091	ENST00000361204 // sense // intron // 16 /// ENST00000424354 // sense // intron // 19 /// ENST00000435061 // sense // intron // 2 /// ENST00000490262 // sense // intron // 1 /// ENST00000491541 // sense // intron // 10 /// OTTHUMT00000321956 // sense // intron // 16 /// OTTHUMT00000321957 // sense // intron // 19 /// OTTHUMT00000321958 // sense // intron // 10 /// OTTHUMT00000321959 // sense // i…	---	MTI // --- // RPRD1B /// microcosm // ENST00000004921 // CCL18 /// microcosm // ENST00000010299 // FAM76A /// microcosm // ENST00000014761 // RWDD2 /// microcosm // ENST00000019019 // FTSJ1 /// microcosm // ENST00000039007 // OTC /// microcosm // ENST00000054668 // UTS2 /// microcosm // ENST00000054950 // RCN1 /// microcosm // ENST00000075322 // ENPP2 /// microcosm // ENST00000078652 // Q6ZU30_HU…	hsa-miR-33a-5p	hsa-miR-33a-5p
20500169	1.18326	0.699639	0.9424	0.6973	0.947343	miRNA-4_0	Homo sapiens	2013-12-03	miRNA	miRBase	hsa-miR-33a-3p	chr22:42296993-42297014 (+)	22	CAAUGUUUCCACAGUGCAUCAC	MIMAT0004506_st	MIMAT0004506	ENST00000361204 // sense // intron // 16 /// ENST00000424354 // sense // intron // 19 /// ENST00000435061 // sense // intron // 2 /// ENST00000490262 // sense // intron // 1 /// ENST00000491541 // sense // intron // 10 /// OTTHUMT00000321956 // sense // intron // 16 /// OTTHUMT00000321957 // sense // intron // 19 /// OTTHUMT00000321958 // sense // intron // 10 /// OTTHUMT00000321959 // sense // i…	---	MTI // --- // CNIH /// microcosm // ENST00000028008 // RNASET2 /// microcosm // ENST00000035383 // LRRC7 /// microcosm // ENST00000075322 // ENPP2 /// microcosm // ENST00000156476 // KLK13 /// microcosm // ENST00000159060 // NOX3 /// microcosm // ENST00000163678 // C16orf68 /// microcosm // ENST00000164305 // PIGB /// microcosm // ENST00000186436 // TMEM131 /// microcosm // ENST00000187608 // CEA…	hsa-miR-33a-3p	hsa-miR-33a-3p
20500170	1	0.99793	0.99793	1.09195	0.983639	miRNA-4_0	Homo sapiens	2013-12-03	miRNA	miRBase	hsa-miR-92a-1-5p	chr13:92003578-92003600 (+)	23	AGGUUGGGAUCGGUUGCAAUGCU	MIMAT0004507_st	MIMAT0004507	ENST00000385233 // sense // exon // 1 /// ENST00000400282 // sense // intron // 3 /// ENST00000581816 // sense // exon // 3 /// ENST00000582141 // sense // exon // 2 /// OTTHUMT00000045448 // sense // intron // 3 /// OTTHUMT00000442497 // sense // exon // 2 /// OTTHUMT00000442498 // sense // exon // 3	hsa-mir-17 // chr13:92002859-92002942 (+) /// hsa-mir-18a // chr13:92003005-92003075 (+) /// hsa-mir-19a // chr13:92003145-92003226 (+) /// hsa-mir-19b-1 // chr13:92003446-92003532 (+) /// hsa-mir-20a // chr13:92003319-92003389 (+) /// hsa-mir-92a-1 // chr13:92003568-92003645 (+)	MTI // --- // RAD51 /// microcosm // ENST00000006658 // SPATA20 /// microcosm // ENST00000007510 // SNX26 /// microcosm // ENST00000008391 // TFAP2D /// microcosm // ENST00000167462 // LLGL2 /// microcosm // ENST00000177648 // ALPK1 /// microcosm // ENST00000190165 // DMRT3 /// microcosm // ENST00000191922 // SLC9A3R2 /// microcosm // ENST00000195455 // C4orf6 /// microcosm // ENST00000196551 // …	hsa-miR-92a-1-5p	hsa-miR-92a-1-5p
20500171	1	0.672002	0.672002	0.686642	0.657213	miRNA-4_0	Homo sapiens	2013-12-03	miRNA	miRBase	hsa-miR-92a-3p	chr13:92003615-92003636 (+) // chrX:133303574-133303595 (-)	22	UAUUGCACUUGUCCCGGCCUGU	MIMAT0000092_st	MIMAT0000092	---	hsa-mir-19b-2 // chrX:133303701-133303796 (-) /// hsa-mir-92a-2 // chrX:133303568-133303642 (-) /// hsa-mir-106a // chrX:133304228-133304308 (-) /// hsa-mir-363 // chrX:133303408-133303482 (-) /// hsa-mir-18b // chrX:133304071-133304141 (-) /// hsa-mir-20b // chrX:133303839-133303907 (-)	MTI // --- // C10orf114 /// microcosm // ENST00000002596 // HS3ST1 /// microcosm // ENST00000005905 // KIAA0100 /// microcosm // ENST00000007633 // ALDH3B1 /// microcosm // ENST00000009041 // STARD3NL /// microcosm // ENST00000009589 // RPS20 /// microcosm // ENST00000011473 // SYPL1 /// microcosm // ENST00000017003 // XYLT2 /// microcosm // ENST00000020945 // SNAI2 /// microcosm // ENST000000240…	hsa-miR-92a-3p	hsa-miR-92a-3p
20500172	1.16676	0.35772	0.580222	0.439435	0.631915	miRNA-4_0	Homo sapiens	2013-12-03	miRNA	miRBase	hsa-miR-92a-2-5p	chrX:133303613-133303634 (-)	22	GGGUGGGGAUUUGUUGCAUUAC	MIMAT0004508_st	MIMAT0004508	---	hsa-mir-19b-2 // chrX:133303701-133303796 (-) /// hsa-mir-92a-2 // chrX:133303568-133303642 (-) /// hsa-mir-106a // chrX:133304228-133304308 (-) /// hsa-mir-363 // chrX:133303408-133303482 (-) /// hsa-mir-18b // chrX:133304071-133304141 (-) /// hsa-mir-20b // chrX:133303839-133303907 (-)	microcosm // ENST00000005226 // USH1C /// microcosm // ENST00000005260 // BAIAP2L1 /// microcosm // ENST00000008391 // TFAP2D /// microcosm // ENST00000011989 // CYP4F3 /// microcosm // ENST00000012443 // PPP5C /// microcosm // ENST00000078445 // CREB3L3 /// microcosm // ENST00000155858 // TRPM5 /// microcosm // ENST00000156499 // KLK14 /// microcosm // ENST00000158009 // FNDC8 /// microcosm // E…	hsa-miR-92a-2-5p	hsa-miR-92a-2-5p
20500173	0.857078	1.14667	0.924169	1.26322	0.91943	miRNA-4_0	Homo sapiens	2013-12-03	miRNA	miRBase	hsa-miR-93-5p	chr7:99691438-99691460 (-)	23	CAAAGUGCUGUUCGUGCAGGUAG	MIMAT0000093_st	MIMAT0000093	ENST00000303887 // sense // intron // 13 /// ENST00000343023 // sense // intron // 8 /// ENST00000354230 // sense // intron // 12 /// ENST00000485286 // sense // intron // 12 /// ENST00000489841 // sense // intron // 12 /// ENST00000491245 // sense // intron // 4 /// ENST00000493352 // sense // intron // 2 /// OTTHUMT00000336534 // sense // intron // 13 /// OTTHUMT00000336598 // sense // intron /…	hsa-mir-25 // chr7:99691183-99691266 (-) /// hsa-mir-93 // chr7:99691391-99691470 (-) /// hsa-mir-106b // chr7:99691616-99691697 (-)	MTI // --- // TRIM8 /// microcosm // ENST00000002125 // NP_653337.1 /// microcosm // ENST00000002596 // HS3ST1 /// microcosm // ENST00000004103 // TMEM176A /// microcosm // ENST00000005198 // MAP3K9 /// microcosm // ENST00000010132 // DYRK4 /// microcosm // ENST00000011684 // PLEKHG6 /// microcosm // ENST00000023939 // C20orf43 /// microcosm // ENST00000057513 // TNIP3 /// microcosm // ENST000001…	hsa-miR-93-5p	hsa-miR-93-5p
20500174	1.41917	0.457243	0.962294	0.40717	0.879122	miRNA-4_0	Homo sapiens	2013-12-03	miRNA	miRBase	hsa-miR-93-3p	chr7:99691400-99691421 (-)	22	ACUGCUGAGCUAGCACUUCCCG	MIMAT0004509_st	MIMAT0004509	ENST00000303887 // sense // intron // 13 /// ENST00000343023 // sense // intron // 8 /// ENST00000354230 // sense // intron // 12 /// ENST00000485286 // sense // intron // 12 /// ENST00000489841 // sense // intron // 12 /// ENST00000491245 // sense // intron // 4 /// ENST00000493352 // sense // intron // 2 /// OTTHUMT00000336534 // sense // intron // 13 /// OTTHUMT00000336598 // sense // intron /…	hsa-mir-25 // chr7:99691183-99691266 (-) /// hsa-mir-93 // chr7:99691391-99691470 (-) /// hsa-mir-106b // chr7:99691616-99691697 (-)	MTI // --- // DAZAP1 /// microcosm // ENST00000004921 // CCL18 /// microcosm // ENST00000006275 // TRAPPC6A /// microcosm // ENST00000007403 // CRLF1 /// microcosm // ENST00000011691 // SS18L2 /// microcosm // ENST00000026218 // PIGQ /// microcosm // ENST00000027335 // CDH17 /// microcosm // ENST00000043402 // RTN4R /// microcosm // ENST00000046794 // LCP2 /// microcosm // ENST00000055335 // PPP1…	hsa-miR-93-3p	hsa-miR-93-3p
20500175	1.22104	0.659094	0.9472	0.82266	0.821983	miRNA-4_0	Homo sapiens	2013-12-03	miRNA	miRBase	hsa-miR-95-5p	chr4:8007074-8007094 (-)	21	UCAAUAAAUGUCUGUUGAAUU	MIMAT0026473_st	MIMAT0026473	ENST00000296372 // sense // intron // 16 /// ENST00000318888 // sense // intron // 15 /// ENST00000341937 // sense // intron // 15 /// ENST00000361581 // sense // intron // 15 /// ENST00000361737 // sense // intron // 14 /// ENST00000407564 // sense // intron // 13 /// ENST00000447017 // sense // intron // 16 /// ENST00000505872 // sense // intron // 13 /// ENST00000512594 // sense // intron // 4…	---	---	hsa-miR-95-5p	hsa-miR-95-5p
20500176	1	0.99793	0.99793	0.90231	0.872882	miRNA-4_0	Homo sapiens	2013-12-03	miRNA	miRBase	hsa-miR-95-3p	chr4:8007039-8007060 (-)	22	UUCAACGGGUAUUUAUUGAGCA	MIMAT0000094_st	MIMAT0000094	ENST00000296372 // sense // intron // 16 /// ENST00000318888 // sense // intron // 15 /// ENST00000341937 // sense // intron // 15 /// ENST00000361581 // sense // intron // 15 /// ENST00000361737 // sense // intron // 14 /// ENST00000407564 // sense // intron // 13 /// ENST00000447017 // sense // intron // 16 /// ENST00000505872 // sense // intron // 13 /// ENST00000512594 // sense // intron // 4…	---	MTI // --- // SNX1 /// microcosm // ENST00000005286 // TMEM132A /// microcosm // ENST00000005995 // PRSS21 /// microcosm // ENST00000053243 // TNFRSF17 /// microcosm // ENST00000085068 // ISOC2 /// microcosm // ENST00000159060 // NOX3 /// microcosm // ENST00000188376 // SLC25A3 /// microcosm // ENST00000188403 // NR1H4 /// microcosm // ENST00000196169 // TDRD3 /// microcosm // ENST00000196482 // …	hsa-miR-95-3p	hsa-miR-95-3p
20500177	1.36663	0.595708	1.04633	0.760529	0.884114	miRNA-4_0	Homo sapiens	2013-12-03	miRNA	miRBase	hsa-miR-96-5p	chr7:129414579-129414601 (-)	23	UUUGGCACUAGCACAUUUUUGCU	MIMAT0000095_st	MIMAT0000095	---	hsa-mir-96 // chr7:129414532-129414609 (-) /// hsa-mir-182 // chr7:129410223-129410332 (-) /// hsa-mir-183 // chr7:129414745-129414854 (-)	MTI // --- // PAQR4 /// miRecords // BC032946 // AQP5 /// microcosm // ENST00000005374 // C7orf24 /// microcosm // ENST00000005905 // KIAA0100 /// microcosm // ENST00000006275 // TRAPPC6A /// microcosm // ENST00000007969 // LRRC23 /// microcosm // ENST00000015926 // GRIPAP1 /// microcosm // ENST00000021763 // GPR124 /// microcosm // ENST00000035383 // LRRC7 /// microcosm // ENST00000053867 // GRN…	hsa-miR-96-5p	hsa-miR-96-5p
20500178	0.833764	0.934292	0.672002	0.98743	0.657213	miRNA-4_0	Homo sapiens	2013-12-03	miRNA	miRBase	hsa-miR-96-3p	chr7:129414537-129414558 (-)	22	AAUCAUGUGCAGUGCCAAUAUG	MIMAT0004510_st	MIMAT0004510	---	hsa-mir-96 // chr7:129414532-129414609 (-) /// hsa-mir-182 // chr7:129410223-129410332 (-) /// hsa-mir-183 // chr7:129414745-129414854 (-)	microcosm // ENST00000023165 // KLRA1 /// microcosm // ENST00000037502 // MYOC /// microcosm // ENST00000039007 // OTC /// microcosm // ENST00000169293 // MASP1 /// microcosm // ENST00000194214 // C1orf41 /// microcosm // ENST00000209668 // ADH1A /// microcosm // ENST00000215812 // SEC14L3 /// microcosm // ENST00000216274 // RIPK3 /// microcosm // ENST00000216378 // CDKL1 /// microcosm // ENST000…	hsa-miR-96-3p	hsa-miR-96-3p
20500179	1	0.681767	0.681767	0.733919	0.704491	miRNA-4_0	Homo sapiens	2013-12-03	miRNA	miRBase	hsa-miR-98-5p	chrX:53583260-53583281 (-)	22	UGAGGUAGUAAGUUGUAUUGUU	MIMAT0000096_st	MIMAT0000096	ENST00000262854 // sense // intron // 60 /// ENST00000342160 // sense // intron // 59 /// ENST00000427052 // sense // intron // 34 /// OTTHUMT00000056766 // sense // intron // 59 /// OTTHUMT00000056767 // sense // intron // 34	hsa-let-7f-2 // chrX:53584153-53584235 (-) /// hsa-mir-98 // chrX:53583184-53583302 (-)	MTI // --- // NDUFAF3 /// microcosm // ENST00000002596 // HS3ST1 /// microcosm // ENST00000007699 // YBX2 /// microcosm // ENST00000011684 // PLEKHG6 /// microcosm // ENST00000038176 // NSMAF /// microcosm // ENST00000042931 // BEST2 /// microcosm // ENST00000161006 // PRSS22 /// microcosm // ENST00000162044 // TMEM161A /// microcosm // ENST00000167462 // LLGL2 /// microcosm // ENST00000196489 //…	hsa-miR-98-5p	hsa-miR-98-5p
20500180	1	1.3696	1.3696	1.53682	1.34926	miRNA-4_0	Homo sapiens	2013-12-03	miRNA	miRBase	hsa-miR-98-3p	chrX:53583202-53583223 (-)	22	CUAUACAACUUACUACUUUCCC	MIMAT0022842_st	MIMAT0022842	ENST00000262854 // sense // intron // 60 /// ENST00000342160 // sense // intron // 59 /// ENST00000427052 // sense // intron // 34 /// OTTHUMT00000056766 // sense // intron // 59 /// OTTHUMT00000056767 // sense // intron // 34	hsa-let-7f-2 // chrX:53584153-53584235 (-) /// hsa-mir-98 // chrX:53583184-53583302 (-)	---	hsa-miR-98-3p	hsa-miR-98-3p
20500181	0.552931	1.39249	0.537658	1.4509	0.40754	miRNA-4_0	Homo sapiens	2013-12-03	miRNA	miRBase	hsa-miR-99a-5p	chr21:17911421-17911442 (+)	22	AACCCGUAGAUCCGAUCUUGUG	MIMAT0000097_st	MIMAT0000097	ENST00000400178 // sense // intron // 5 /// ENST00000418813 // sense // intron // 3 /// ENST00000428669 // sense // intron // 5 /// ENST00000441820 // sense // intron // 1 /// ENST00000445461 // sense // intron // 5 /// ENST00000453910 // sense // intron // 3 /// ENST00000456342 // sense // intron // 6 /// ENST00000458468 // sense // intron // 6 /// ENST00000602280 // sense // intron // 1 /// ENS…	hsa-let-7c // chr21:17912148-17912231 (+) /// hsa-mir-99a // chr21:17911409-17911489 (+)	MTI // --- // TTC38 /// microcosm // ENST00000000233 // ARF5 /// microcosm // ENST00000001146 // CYP26B1 /// microcosm // ENST00000005905 // KIAA0100 /// microcosm // ENST00000007264 // RPUSD1 /// microcosm // ENST00000007390 // C16orf42 /// microcosm // ENST00000007722 // ITGA3 /// microcosm // ENST00000009589 // RPS20 /// microcosm // ENST00000026218 // PIGQ /// microcosm // ENST00000029410 // …	hsa-miR-99a-5p	hsa-miR-99a-5p
20500182	1.16675	0.496973	0.719475	0.473937	0.773655	miRNA-4_0	Homo sapiens	2013-12-03	miRNA	miRBase	hsa-miR-99a-3p	chr21:17911458-17911479 (+)	22	CAAGCUCGCUUCUAUGGGUCUG	MIMAT0004511_st	MIMAT0004511	ENST00000400178 // sense // intron // 5 /// ENST00000418813 // sense // intron // 3 /// ENST00000428669 // sense // intron // 5 /// ENST00000441820 // sense // intron // 1 /// ENST00000445461 // sense // intron // 5 /// ENST00000453910 // sense // intron // 3 /// ENST00000456342 // sense // intron // 6 /// ENST00000458468 // sense // intron // 6 /// ENST00000602280 // sense // intron // 1 /// ENS…	hsa-let-7c // chr21:17912148-17912231 (+) /// hsa-mir-99a // chr21:17911409-17911489 (+)	MTI // --- // ARF5 /// microcosm // ENST00000000233 // ARF5 /// microcosm // ENST00000006015 // HOXA11 /// microcosm // ENST00000008180 // IL32 /// microcosm // ENST00000011653 // CD4 /// microcosm // ENST00000023939 // C20orf43 /// microcosm // ENST00000159060 // NOX3 /// microcosm // ENST00000162044 // TMEM161A /// microcosm // ENST00000184956 // NP_071353.4 /// microcosm // ENST00000198587 // …	hsa-miR-99a-3p	hsa-miR-99a-3p
20500183	1.48104	0.537714	1.10433	0.572494	0.950652	miRNA-4_0	Homo sapiens	2013-12-03	miRNA	miRBase	hsa-miR-100-5p	chr11:122022983-122023004 (-)	22	AACCCGUAGAUCCGAACUUGUG	MIMAT0000098_st	MIMAT0000098	---	hsa-let-7a-2 // chr11:122017230-122017301 (-) /// hsa-mir-100 // chr11:122022937-122023016 (-)	MTI // --- // ODC1 /// microcosm // ENST00000005905 // KIAA0100 /// microcosm // ENST00000007264 // RPUSD1 /// microcosm // ENST00000009589 // RPS20 /// microcosm // ENST00000026218 // PIGQ /// microcosm // ENST00000029410 // B4GALT7 /// microcosm // ENST00000039007 // OTC /// microcosm // ENST00000043402 // RTN4R /// microcosm // ENST00000064724 // CLDN11 /// microcosm // ENST00000155674 // CECR…	hsa-miR-100-5p	hsa-miR-100-5p
20500184	1.16676	0.439371	0.661873	0.382333	0.682051	miRNA-4_0	Homo sapiens	2013-12-03	miRNA	miRBase	hsa-miR-100-3p	chr11:122022948-122022969 (-)	22	CAAGCUUGUAUCUAUAGGUAUG	MIMAT0004512_st	MIMAT0004512	---	hsa-let-7a-2 // chr11:122017230-122017301 (-) /// hsa-mir-100 // chr11:122022937-122023016 (-)	microcosm // ENST00000001008 // FKBP4 /// microcosm // ENST00000011473 // SYPL1 /// microcosm // ENST00000040738 // FAM44A /// microcosm // ENST00000052754 // DCN /// microcosm // ENST00000054650 // THAP3 /// microcosm // ENST00000160373 // CTTNBP2 /// microcosm // ENST00000163059 // COASY /// microcosm // ENST00000163416 // GOLGA5 /// microcosm // ENST00000164133 // PPP2R5B /// microcosm // ENST…	hsa-miR-100-3p	hsa-miR-100-3p
20500185	1	0.570516	0.570516	0.460741	0.569642	miRNA-4_0	Homo sapiens	2013-12-03	miRNA	miRBase	hsa-miR-101-5p	chr1:65524160-65524181 (-)	22	CAGUUAUCACAGUGCUGAUGCU	MIMAT0004513_st	MIMAT0004513	---	hsa-mir-101-1 // chr1:65524117-65524191 (-) /// hsa-mir-3671 // chr1:65523438-65523525 (-)	MTI // --- // TMSB10 /// microcosm // ENST00000005558 // IFRD1 /// microcosm // ENST00000040877 // TARBP1 /// microcosm // ENST00000046794 // LCP2 /// microcosm // ENST00000053243 // TNFRSF17 /// microcosm // ENST00000164227 // BCL3 /// microcosm // ENST00000171000 // RAPGEF3 /// microcosm // ENST00000194214 // C1orf41 /// microcosm // ENST00000201961 // C20orf112 /// microcosm // ENST00000202816…	hsa-miR-101-5p	hsa-miR-101-5p
20500186	0.580933	1.19493	0.411369	1.24859	0.396048	miRNA-4_0	Homo sapiens	2013-12-03	miRNA	miRBase	hsa-miR-101-3p	chr1:65524125-65524145 (-) // chr9:4850345-4850365 (+)	21	UACAGUACUGUGAUAACUGAA	MIMAT0000099_st	MIMAT0000099	ENST00000362195 // sense // exon // 1 /// ENST00000381728 // sense // intron // 4 /// ENST00000381730 // sense // intron // 4 /// ENST00000381750 // sense // intron // 8 /// ENST00000442869 // sense // intron // 7 /// ENST00000448872 // sense // intron // 4 /// OTTHUMT00000051587 // sense // intron // 8 /// OTTHUMT00000051588 // sense // intron // 4 /// OTTHUMT00000051589 // sense // intron // 7 …	---	MTI // --- // MFSD6 /// microcosm // ENST00000002165 // FUCA2 /// microcosm // ENST00000011619 // RANBP9 /// microcosm // ENST00000011684 // PLEKHG6 /// microcosm // ENST00000050961 // ZFHX4 /// microcosm // ENST00000053867 // GRN /// microcosm // ENST00000075322 // ENPP2 /// microcosm // ENST00000155674 // CECR5 /// microcosm // ENST00000169551 // C18orf55 /// microcosm // ENST00000185885 // UBE…	hsa-miR-101-3p	hsa-miR-101-3p
20500187	0.833764	0.840913	0.578623	0.808254	0.478038	miRNA-4_0	Homo sapiens	2013-12-03	miRNA	miRBase	hsa-miR-29b-1-5p	chr7:130562266-130562289 (-)	24	GCUGGUUUCAUAUGGUGGUUUAGA	MIMAT0004514_st	MIMAT0004514	ENST00000447430 // antisense // intron // 2 /// OTTHUMT00000338093 // antisense // intron // 2	hsa-mir-29a // chr7:130561506-130561569 (-) /// hsa-mir-29b-1 // chr7:130562218-130562298 (-)	microcosm // ENST00000004921 // CCL18 /// microcosm // ENST00000005286 // TMEM132A /// microcosm // ENST00000005374 // C7orf24 /// microcosm // ENST00000013807 // ERCC1 /// microcosm // ENST00000013894 // ABHD5 /// microcosm // ENST00000014935 // DNASE1L1 /// microcosm // ENST00000019019 // FTSJ1 /// microcosm // ENST00000029410 // B4GALT7 /// microcosm // ENST00000075322 // ENPP2 /// microcosm /…	hsa-miR-29b-1-5p	hsa-miR-29b-1-5p
20500188	1	0.550622	0.550622	0.529906	0.500478	miRNA-4_0	Homo sapiens	2013-12-03	miRNA	miRBase	hsa-miR-29b-3p	chr1:207975795-207975817 (-) // chr7:130562226-130562248 (-)	23	UAGCACCAUUUGAAAUCAGUGUU	MIMAT0000100_st	MIMAT0000100	---	hsa-mir-29b-2 // chr1:207975788-207975868 (-) /// hsa-mir-29c // chr1:207975197-207975284 (-)	MTI // --- // MKI67 /// microcosm // ENST00000000233 // ARF5 /// microcosm // ENST00000004103 // TMEM176A /// microcosm // ENST00000005286 // TMEM132A /// microcosm // ENST00000005374 // C7orf24 /// microcosm // ENST00000007264 // RPUSD1 /// microcosm // ENST00000008180 // IL32 /// microcosm // ENST00000019103 // SCTR /// microcosm // ENST00000025399 // STRAP /// microcosm // ENST00000044462 // P…	hsa-miR-29b-3p	hsa-miR-29b-3p
20500189	1.49105	0.282354	0.858678	0.262216	0.768168	miRNA-4_0	Homo sapiens	2013-12-03	miRNA	miRBase	hsa-miR-29b-2-5p	chr1:207975837-207975858 (-)	22	CUGGUUUCACAUGGUGGCUUAG	MIMAT0004515_st	MIMAT0004515	---	hsa-mir-29b-2 // chr1:207975788-207975868 (-) /// hsa-mir-29c // chr1:207975197-207975284 (-)	MTI // --- // CDK13 /// microcosm // ENST00000004921 // CCL18 /// microcosm // ENST00000005286 // TMEM132A /// microcosm // ENST00000006750 // CD79B /// microcosm // ENST00000007403 // CRLF1 /// microcosm // ENST00000013807 // ERCC1 /// microcosm // ENST00000014761 // RWDD2 /// microcosm // ENST00000029410 // B4GALT7 /// microcosm // ENST00000075322 // ENPP2 /// microcosm // ENST00000158009 // FN…	hsa-miR-29b-2-5p	hsa-miR-29b-2-5p
20500190	1.21294	0.934292	1.2128	0.98743	1.11598	miRNA-4_0	Homo sapiens	2013-12-03	miRNA	miRBase	hsa-miR-103a-2-5p	chr20:3898151-3898173 (+)	23	AGCUUCUUUACAGUGCUGCCUUG	MIMAT0009196_st	MIMAT0009196	ENST00000316562 // sense // intron // 5 /// ENST00000336066 // sense // intron // 5 /// ENST00000495692 // sense // intron // 5 /// ENST00000497424 // sense // intron // 5 /// OTTHUMT00000077787 // sense // intron // 5 /// OTTHUMT00000077788 // sense // intron // 5 /// OTTHUMT00000077789 // sense // intron // 5 /// OTTHUMT00000077793 // sense // intron // 5	hsa-mir-103a-2 // chr20:3898141-3898218 (+) /// hsa-mir-103b-2 // chr20:3898149-3898210 (-)	MTI // --- // IDH3B	hsa-miR-103a-2-5p	hsa-miR-103a-2-5p
20500191	0.845126	0.873657	0.630896	0.759951	0.524289	miRNA-4_0	Homo sapiens	2013-12-03	miRNA	miRBase	hsa-miR-103a-3p	chr20:3898188-3898210 (+) // chr5:167987909-167987931 (-)	23	AGCAGCAUUGUACAGGGCUAUGA	MIMAT0000101_st	MIMAT0000101	ENST00000239231 // sense // intron // 5 /// ENST00000362165 // sense // exon // 1 /// ENST00000520504 // sense // intron // 2 /// OTTHUMT00000252793 // sense // intron // 5 /// OTTHUMT00000371464 // sense // intron // 2	hsa-mir-103a-1 // chr5:167987901-167987978 (-) /// hsa-mir-103b-1 // chr5:167987909-167987970 (+)	MTI // --- // POMGNT1 /// microcosm // ENST00000000412 // M6PR /// microcosm // ENST00000000442 // ESRRA /// microcosm // ENST00000005178 // PDK4 /// microcosm // ENST00000007633 // ALDH3B1 /// microcosm // ENST00000035383 // LRRC7 /// microcosm // ENST00000038176 // NSMAF /// microcosm // ENST00000064780 // TNFRSF19L /// microcosm // ENST00000078445 // CREB3L3 /// microcosm // ENST00000164305 //…	hsa-miR-103a-3p	hsa-miR-103a-3p
20500192	1	0.681767	0.681767	0.686642	0.657213	miRNA-4_0	Homo sapiens	2013-12-03	miRNA	miRBase	hsa-miR-105-5p	chrX:151560737-151560759 (-) // chrX:151562930-151562952 (-)	23	UCAAAUGCUCAGACUCCUGUGGU	MIMAT0000102_st	MIMAT0000102	ENST00000370311 // sense // intron // 1 /// ENST00000370314 // sense // intron // 1 /// OTTHUMT00000060921 // sense // intron // 1 /// OTTHUMT00000060922 // sense // intron // 1	hsa-mir-105-1 // chrX:151560691-151560771 (-) /// hsa-mir-105-2 // chrX:151562884-151562964 (-) /// hsa-mir-767 // chrX:151561893-151562001 (-)	MTI // --- // TLR2 /// microcosm // ENST00000005558 // IFRD1 /// microcosm // ENST00000015926 // GRIPAP1 /// microcosm // ENST00000037243 // GABARAPL2 /// microcosm // ENST00000042931 // BEST2 /// microcosm // ENST00000043402 // RTN4R /// microcosm // ENST00000045065 // PARP3 /// microcosm // ENST00000194130 // SLC13A1 /// microcosm // ENST00000194672 // KIAA1411 /// microcosm // ENST00000195173 …	hsa-miR-105-5p	hsa-miR-105-5p
20500193	0.845126	0.803147	0.560386	0.837036	0.601374	miRNA-4_0	Homo sapiens	2013-12-03	miRNA	miRBase	hsa-miR-105-3p	chrX:151560700-151560721 (-) // chrX:151562893-151562914 (-)	22	ACGGAUGUUUGAGCAUGUGCUA	MIMAT0004516_st	MIMAT0004516	ENST00000370311 // sense // intron // 1 /// ENST00000370314 // sense // intron // 1 /// OTTHUMT00000060921 // sense // intron // 1 /// OTTHUMT00000060922 // sense // intron // 1	hsa-mir-105-1 // chrX:151560691-151560771 (-) /// hsa-mir-105-2 // chrX:151562884-151562964 (-) /// hsa-mir-767 // chrX:151561893-151562001 (-)	microcosm // ENST00000004921 // CCL18 /// microcosm // ENST00000006658 // SPATA20 /// microcosm // ENST00000011619 // RANBP9 /// microcosm // ENST00000011684 // PLEKHG6 /// microcosm // ENST00000045065 // PARP3 /// microcosm // ENST00000054650 // THAP3 /// microcosm // ENST00000058691 // HEBP2 /// microcosm // ENST00000184956 // NP_071353.4 /// microcosm // ENST00000216075 // MIOX /// microcosm /…	hsa-miR-105-3p	hsa-miR-105-3p
20500194	1	0.803147	0.803147	0.837036	0.728727	miRNA-4_0	Homo sapiens	2013-12-03	miRNA	miRBase	hsa-miR-106a-5p	chrX:133304274-133304296 (-)	23	AAAAGUGCUUACAGUGCAGGUAG	MIMAT0000103_st	MIMAT0000103	---	hsa-mir-19b-2 // chrX:133303701-133303796 (-) /// hsa-mir-92a-2 // chrX:133303568-133303642 (-) /// hsa-mir-106a // chrX:133304228-133304308 (-) /// hsa-mir-363 // chrX:133303408-133303482 (-) /// hsa-mir-18b // chrX:133304071-133304141 (-) /// hsa-mir-20b // chrX:133303839-133303907 (-)	MTI // --- // ZNF598 /// microcosm // ENST00000002125 // NP_653337.1 /// microcosm // ENST00000002596 // HS3ST1 /// microcosm // ENST00000005198 // MAP3K9 /// microcosm // ENST00000010404 // MGST1 /// microcosm // ENST00000011684 // PLEKHG6 /// microcosm // ENST00000158166 // CAMKK1 /// microcosm // ENST00000165086 // O15103_HUMAN /// microcosm // ENST00000168712 // FGF4 /// microcosm // ENST0000…	hsa-miR-106a-5p	hsa-miR-106a-5p
20500195	1.18326	0.31799	0.560752	0.304053	0.554096	miRNA-4_0	Homo sapiens	2013-12-03	miRNA	miRBase	hsa-miR-106a-3p	chrX:133304238-133304259 (-)	22	CUGCAAUGUAAGCACUUCUUAC	MIMAT0004517_st	MIMAT0004517	---	hsa-mir-19b-2 // chrX:133303701-133303796 (-) /// hsa-mir-92a-2 // chrX:133303568-133303642 (-) /// hsa-mir-106a // chrX:133304228-133304308 (-) /// hsa-mir-363 // chrX:133303408-133303482 (-) /// hsa-mir-18b // chrX:133304071-133304141 (-) /// hsa-mir-20b // chrX:133303839-133303907 (-)	microcosm // ENST00000010132 // DYRK4 /// microcosm // ENST00000011619 // RANBP9 /// microcosm // ENST00000013070 // C14orf130 /// microcosm // ENST00000014761 // RWDD2 /// microcosm // ENST00000039007 // OTC /// microcosm // ENST00000085219 // CD22 /// microcosm // ENST00000086933 // GSCL /// microcosm // ENST00000158526 // FAM50A /// microcosm // ENST00000165524 // PRLH /// microcosm // ENST000…	hsa-miR-106a-3p	hsa-miR-106a-3p
20500196	1.65583	0.308226	1.03578	0.381152	0.962703	miRNA-4_0	Homo sapiens	2013-12-03	miRNA	miRBase	hsa-miR-107	chr10:91352513-91352535 (-)	23	AGCAGCAUUGUACAGGGCUAUCA	MIMAT0000104_st	MIMAT0000104	ENST00000307534 // sense // intron // 5 /// ENST00000322191 // sense // intron // 4 /// ENST00000342512 // sense // intron // 5 /// ENST00000362127 // sense // exon // 1 /// ENST00000371774 // sense // intron // 6 /// OTTHUMT00000049317 // sense // intron // 5 /// OTTHUMT00000049318 // sense // intron // 4	---	MTI // --- // TMEM87A /// microcosm // ENST00000000412 // M6PR /// microcosm // ENST00000000442 // ESRRA /// microcosm // ENST00000005178 // PDK4 /// microcosm // ENST00000035383 // LRRC7 /// microcosm // ENST00000038176 // NSMAF /// microcosm // ENST00000045065 // PARP3 /// microcosm // ENST00000064780 // TNFRSF19L /// microcosm // ENST00000075322 // ENPP2 /// microcosm // ENST00000078445 // CRE…	hsa-miR-107	hsa-miR-107
20500197	1.16675	0.570516	0.793017	0.569346	0.869064	miRNA-4_0	Homo sapiens	2013-12-03	miRNA	miRBase	hsa-miR-16-2-3p	chr3:160122585-160122606 (+)	22	CCAAUAUUACUGUGCUGCUUUA	MIMAT0004518_st	MIMAT0004518	ENST00000344722 // sense // intron // 4 /// ENST00000357388 // sense // intron // 5 /// ENST00000360111 // sense // intron // 5 /// ENST00000462787 // sense // intron // 4 /// ENST00000467468 // sense // intron // 4 /// ENST00000468653 // sense // intron // 5 /// ENST00000469762 // sense // intron // 5 /// ENST00000469858 // sense // intron // 3 /// ENST00000470240 // sense // intron // 2 /// ENS…	hsa-mir-16-2 // chr3:160122533-160122613 (+) /// hsa-mir-15b // chr3:160122376-160122473 (+)	MTI // --- // NUCKS1 /// microcosm // ENST00000072644 // YIPF1 /// microcosm // ENST00000078652 // Q6ZU30_HUMAN /// microcosm // ENST00000188790 // FAP /// microcosm // ENST00000200639 // LAMP2 /// microcosm // ENST00000202788 // MAPKAPK5 /// microcosm // ENST00000206262 // RGS17 /// microcosm // ENST00000206423 // CCDC80 /// microcosm // ENST00000216446 // PLEK2 /// microcosm // ENST00000216756 …	hsa-miR-16-2-3p	hsa-miR-16-2-3p
20500198	1	0.468971	0.468971	0.589829	0.48152	miRNA-4_0	Drosophila melanogaster	2013-12-03	miRNA	miRBase	dme-miR-1-5p	2L:20487458-20487479 (+)	22	CCAUGCUUCCUUGCAUUCAAUA	MIMAT0020779_st	MIMAT0020779	---	---	---	dme-miR-1-5p	dme-miR-1-5p
20500199	0.675201	1.4486	0.881993	1.39386	0.666597	miRNA-4_0	Drosophila melanogaster	2013-12-03	miRNA	miRBase	dme-miR-1-3p	2L:20487496-20487517 (+)	22	UGGAAUGUAAAGAAGUAUGGAG	MIMAT0000105_st	MIMAT0000105	---	---	MTI // --- // Chd64 /// microcosm // CG10098-RA // CG10098 /// microcosm // CG10144-RA // CG10144 /// microcosm // CG10186-RA // CG10186 /// microcosm // CG10238-RA // CG10238 /// microcosm // CG10247-RA // Cyp6a21 /// microcosm // CG10254-RB // CG10254 /// microcosm // CG10286-RA // CG10286 /// microcosm // CG10301-RA // CG10301 /// microcosm // CG1041-RA // CG1041 /// microcosm // CG10449-RA //…	dme-miR-1-3p	dme-miR-1-3p
20500200	1	0.570516	0.570516	0.594934	0.542687	miRNA-4_0	Drosophila melanogaster	2013-12-03	miRNA	miRBase	dme-miR-2a-1-5p	2L:19569945-19569966 (-)	22	CUCUCAAAGUGGUUGUGAAAUG	MIMAT0020780_st	MIMAT0020780	FBtr0081267 // sense // intron // 1 /// FBtr0081268 // sense // intron // 2 /// FBtr0081269 // sense // intron // 2 /// FBtr0081270 // sense // intron // 1 /// FBtr0100597 // sense // intron // 2	dme-mir-2a-1 // 2L:19569897-19569972 (-) /// dme-mir-2a-2 // 2L:19569490-19569561 (-) /// dme-mir-2b-2 // 2L:19570182-19570264 (-)	---	dme-miR-2a-1-5p	dme-miR-2a-1-5p
20500201	1.33374	7.24012	7.6556	7.13842	7.72441	miRNA-4_0	Drosophila melanogaster	2013-12-03	miRNA	miRBase	dme-miR-2a-3p	2L:19569496-19569518 (-) // 2L:19569902-19569924 (-)	23	UAUCACAGCCAGCUUUGAUGAGC	MIMAT0000106_st	MIMAT0000106	FBtr0081267 // sense // intron // 1 /// FBtr0081268 // sense // intron // 2 /// FBtr0081269 // sense // intron // 2 /// FBtr0081270 // sense // intron // 1 /// FBtr0100597 // sense // intron // 2	dme-mir-2a-1 // 2L:19569897-19569972 (-) /// dme-mir-2a-2 // 2L:19569490-19569561 (-) /// dme-mir-2b-2 // 2L:19570182-19570264 (-)	MTI // --- // malpha /// microcosm // CG10005-RA // CG10005 /// microcosm // CG10007-RA // CG10007 /// microcosm // CG10131-RA // CG10131 /// microcosm // CG10222-RA // CG10222 /// microcosm // CG10326-RA // CG10326 /// microcosm // CG10345-RA // CG10345 /// microcosm // CG10384-RA // CG10384 /// microcosm // CG10399-RA // CG10399 /// microcosm // CG10488-RA // eyg /// microcosm // CG10550-RA // …	dme-miR-2a-3p	dme-miR-2a-3p
20500202	1.72137	0.216446	1	0.162911	0.871716	miRNA-4_0	Drosophila melanogaster	2013-12-03	miRNA	miRBase	dme-miR-2a-2-5p	2L:19569534-19569554 (-)	21	CCUCAUCAAGUGGUUGUGAUA	MIMAT0020781_st	MIMAT0020781	FBtr0081267 // sense // intron // 1 /// FBtr0081268 // sense // intron // 2 /// FBtr0081269 // sense // intron // 2 /// FBtr0081270 // sense // intron // 1 /// FBtr0100597 // sense // intron // 2	dme-mir-2a-1 // 2L:19569897-19569972 (-) /// dme-mir-2a-2 // 2L:19569490-19569561 (-) /// dme-mir-2b-2 // 2L:19570182-19570264 (-)	---	dme-miR-2a-2-5p	dme-miR-2a-2-5p
20500203	1.38057	0.588388	1.05365	0.662586	1.09192	miRNA-4_0	Drosophila melanogaster	2013-12-03	miRNA	miRBase	dme-miR-2b-1-5p	2L:8258662-8258684 (-)	23	GUCUUCAAAGUGGCAGUGACAUG	MIMAT0020782_st	MIMAT0020782	---	---	---	dme-miR-2b-1-5p	dme-miR-2b-1-5p
20500204	1.48104	0.934292	1.5009	1.05544	1.43359	miRNA-4_0	Drosophila melanogaster	2013-12-03	miRNA	miRBase	dme-miR-2b-3p	2L:8258623-8258645 (-) // 2L:19570189-19570211 (-)	23	UAUCACAGCCAGCUUUGAGGAGC	MIMAT0000107_st	MIMAT0000107	FBtr0081267 // sense // intron // 1 /// FBtr0081268 // sense // intron // 2 /// FBtr0081269 // sense // intron // 2 /// FBtr0081270 // sense // intron // 1 /// FBtr0100597 // sense // intron // 2	dme-mir-2a-1 // 2L:19569897-19569972 (-) /// dme-mir-2a-2 // 2L:19569490-19569561 (-) /// dme-mir-2b-2 // 2L:19570182-19570264 (-)	MTI // --- // grim /// microcosm // CG10005-RA // CG10005 /// microcosm // CG10007-RA // CG10007 /// microcosm // CG10222-RA // CG10222 /// microcosm // CG10326-RA // CG10326 /// microcosm // CG10345-RA // CG10345 /// microcosm // CG10384-RA // CG10384 /// microcosm // CG10399-RA // CG10399 /// microcosm // CG10488-RA // eyg /// microcosm // CG10550-RA // CG10550 /// microcosm // CG10550-RC // CG…	dme-miR-2b-3p	dme-miR-2b-3p
20500205	1	0.965072	0.965072	0.94799	0.918562	miRNA-4_0	Drosophila melanogaster	2013-12-03	miRNA	miRBase	dme-miR-2b-2-5p	2L:19570234-19570256 (-)	23	UUCUUCAAAGUGGUUGUGAAAUG	MIMAT0020783_st	MIMAT0020783	FBtr0081267 // sense // intron // 1 /// FBtr0081268 // sense // intron // 2 /// FBtr0081269 // sense // intron // 2 /// FBtr0081270 // sense // intron // 1 /// FBtr0100597 // sense // intron // 2	dme-mir-2a-1 // 2L:19569897-19569972 (-) /// dme-mir-2a-2 // 2L:19569490-19569561 (-) /// dme-mir-2b-2 // 2L:19570182-19570264 (-)	---	dme-miR-2b-2-5p	dme-miR-2b-2-5p
20500206	1.19938	0.621132	0.883421	0.54588	0.73836	miRNA-4_0	Drosophila melanogaster	2013-12-03	miRNA	miRBase	dme-miR-3-5p	2R:15549140-15549161 (-)	22	GGAUGCAUCUUGUGCAGUUAUG	MIMAT0020784_st	MIMAT0020784	---	dme-mir-3 // 2R:15549100-15549168 (-) /// dme-mir-4 // 2R:15548794-15548874 (-) /// dme-mir-5 // 2R:15548663-15548731 (-) /// dme-mir-6-1 // 2R:15548508-15548589 (-) /// dme-mir-6-2 // 2R:15548374-15548447 (-) /// dme-mir-6-3 // 2R:15548221-15548300 (-) /// dme-mir-286 // 2R:15548927-15549026 (-) /// dme-mir-309 // 2R:15549211-15549279 (-)	---	dme-miR-3-5p	dme-miR-3-5p
20500207	1.41917	0.550622	1.05567	0.586346	1.0583	miRNA-4_0	Drosophila melanogaster	2013-12-03	miRNA	miRBase	dme-miR-3-3p	2R:15549105-15549126 (-)	22	UCACUGGGCAAAGUGUGUCUCA	MIMAT0000108_st	MIMAT0000108	---	dme-mir-3 // 2R:15549100-15549168 (-) /// dme-mir-4 // 2R:15548794-15548874 (-) /// dme-mir-5 // 2R:15548663-15548731 (-) /// dme-mir-6-1 // 2R:15548508-15548589 (-) /// dme-mir-6-2 // 2R:15548374-15548447 (-) /// dme-mir-6-3 // 2R:15548221-15548300 (-) /// dme-mir-286 // 2R:15548927-15549026 (-) /// dme-mir-309 // 2R:15549211-15549279 (-)	microcosm // CG10098-RA // CG10098 /// microcosm // CG10209-RA // CG10209 /// microcosm // CG10250-RA // nau /// microcosm // CG10303-RA // Osi4 /// microcosm // CG10305-RA // RpS26 /// microcosm // CG10384-RA // CG10384 /// microcosm // CG10393-RA // amos /// microcosm // CG10600-RA // CG10600 /// microcosm // CG10629-RA // CG10629 /// microcosm // CG10679-RA // Nedd8 /// microcosm // CG10692-RB…	dme-miR-3-3p	dme-miR-3-3p
20500208	0.603928	1.30618	0.578623	1.344	0.616737	miRNA-4_0	Drosophila melanogaster	2013-12-03	miRNA	miRBase	dme-miR-4-5p	2R:15548838-15548861 (-)	24	CUUUGGUCGUCCAGCCUUAGGUGA	MIMAT0020785_st	MIMAT0020785	---	dme-mir-3 // 2R:15549100-15549168 (-) /// dme-mir-4 // 2R:15548794-15548874 (-) /// dme-mir-5 // 2R:15548663-15548731 (-) /// dme-mir-6-1 // 2R:15548508-15548589 (-) /// dme-mir-6-2 // 2R:15548374-15548447 (-) /// dme-mir-6-3 // 2R:15548221-15548300 (-) /// dme-mir-286 // 2R:15548927-15549026 (-) /// dme-mir-309 // 2R:15549211-15549279 (-)	---	dme-miR-4-5p	dme-miR-4-5p
20500209	0.845126	0.803147	0.560386	0.837036	0.601374	miRNA-4_0	Drosophila melanogaster	2013-12-03	miRNA	miRBase	dme-miR-4-3p	2R:15548806-15548826 (-)	21	AUAAAGCUAGACAACCAUUGA	MIMAT0000109_st	MIMAT0000109	---	dme-mir-3 // 2R:15549100-15549168 (-) /// dme-mir-4 // 2R:15548794-15548874 (-) /// dme-mir-5 // 2R:15548663-15548731 (-) /// dme-mir-6-1 // 2R:15548508-15548589 (-) /// dme-mir-6-2 // 2R:15548374-15548447 (-) /// dme-mir-6-3 // 2R:15548221-15548300 (-) /// dme-mir-286 // 2R:15548927-15549026 (-) /// dme-mir-309 // 2R:15549211-15549279 (-)	MTI // --- // l(1)MZ4 /// microcosm // CG10006-RA // CG10006 /// microcosm // CG10045-RB // GstD1 /// microcosm // CG10090-RA // Tim17a1 /// microcosm // CG10110-RA // cpsf /// microcosm // CG10110-RB // cpsf /// microcosm // CG10155-RA // Spred /// microcosm // CG10194-RA // CG10194 /// microcosm // CG10234-RA // Hs2st /// microcosm // CG10242-RA // Cyp6a23 /// microcosm // CG10244-RA // Cad96Ca…	dme-miR-4-3p	dme-miR-4-3p
20500210	0.868688	0.853821	0.650732	0.887934	0.820592	miRNA-4_0	Drosophila melanogaster	2013-12-03	miRNA	miRBase	dme-miR-5-5p	2R:15548705-15548727 (-)	23	AAAGGAACGAUCGUUGUGAUAUG	MIMAT0000110_st	MIMAT0000110	---	dme-mir-3 // 2R:15549100-15549168 (-) /// dme-mir-4 // 2R:15548794-15548874 (-) /// dme-mir-5 // 2R:15548663-15548731 (-) /// dme-mir-6-1 // 2R:15548508-15548589 (-) /// dme-mir-6-2 // 2R:15548374-15548447 (-) /// dme-mir-6-3 // 2R:15548221-15548300 (-) /// dme-mir-286 // 2R:15548927-15549026 (-) /// dme-mir-309 // 2R:15549211-15549279 (-)	MTI // --- // smo /// microcosm // CG10052-RA // Rx /// microcosm // CG10080-RA // CG10080 /// microcosm // CG10081-RA // CG10081 /// microcosm // CG10096-RA // CG10096 /// microcosm // CG10171-RA // CG10171 /// microcosm // CG10192-RA // CG10192 /// microcosm // CG10223-RA // Top2 /// microcosm // CG10225-RA // CG10225 /// microcosm // CG10324-RA // CG10324 /// microcosm // CG10352-RA // CG10352…	dme-miR-5-5p	dme-miR-5-5p
20500211	0.824445	0.821019	0.542514	0.855349	0.430943	miRNA-4_0	Drosophila melanogaster	2013-12-03	miRNA	miRBase	dme-miR-5-3p	2R:15548667-15548689 (-)	23	UAUCACAGUGAUUUUCCUUUAUA	MIMAT0020786_st	MIMAT0020786	---	dme-mir-3 // 2R:15549100-15549168 (-) /// dme-mir-4 // 2R:15548794-15548874 (-) /// dme-mir-5 // 2R:15548663-15548731 (-) /// dme-mir-6-1 // 2R:15548508-15548589 (-) /// dme-mir-6-2 // 2R:15548374-15548447 (-) /// dme-mir-6-3 // 2R:15548221-15548300 (-) /// dme-mir-286 // 2R:15548927-15549026 (-) /// dme-mir-309 // 2R:15549211-15549279 (-)	---	dme-miR-5-3p	dme-miR-5-3p
20500212	0.833764	0.934292	0.672002	0.98743	0.657213	miRNA-4_0	Drosophila melanogaster	2013-12-03	miRNA	miRBase	dme-miR-6-1-5p	2R:15548558-15548579 (-)	22	AGGGAAUAGUUGCUGUGCUGUA	MIMAT0020787_st	MIMAT0020787	---	dme-mir-3 // 2R:15549100-15549168 (-) /// dme-mir-4 // 2R:15548794-15548874 (-) /// dme-mir-5 // 2R:15548663-15548731 (-) /// dme-mir-6-1 // 2R:15548508-15548589 (-) /// dme-mir-6-2 // 2R:15548374-15548447 (-) /// dme-mir-6-3 // 2R:15548221-15548300 (-) /// dme-mir-286 // 2R:15548927-15549026 (-) /// dme-mir-309 // 2R:15549211-15549279 (-)	---	dme-miR-6-1-5p	dme-miR-6-1-5p
20500213	1.19938	0.621132	0.883421	0.78322	0.782543	miRNA-4_0	Drosophila melanogaster	2013-12-03	miRNA	miRBase	dme-miR-6-3p	2R:15548227-15548248 (-) // 2R:15548379-15548400 (-) // 2R:15548517-15548538 (-)	22	UAUCACAGUGGCUGUUCUUUUU	MIMAT0000111_st	MIMAT0000111	---	dme-mir-3 // 2R:15549100-15549168 (-) /// dme-mir-4 // 2R:15548794-15548874 (-) /// dme-mir-5 // 2R:15548663-15548731 (-) /// dme-mir-6-1 // 2R:15548508-15548589 (-) /// dme-mir-6-2 // 2R:15548374-15548447 (-) /// dme-mir-6-3 // 2R:15548221-15548300 (-) /// dme-mir-286 // 2R:15548927-15549026 (-) /// dme-mir-309 // 2R:15549211-15549279 (-)	MTI // --- // W /// microcosm // CG10005-RA // CG10005 /// microcosm // CG10007-RA // CG10007 /// microcosm // CG10171-RA // CG10171 /// microcosm // CG10178-RA // CG10178 /// microcosm // CG10222-RA // CG10222 /// microcosm // CG10228-RA // l(2)k08015 /// microcosm // CG10326-RA // CG10326 /// microcosm // CG10344-RB // CG10344 /// microcosm // CG10345-RA // CG10345 /// microcosm // CG10399-RA /…	dme-miR-6-3p	dme-miR-6-3p
20500214	1.16675	0.560752	0.783253	0.522068	0.821786	miRNA-4_0	Drosophila melanogaster	2013-12-03	miRNA	miRBase	dme-miR-6-2-5p	2R:15548418-15548440 (-)	23	AGGGAACUUCUGCUGCUGAUAUA	MIMAT0020788_st	MIMAT0020788	---	dme-mir-3 // 2R:15549100-15549168 (-) /// dme-mir-4 // 2R:15548794-15548874 (-) /// dme-mir-5 // 2R:15548663-15548731 (-) /// dme-mir-6-1 // 2R:15548508-15548589 (-) /// dme-mir-6-2 // 2R:15548374-15548447 (-) /// dme-mir-6-3 // 2R:15548221-15548300 (-) /// dme-mir-286 // 2R:15548927-15549026 (-) /// dme-mir-309 // 2R:15549211-15549279 (-)	---	dme-miR-6-2-5p	dme-miR-6-2-5p
20500215	0.857078	0.681767	0.459265	0.685827	0.538819	miRNA-4_0	Drosophila melanogaster	2013-12-03	miRNA	miRBase	dme-miR-6-3-5p	2R:15548270-15548292 (-)	23	AGGGAACGGUUGCUGAUGAUGUA	MIMAT0020789_st	MIMAT0020789	---	dme-mir-3 // 2R:15549100-15549168 (-) /// dme-mir-4 // 2R:15548794-15548874 (-) /// dme-mir-5 // 2R:15548663-15548731 (-) /// dme-mir-6-1 // 2R:15548508-15548589 (-) /// dme-mir-6-2 // 2R:15548374-15548447 (-) /// dme-mir-6-3 // 2R:15548221-15548300 (-) /// dme-mir-286 // 2R:15548927-15549026 (-) /// dme-mir-309 // 2R:15549211-15549279 (-)	---	dme-miR-6-3-5p	dme-miR-6-3-5p
20500216	0.845126	0.803147	0.560386	0.760977	0.525315	miRNA-4_0	Drosophila melanogaster	2013-12-03	miRNA	miRBase	dme-miR-7-5p	2R:16493586-16493608 (+)	23	UGGAAGACUAGUGAUUUUGUUGU	MIMAT0000112_st	MIMAT0000112	FBtr0086219 // sense // intron // 8 /// FBtr0086220 // sense // intron // 8 /// FBtr0086221 // sense // intron // 9 /// FBtr0301760 // sense // intron // 8	---	MTI // --- // e /// microcosm // CG10021-RB // bowl /// microcosm // CG10101-RA // CG10101 /// microcosm // CG10130-RA // Sec61beta /// microcosm // CG10157-RA // CG10157 /// microcosm // CG1019-RA // Mlp84B /// microcosm // CG10194-RA // CG10194 /// microcosm // CG10236-RA // LanA /// microcosm // CG10253-RA // CG10253 /// microcosm // CG10286-RA // CG10286 /// microcosm // CG10324-RA // CG10324…	dme-miR-7-5p	dme-miR-7-5p
20500217	0.704636	0.934292	0.429241	0.98743	0.45098	miRNA-4_0	Drosophila melanogaster	2013-12-03	miRNA	miRBase	dme-miR-7-3p	2R:16493626-16493647 (+)	22	CAAUAAAUCCCUUGUCUUCUUA	MIMAT0020790_st	MIMAT0020790	FBtr0086219 // sense // intron // 8 /// FBtr0086220 // sense // intron // 8 /// FBtr0086221 // sense // intron // 9 /// FBtr0301760 // sense // intron // 8	---	---	dme-miR-7-3p	dme-miR-7-3p
20500218	0.724339	1.08645	0.62119	1.11455	0.688069	miRNA-4_0	Drosophila melanogaster	2013-12-03	miRNA	miRBase	dme-miR-8-5p	2R:12718952-12718973 (+)	22	CAUCUUACCGGGCAGCAUUAGA	MIMAT0020791_st	MIMAT0020791	FBtr0310102 // sense // exon // 1 /// FBtr0310103 // sense // exon // 1	---	---	dme-miR-8-5p	dme-miR-8-5p
20500219	1	0.709768	0.709768	0.796559	0.767131	miRNA-4_0	Drosophila melanogaster	2013-12-03	miRNA	miRBase	dme-miR-8-3p	2R:12718989-12719011 (+)	23	UAAUACUGUCAGGUAAAGAUGUC	MIMAT0000113_st	MIMAT0000113	FBtr0310102 // sense // exon // 1 /// FBtr0310103 // sense // exon // 1	---	MTI // --- // pan /// microcosm // CG10083-RA // CG10083 /// microcosm // CG10086-RA // CG10086 /// microcosm // CG10103-RA // CG10103 /// microcosm // CG10139-RA // CG10139 /// microcosm // CG10177-RA // CG10177 /// microcosm // CG10188-RA // CG10188 /// microcosm // CG10264-RA // CG10264 /// microcosm // CG1030-RC // Scr /// microcosm // CG10362-RA // CG10362 /// microcosm // CG10382-RA // wrap…	dme-miR-8-3p	dme-miR-8-3p
20500220	1	0.821019	0.821019	0.931408	0.823099	miRNA-4_0	Drosophila melanogaster	2013-12-03	miRNA	miRBase	dme-miR-9a-5p	3L:19558240-19558262 (+)	23	UCUUUGGUUAUCUAGCUGUAUGA	MIMAT0000114_st	MIMAT0000114	---	---	MTI // --- // Bx /// microcosm // CG1004-RA // rho /// microcosm // CG1009-RD // Psa /// microcosm // CG10105-RA // CG10105 /// microcosm // CG10137-RA // CG10137 /// microcosm // CG10151-RA // CG10151 /// microcosm // CG10158-RA // CG10158 /// microcosm // CG10236-RA // LanA /// microcosm // CG10303-RA // Osi4 /// microcosm // CG10333-RA // CG10333 /// microcosm // CG10365-RC // CG10365 /// micr…	dme-miR-9a-5p	dme-miR-9a-5p
20500221	1	0.934292	0.934292	0.911371	0.955181	miRNA-4_0	Drosophila melanogaster	2013-12-03	miRNA	miRBase	dme-miR-9a-3p	3L:19558279-19558300 (+)	22	UAAAGCUAGCUUACCGAAGUUA	MIMAT0020792_st	MIMAT0020792	---	---	---	dme-miR-9a-3p	dme-miR-9a-3p
20500222	1.65583	0.570516	1.29807	0.593803	1.27275	miRNA-4_0	Drosophila melanogaster	2013-12-03	miRNA	miRBase	dme-miR-10-5p	3R:2635275-2635296 (-)	22	ACCCUGUAGAUCCGAAUUUGUU	MIMAT0000115_st	MIMAT0000115	---	---	---	dme-miR-10-5p	dme-miR-10-5p
20500223	2.16913	0.24518	1.3623	0.313201	1.25049	miRNA-4_0	Drosophila melanogaster	2013-12-03	miRNA	miRBase	dme-miR-10-3p	3R:2635234-2635256 (-)	23	CAAAUUCGGUUCUAGAGAGGUUU	MIMAT0012531_st	MIMAT0012531	---	---	---	dme-miR-10-3p	dme-miR-10-3p
20500224	0.629225	1.42063	0.752277	1.33916	0.736432	miRNA-4_0	Drosophila melanogaster	2013-12-03	miRNA	miRBase	dme-miR-11-5p	3R:17448264-17448285 (-)	22	CAAGAACUUUCUCUGUGACCCG	MIMAT0020793_st	MIMAT0020793	FBtr0084117 // sense // intron // 7 /// FBtr0084118 // sense // intron // 5 /// FBtr0084119 // sense // intron // 5	dme-mir-11 // 3R:17448219-17448293 (-) /// dme-mir-998 // 3R:17447601-17447743 (-)	---	dme-miR-11-5p	dme-miR-11-5p
20500225	1	0.934292	0.934292	0.911371	0.955181	miRNA-4_0	Drosophila melanogaster	2013-12-03	miRNA	miRBase	dme-miR-11-3p	3R:17448226-17448246 (-)	21	CAUCACAGUCUGAGUUCUUGC	MIMAT0000116_st	MIMAT0000116	FBtr0084117 // sense // intron // 7 /// FBtr0084118 // sense // intron // 5 /// FBtr0084119 // sense // intron // 5	dme-mir-11 // 3R:17448219-17448293 (-) /// dme-mir-998 // 3R:17447601-17447743 (-)	MTI // --- // l(1)MZ4 /// microcosm // CG10005-RA // CG10005 /// microcosm // CG10007-RA // CG10007 /// microcosm // CG10023-RA // Fak56D /// microcosm // CG10061-RA // l(3)s2214 /// microcosm // CG10082-RA // CG10082 /// microcosm // CG10128-RA // tra2 /// microcosm // CG10131-RA // CG10131 /// microcosm // CG10178-RA // CG10178 /// microcosm // CG10222-RA // CG10222 /// microcosm // CG10345-RA …	dme-miR-11-3p	dme-miR-11-3p
20500226	1.18326	0.681767	0.924528	0.662185	0.854665	miRNA-4_0	Drosophila melanogaster	2013-12-03	miRNA	miRBase	dme-miR-12-5p	X:15403512-15403534 (+)	23	UGAGUAUUACAUCAGGUACUGGU	MIMAT0000117_st	MIMAT0000117	FBtr0074042 // sense // intron // 5 /// FBtr0074043 // sense // intron // 4	dme-mir-12 // X:15403506-15403579 (+) /// dme-mir-283 // X:15401989-15402088 (+) /// dme-mir-304 // X:15402992-15403079 (+)	MTI // --- // cos /// microcosm // CG10023-RA // Fak56D /// microcosm // CG10045-RA // GstD1 /// microcosm // CG10086-RA // CG10086 /// microcosm // CG10112-RA // CG10112 /// microcosm // CG1021-RA // CG1021 /// microcosm // CG10221-RA // CG10221 /// microcosm // CG10268-RA // CG10268 /// microcosm // CG10359-RA // CG10359 /// microcosm // CG10383-RA // CG10383 /// microcosm // CG10520-RA // tub …	dme-miR-12-5p	dme-miR-12-5p
20500227	1.19938	0.955308	1.2176	0.929875	1.12235	miRNA-4_0	Drosophila melanogaster	2013-12-03	miRNA	miRBase	dme-miR-12-3p	X:15403554-15403575 (+)	22	CAGUACUUAUGUCAUACUACGC	MIMAT0020794_st	MIMAT0020794	FBtr0074042 // sense // intron // 5 /// FBtr0074043 // sense // intron // 4	dme-mir-12 // X:15403506-15403579 (+) /// dme-mir-283 // X:15401989-15402088 (+) /// dme-mir-304 // X:15402992-15403079 (+)	---	dme-miR-12-3p	dme-miR-12-3p
20500228	1	0.803147	0.803147	0.837036	0.728727	miRNA-4_0	Drosophila melanogaster	2013-12-03	miRNA	miRBase	dme-miR-13a-5p	3R:11243310-11243331 (-)	22	CUCCUCAAAGGGUUGUGAAAUG	MIMAT0020795_st	MIMAT0020795	---	dme-mir-13a // 3R:11243264-11243338 (-) /// dme-mir-13b-1 // 3R:11243130-11243197 (-) /// dme-mir-2c // 3R:11243466-11243567 (-)	---	dme-miR-13a-5p	dme-miR-13a-5p
20500229	1	0.934292	0.934292	0.878826	0.987726	miRNA-4_0	Drosophila melanogaster	2013-12-03	miRNA	miRBase	dme-miR-13a-3p	3R:11243270-11243291 (-)	22	UAUCACAGCCAUUUUGAUGAGU	MIMAT0000118_st	MIMAT0000118	---	dme-mir-13a // 3R:11243264-11243338 (-) /// dme-mir-13b-1 // 3R:11243130-11243197 (-) /// dme-mir-2c // 3R:11243466-11243567 (-)	MTI // --- // grim /// microcosm // CG10005-RA // CG10005 /// microcosm // CG10007-RA // CG10007 /// microcosm // CG10128-RA // tra2 /// microcosm // CG10131-RA // CG10131 /// microcosm // CG1019-RA // Mlp84B /// microcosm // CG10222-RA // CG10222 /// microcosm // CG10240-RA // Cyp6a22 /// microcosm // CG10242-RA // Cyp6a23 /// microcosm // CG10252-RA // CG10252 /// microcosm // CG10296-RA // CG1…	dme-miR-13a-3p	dme-miR-13a-3p
20500230	0.675201	1.24838	0.681767	1.39886	0.653372	miRNA-4_0	Drosophila melanogaster	2013-12-03	miRNA	miRBase	dme-miR-13b-1-5p	3R:11243168-11243192 (-)	25	UCGUUAAAAUGUUUGUGAACUUAUG	MIMAT0020796_st	MIMAT0020796	---	dme-mir-13a // 3R:11243264-11243338 (-) /// dme-mir-13b-1 // 3R:11243130-11243197 (-) /// dme-mir-2c // 3R:11243466-11243567 (-)	---	dme-miR-13b-1-5p	dme-miR-13b-1-5p
20500231	0.845126	0.803147	0.560386	0.837036	0.601374	miRNA-4_0	Drosophila melanogaster	2013-12-03	miRNA	miRBase	dme-miR-13b-3p	3R:11243134-11243155 (-) // X:8985308-8985329 (+)	22	UAUCACAGCCAUUUUGACGAGU	MIMAT0000119_st	MIMAT0000119	FBtr0071289 // sense // intron // 2	---	MTI // --- // W /// microcosm // CG10005-RA // CG10005 /// microcosm // CG10007-RA // CG10007 /// microcosm // CG10128-RA // tra2 /// microcosm // CG10131-RA // CG10131 /// microcosm // CG10222-RA // CG10222 /// microcosm // CG10240-RA // Cyp6a22 /// microcosm // CG10242-RA // Cyp6a23 /// microcosm // CG10252-RA // CG10252 /// microcosm // CG10289-RA // CG10289 /// microcosm // CG10345-RA // CG10…	dme-miR-13b-3p	dme-miR-13b-3p
20500232	1.18326	0.449135	0.691897	0.498775	0.748818	miRNA-4_0	Drosophila melanogaster	2013-12-03	miRNA	miRBase	dme-miR-13b-2-5p	X:8985270-8985293 (+)	24	GCGUCAAAAUGACUGUGAGCUAUG	MIMAT0020797_st	MIMAT0020797	FBtr0071289 // sense // intron // 2	---	---	dme-miR-13b-2-5p	dme-miR-13b-2-5p
20500233	1	1.03542	1.03542	0.916579	0.887151	miRNA-4_0	Drosophila melanogaster	2013-12-03	miRNA	miRBase	dme-miR-14-5p	2R:5441270-5441291 (+)	22	GGGAGCGAGACGGGGACUCACU	MIMAT0020798_st	MIMAT0020798	FBtr0310104 // sense // exon // 1 /// FBtr0310105 // sense // exon // 1	---	---	dme-miR-14-5p	dme-miR-14-5p
20500234	1.21294	0.934292	1.2128	0.91931	1.11179	miRNA-4_0	Drosophila melanogaster	2013-12-03	miRNA	miRBase	dme-miR-14-3p	2R:5441307-5441328 (+)	22	UCAGUCUUUUUCUCUCUCCUAU	MIMAT0000120_st	MIMAT0000120	FBtr0310104 // sense // exon // 1 /// FBtr0310105 // sense // exon // 1	---	MTI // --- // Ice /// microcosm // CG10007-RA // CG10007 /// microcosm // CG1004-RA // rho /// microcosm // CG10105-RA // CG10105 /// microcosm // CG10125-RA // zpg /// microcosm // CG10145-RA // mspo /// microcosm // CG10165-RA // CG10165 /// microcosm // CG10344-RA // CG10344 /// microcosm // CG10393-RA // amos /// microcosm // CG10474-RA // CG10474 /// microcosm // CG10523-RB // park /// micro…	dme-miR-14-3p	dme-miR-14-3p
20500235	0.845126	0.975202	0.732441	0.899676	0.664014	miRNA-4_0	Mus musculus	2013-12-03	miRNA	miRBase	mmu-let-7g-5p	chr9:106178846-106178867 (+)	22	UGAGGUAGUAGUUUGUACAGUU	MIMAT0000121_st	MIMAT0000121	ENSMUST00000020490 // sense // intron // 2	---	microcosm // ENSMUST00000000031 // H19 /// microcosm // ENSMUST00000000102 // Slc25a18 /// microcosm // ENSMUST00000000219 // Th /// microcosm // ENSMUST00000000329 // Alox12 /// microcosm // ENSMUST00000000348 // Rtcd1 /// microcosm // ENSMUST00000000573 // Ovgp1 /// microcosm // ENSMUST00000000590 // Rdx /// microcosm // ENSMUST00000000633 // Zfp354b /// microcosm // ENSMUST00000000834 // Fasl …	mmu-let-7g-5p	mmu-let-7g-5p
20500236	1.38057	0.439371	0.904634	0.395703	0.948152	miRNA-4_0	Mus musculus	2013-12-03	miRNA	miRBase	mmu-let-7g-3p	chr9:106178902-106178923 (+)	22	ACUGUACAGGCCACUGCCUUGC	MIMAT0004519_st	MIMAT0004519	ENSMUST00000020490 // sense // intron // 2	---	microcosm // ENSMUST00000000095 // Tbx2 /// microcosm // ENSMUST00000000102 // Slc25a18 /// microcosm // ENSMUST00000000253 // Lhx2 /// microcosm // ENSMUST00000000449 // Mkrn2 /// microcosm // ENSMUST00000000572 // Gabra2 /// microcosm // ENSMUST00000000809 // Slc5a5 /// microcosm // ENSMUST00000000894 // E2f1 /// microcosm // ENSMUST00000001081 // Rmnd5b /// microcosm // ENSMUST00000001148 // P…	mmu-let-7g-3p	mmu-let-7g-3p
20500237	1.48104	0.934292	1.5009	0.98743	1.36559	miRNA-4_0	Mus musculus	2013-12-03	miRNA	miRBase	mmu-let-7i-5p	chr10:122985698-122985719 (-)	22	UGAGGUAGUAGUUUGUGCUGUU	MIMAT0000122_st	MIMAT0000122	---	---	microcosm // ENSMUST00000000102 // Slc25a18 /// microcosm // ENSMUST00000000219 // Th /// microcosm // ENSMUST00000000348 // Rtcd1 /// microcosm // ENSMUST00000000430 // Galnt1 /// microcosm // ENSMUST00000000573 // Ovgp1 /// microcosm // ENSMUST00000000590 // Rdx /// microcosm // ENSMUST00000000633 // Zfp354b /// microcosm // ENSMUST00000000793 // Polr3d /// microcosm // ENSMUST00000000821 // Us…	mmu-let-7i-5p	mmu-let-7i-5p
20500238	0.889233	0.981069	0.811702	0.908417	0.800109	miRNA-4_0	Mus musculus	2013-12-03	miRNA	miRBase	mmu-let-7i-3p	chr10:122985642-122985663 (-)	22	CUGCGCAAGCUACUGCCUUGCU	MIMAT0004520_st	MIMAT0004520	---	---	microcosm // ENSMUST00000000369 // Rem1 /// microcosm // ENSMUST00000000394 // Tbrg4 /// microcosm // ENSMUST00000000466 // Adfp /// microcosm // ENSMUST00000000497 // Sept1 /// microcosm // ENSMUST00000000804 // Ddx3x /// microcosm // ENSMUST00000000896 // Pxmp4 /// microcosm // ENSMUST00000001122 // Slc13a2 /// microcosm // ENSMUST00000001125 // Kctd10 /// microcosm // ENSMUST00000001339 // Rrp…	mmu-let-7i-3p	mmu-let-7i-3p
20500239	1.19938	0.9424	1.20469	1.09212	1.22067	miRNA-4_0	Mus musculus	2013-12-03	miRNA	miRBase	mmu-miR-1a-1-5p	chr2:180389057-180389079 (+)	23	ACAUACUUCUUUAUAUGCCCAUA	MIMAT0016979_st	MIMAT0016979	---	mmu-mir-1a-1 // chr2:180389048-180389124 (+) /// mmu-mir-133a-2 // chr2:180398379-180398482 (+)	---	mmu-miR-1a-1-5p	mmu-miR-1a-1-5p
20500240	2.01739	2.94644	3.95893	3.04262	3.96985	miRNA-4_0	Mus musculus	2013-12-03	miRNA	miRBase	mmu-miR-1a-3p	chr18:10785485-10785506 (-) // chr2:180389096-180389117 (+)	22	UGGAAUGUAAAGAAGUAUGUAU	MIMAT0000123_st	MIMAT0000123	ENSMUST00000052838 // antisense // intron // 12 /// ENSMUST00000117012 // antisense // exon // 1 /// ENSMUST00000124288 // antisense // intron // 5 /// ENSMUST00000165555 // antisense // intron // 13 /// ENSMUST00000179771 // sense // intron // 1 /// OTTMUST00000070815 // antisense // intron // 12 /// OTTMUST00000070818 // antisense // intron // 5 /// OTTMUST00000111849 // sense // intron // 1	mmu-mir-133a-1 // chr18:10782909-10782976 (-) /// mmu-mir-1a-2 // chr18:10785481-10785552 (-) /// mmu-mir-1b // chr18:10785446-10785567 (+)	MTI // --- // Anxa5 /// microcosm // ENSMUST00000000028 // Cdc45l /// microcosm // ENSMUST00000000426 // Cttnbp2 /// microcosm // ENSMUST00000000769 // Serpinf1 /// microcosm // ENSMUST00000000881 // Bcl11a /// microcosm // ENSMUST00000000925 // Smarcb1 /// microcosm // ENSMUST00000001113 // Samd9l /// microcosm // ENSMUST00000001620 // Fxr1h /// microcosm // ENSMUST00000002008 // Vsig2 /// micro…	mmu-miR-1a-3p	mmu-miR-1a-3p
20500241	1.58926	0.608224	1.27658	0.625968	1.33477	miRNA-4_0	Mus musculus	2013-12-03	miRNA	miRBase	mmu-miR-15b-5p	chr3:69009775-69009796 (+)	22	UAGCAGCACAUCAUGGUUUACA	MIMAT0000124_st	MIMAT0000124	ENSMUST00000042901 // sense // intron // 5 /// ENSMUST00000083646 // sense // exon // 1 /// ENSMUST00000107803 // sense // intron // 5 /// ENSMUST00000136502 // sense // intron // 5 /// ENSMUST00000148385 // sense // intron // 5 /// OTTMUST00000060029 // sense // intron // 5 /// OTTMUST00000060030 // sense // intron // 5 /// OTTMUST00000060031 // sense // intron // 5 /// OTTMUST00000060032 // sen…	mmu-mir-15b // chr3:69009772-69009835 (+) /// mmu-mir-16-2 // chr3:69009902-69009996 (+)	MTI // --- // Arl2 /// microcosm // ENSMUST00000000001 // Gnai3 /// microcosm // ENSMUST00000000153 // Gna12 /// microcosm // ENSMUST00000000171 // Pih1d2 /// microcosm // ENSMUST00000000219 // Th /// microcosm // ENSMUST00000000304 // Hddc2 /// microcosm // ENSMUST00000000394 // Tbrg4 /// microcosm // ENSMUST00000000466 // Adfp /// microcosm // ENSMUST00000000514 // Serpinb8 /// microcosm // ENS…	mmu-miR-15b-5p	mmu-miR-15b-5p
20500242	1.18326	0.843691	1.08645	0.805069	0.997549	miRNA-4_0	Mus musculus	2013-12-03	miRNA	miRBase	mmu-miR-15b-3p	chr3:69009813-69009834 (+)	22	CGAAUCAUUAUUUGCUGCUCUA	MIMAT0004521_st	MIMAT0004521	ENSMUST00000042901 // sense // intron // 5 /// ENSMUST00000083646 // sense // exon // 1 /// ENSMUST00000107803 // sense // intron // 5 /// ENSMUST00000136502 // sense // intron // 5 /// ENSMUST00000148385 // sense // intron // 5 /// OTTMUST00000060029 // sense // intron // 5 /// OTTMUST00000060030 // sense // intron // 5 /// OTTMUST00000060031 // sense // intron // 5 /// OTTMUST00000060032 // sen…	mmu-mir-15b // chr3:69009772-69009835 (+) /// mmu-mir-16-2 // chr3:69009902-69009996 (+)	microcosm // ENSMUST00000000096 // Tbx4 /// microcosm // ENSMUST00000000161 // Itgb2l /// microcosm // ENSMUST00000000186 // Fgf23 /// microcosm // ENSMUST00000001703 // Hoxc8 /// microcosm // ENSMUST00000001818 // Crnkl1 /// microcosm // ENSMUST00000001984 // Ceacam9 /// microcosm // ENSMUST00000002128 // Rab34 /// microcosm // ENSMUST00000002280 // 1500002O20Rik /// microcosm // ENSMUST00000002…	mmu-miR-15b-3p	mmu-miR-15b-3p
20500243	1	0.803147	0.803147	0.797596	0.768168	miRNA-4_0	Mus musculus	2013-12-03	miRNA	miRBase	mmu-miR-23b-5p	chr13:63300492-63300512 (+)	21	GGGUUCCUGGCAUGCUGAUUU	MIMAT0016980_st	MIMAT0016980	ENSMUST00000021911 // sense // intron // 15 /// ENSMUST00000083665 // sense // exon // 1 /// ENSMUST00000159152 // sense // intron // 3 /// OTTMUST00000076332 // sense // intron // 3	mmu-mir-23b // chr13:63300484-63300557 (+) /// mmu-mir-27b // chr13:63300712-63300784 (+) /// mmu-mir-24-1 // chr13:63301208-63301275 (+) /// mmu-mir-3074-1 // chr13:63301199-63301283 (-)	---	mmu-miR-23b-5p	mmu-miR-23b-5p
20500244	1.18325	0.965072	1.20783	0.901093	1.15114	miRNA-4_0	Mus musculus	2013-12-03	miRNA	miRBase	mmu-miR-23b-3p	chr13:63300529-63300549 (+)	21	AUCACAUUGCCAGGGAUUACC	MIMAT0000125_st	MIMAT0000125	ENSMUST00000021911 // sense // intron // 15 /// ENSMUST00000083665 // sense // exon // 1 /// ENSMUST00000159152 // sense // intron // 3 /// OTTMUST00000076332 // sense // intron // 3	mmu-mir-23b // chr13:63300484-63300557 (+) /// mmu-mir-27b // chr13:63300712-63300784 (+) /// mmu-mir-24-1 // chr13:63301208-63301275 (+) /// mmu-mir-3074-1 // chr13:63301199-63301283 (-)	MTI // --- // Lmnb1 /// microcosm // ENSMUST00000000028 // Cdc45l /// microcosm // ENSMUST00000000194 // Ccl12 /// microcosm // ENSMUST00000000388 // Ccm2 /// microcosm // ENSMUST00000000687 // Haao /// microcosm // ENSMUST00000000756 // Rpl13 /// microcosm // ENSMUST00000001127 // Poldip2 /// microcosm // ENSMUST00000001178 // Mcm3ap /// microcosm // ENSMUST00000001335 // Pfdn5 /// microcosm // …	mmu-miR-23b-3p	mmu-miR-23b-3p
20500245	1.38057	0.31799	0.783253	0.296216	0.768168	miRNA-4_0	Mus musculus	2013-12-03	miRNA	miRBase	mmu-miR-27b-5p	chr13:63300718-63300739 (+)	22	AGAGCUUAGCUGAUUGGUGAAC	MIMAT0004522_st	MIMAT0004522	ENSMUST00000021911 // sense // intron // 15 /// ENSMUST00000083541 // sense // exon // 1 /// ENSMUST00000159152 // sense // intron // 3 /// OTTMUST00000076332 // sense // intron // 3	mmu-mir-23b // chr13:63300484-63300557 (+) /// mmu-mir-27b // chr13:63300712-63300784 (+) /// mmu-mir-24-1 // chr13:63301208-63301275 (+) /// mmu-mir-3074-1 // chr13:63301199-63301283 (-)	microcosm // ENSMUST00000000153 // Gna12 /// microcosm // ENSMUST00000000348 // Rtcd1 /// microcosm // ENSMUST00000000769 // Serpinf1 /// microcosm // ENSMUST00000001254 // Slc26a3 /// microcosm // ENSMUST00000001304 // Ckb /// microcosm // ENSMUST00000001452 // Cct3 /// microcosm // ENSMUST00000001497 // Cideb /// microcosm // ENSMUST00000001722 // Marveld3 /// microcosm // ENSMUST00000002017 //…	mmu-miR-27b-5p	mmu-miR-27b-5p
20500246	1	0.821019	0.821019	0.815727	0.707419	miRNA-4_0	Mus musculus	2013-12-03	miRNA	miRBase	mmu-miR-27b-3p	chr13:63300760-63300780 (+)	21	UUCACAGUGGCUAAGUUCUGC	MIMAT0000126_st	MIMAT0000126	ENSMUST00000021911 // sense // intron // 15 /// ENSMUST00000083541 // sense // exon // 1 /// ENSMUST00000159152 // sense // intron // 3 /// OTTMUST00000076332 // sense // intron // 3	mmu-mir-23b // chr13:63300484-63300557 (+) /// mmu-mir-27b // chr13:63300712-63300784 (+) /// mmu-mir-24-1 // chr13:63301208-63301275 (+) /// mmu-mir-3074-1 // chr13:63301199-63301283 (-)	MTI // --- // Smad5 /// microcosm // ENSMUST00000000153 // Gna12 /// microcosm // ENSMUST00000000310 // Pemt /// microcosm // ENSMUST00000000365 // Mcts1 /// microcosm // ENSMUST00000000388 // Ccm2 /// microcosm // ENSMUST00000000450 // Pparg /// microcosm // ENSMUST00000000746 // Dnmt3l /// microcosm // ENSMUST00000000926 // Vpreb3 /// microcosm // ENSMUST00000000940 // Nsun5 /// microcosm // EN…	mmu-miR-27b-3p	mmu-miR-27b-3p
20500247	1.22104	0.709768	0.997874	0.902245	0.964307	miRNA-4_0	Mus musculus	2013-12-03	miRNA	miRBase	mmu-miR-29b-1-5p	chr6:31063067-31063088 (-)	22	GCUGGUUUCAUAUGGUGGUUUA	MIMAT0004523_st	MIMAT0004523	ENSMUST00000083670 // sense // exon // 1 /// ENSMUST00000183056 // sense // exon // 1 /// OTTMUST00000114092 // sense // exon // 1	mmu-mir-29b-1 // chr6:31063023-31063093 (-) /// mmu-mir-29a // chr6:31062660-31062747 (-)	MTI // --- // Arg1 /// microcosm // ENSMUST00000000161 // Itgb2l /// microcosm // ENSMUST00000000287 // Scpep1 /// microcosm // ENSMUST00000000310 // Pemt /// microcosm // ENSMUST00000000329 // Alox12 /// microcosm // ENSMUST00000000342 // Ccl11 /// microcosm // ENSMUST00000000369 // Rem1 /// microcosm // ENSMUST00000000572 // Gabra2 /// microcosm // ENSMUST00000000881 // Bcl11a /// microcosm // …	mmu-miR-29b-1-5p	mmu-miR-29b-1-5p
20500248	1	0.550622	0.550622	0.529906	0.500478	miRNA-4_0	Mus musculus	2013-12-03	miRNA	miRBase	mmu-miR-29b-3p	chr1:195037091-195037113 (+) // chr6:31063025-31063047 (-)	23	UAGCACCAUUUGAAAUCAGUGUU	MIMAT0000127_st	MIMAT0000127	ENSMUST00000181273 // sense // exon // 8	mmu-mir-29c // chr1:195037547-195037634 (+) /// mmu-mir-29b-2 // chr1:195037040-195037120 (+)	MTI // --- // Insig1 /// microcosm // ENSMUST00000000056 // Narf /// microcosm // ENSMUST00000000087 // Scmh1 /// microcosm // ENSMUST00000000129 // Fert2 /// microcosm // ENSMUST00000000221 // Scnn1g /// microcosm // ENSMUST00000000287 // Scpep1 /// microcosm // ENSMUST00000000476 // Pdgfra /// microcosm // ENSMUST00000000500 // Pdgfb /// microcosm // ENSMUST00000000717 // Tcl1b5 /// microcosm /…	mmu-miR-29b-3p	mmu-miR-29b-3p
20500249	1	1.35685	1.35685	1.43519	1.17617	miRNA-4_0	Mus musculus	2013-12-03	miRNA	miRBase	mmu-miR-30a-5p	chr1:23272274-23272295 (+)	22	UGUAAACAUCCUCGACUGGAAG	MIMAT0000128_st	MIMAT0000128	---	---	MTI // --- // Snai1 /// microcosm // ENSMUST00000000430 // Galnt1 /// microcosm // ENSMUST00000000450 // Pparg /// microcosm // ENSMUST00000001008 // Ccl3 /// microcosm // ENSMUST00000001081 // Rmnd5b /// microcosm // ENSMUST00000001171 // Lman2l /// microcosm // ENSMUST00000001304 // Ckb /// microcosm // ENSMUST00000001415 // Apbb3 /// microcosm // ENSMUST00000001565 // Gtf2h4 /// microcosm // E…	mmu-miR-30a-5p	mmu-miR-30a-5p
20500250	0.833764	1.06544	0.803147	1.09838	0.768168	miRNA-4_0	Mus musculus	2013-12-03	miRNA	miRBase	mmu-miR-30a-3p	chr1:23272315-23272336 (+)	22	CUUUCAGUCGGAUGUUUGCAGC	MIMAT0000129_st	MIMAT0000129	---	---	microcosm // ENSMUST00000000090 // Cox5a /// microcosm // ENSMUST00000000421 // Tssk3 /// microcosm // ENSMUST00000000445 // Myf5 /// microcosm // ENSMUST00000000542 // Acvrl1 /// microcosm // ENSMUST00000000707 // Loxl3 /// microcosm // ENSMUST00000000804 // Ddx3x /// microcosm // ENSMUST00000001304 // Ckb /// microcosm // ENSMUST00000001415 // Apbb3 /// microcosm // ENSMUST00000001416 // Hars /…	mmu-miR-30a-3p	mmu-miR-30a-3p
20500251	1.38057	0.449135	0.914398	0.40717	0.879122	miRNA-4_0	Mus musculus	2013-12-03	miRNA	miRBase	mmu-miR-30b-5p	chr15:68337469-68337490 (-)	22	UGUAAACAUCCUACACUCAGCU	MIMAT0000130_st	MIMAT0000130	ENSMUST00000181514 // sense // exon // 1 /// OTTMUST00000112737 // sense // exon // 1	mmu-mir-30b // chr15:68337415-68337510 (-) /// mmu-mir-30d // chr15:68341208-68341289 (-)	MTI // --- // Aicda /// microcosm // ENSMUST00000000094 // Dlgap4 /// microcosm // ENSMUST00000000430 // Galnt1 /// microcosm // ENSMUST00000000450 // Pparg /// microcosm // ENSMUST00000000754 // Spg7 /// microcosm // ENSMUST00000000964 // Hoxa1 /// microcosm // ENSMUST00000001008 // Ccl3 /// microcosm // ENSMUST00000001081 // Rmnd5b /// microcosm // ENSMUST00000001171 // Lman2l /// microcosm // …	mmu-miR-30b-5p	mmu-miR-30b-5p
20500252	1	0.803147	0.803147	0.760977	0.804786	miRNA-4_0	Mus musculus	2013-12-03	miRNA	miRBase	mmu-miR-30b-3p	chr15:68337431-68337452 (-)	22	CUGGGAUGUGGAUGUUUACGUC	MIMAT0004524_st	MIMAT0004524	ENSMUST00000181514 // sense // exon // 1 /// OTTMUST00000112737 // sense // exon // 1	mmu-mir-30b // chr15:68337415-68337510 (-) /// mmu-mir-30d // chr15:68341208-68341289 (-)	microcosm // ENSMUST00000000096 // Tbx4 /// microcosm // ENSMUST00000000388 // Ccm2 /// microcosm // ENSMUST00000000696 // Cd52 /// microcosm // ENSMUST00000000769 // Serpinf1 /// microcosm // ENSMUST00000000925 // Smarcb1 /// microcosm // ENSMUST00000001181 // Col6a2 /// microcosm // ENSMUST00000001452 // Cct3 /// microcosm // ENSMUST00000001569 // Flot1 /// microcosm // ENSMUST00000001677 // Br…	mmu-miR-30b-3p	mmu-miR-30b-3p
20500253	0.552931	1.39249	0.537658	1.4509	0.40754	miRNA-4_0	Mus musculus	2013-12-03	miRNA	miRBase	mmu-miR-99a-5p	chr16:77598940-77598961 (+)	22	AACCCGUAGAUCCGAUCUUGUG	MIMAT0000131_st	MIMAT0000131	ENSMUST00000114231 // antisense // intron // 1 /// ENSMUST00000182820 // sense // intron // 7 /// ENSMUST00000183099 // sense // intron // 5 /// ENSMUST00000183327 // sense // intron // 3 /// OTTMUST00000113989 // sense // intron // 5 /// OTTMUST00000113994 // sense // intron // 7 /// OTTMUST00000113997 // sense // intron // 3	mmu-mir-99a // chr16:77598936-77599000 (+) /// mmu-let-7c-1 // chr16:77599657-77599750 (+)	microcosm // ENSMUST00000000201 // Nalcn /// microcosm // ENSMUST00000000254 // Clec2f /// microcosm // ENSMUST00000000287 // Scpep1 /// microcosm // ENSMUST00000000964 // Hoxa1 /// microcosm // ENSMUST00000000985 // Oxa1l /// microcosm // ENSMUST00000001002 // Heatr6 /// microcosm // ENSMUST00000001419 // Zmat2 /// microcosm // ENSMUST00000001485 // Mrpl10 /// microcosm // ENSMUST00000001548 // …	mmu-miR-99a-5p	mmu-miR-99a-5p
20500254	1	0.439371	0.439371	0.591183	0.482874	miRNA-4_0	Mus musculus	2013-12-03	miRNA	miRBase	mmu-miR-99a-3p	chr16:77598977-77598997 (+)	21	CAAGCUCGUUUCUAUGGGUCU	MIMAT0016981_st	MIMAT0016981	ENSMUST00000114231 // antisense // intron // 1 /// ENSMUST00000182820 // sense // intron // 7 /// ENSMUST00000183099 // sense // intron // 5 /// ENSMUST00000183327 // sense // intron // 3 /// OTTMUST00000113989 // sense // intron // 5 /// OTTMUST00000113994 // sense // intron // 7 /// OTTMUST00000113997 // sense // intron // 3	mmu-mir-99a // chr16:77598936-77599000 (+) /// mmu-let-7c-1 // chr16:77599657-77599750 (+)	---	mmu-miR-99a-3p	mmu-miR-99a-3p
20500255	1.19938	0.978036	1.24033	0.91931	1.11179	miRNA-4_0	Mus musculus	2013-12-03	miRNA	miRBase	mmu-miR-99b-5p	chr17:17830194-17830215 (+)	22	CACCCGUAGAACCGACCUUGCG	MIMAT0000132_st	MIMAT0000132	---	mmu-mir-99b // chr17:17830188-17830257 (+) /// mmu-mir-125a // chr17:17830812-17830879 (+) /// mmu-let-7e // chr17:17830352-17830444 (+)	microcosm // ENSMUST00000000096 // Tbx4 /// microcosm // ENSMUST00000000254 // Clec2f /// microcosm // ENSMUST00000000287 // Scpep1 /// microcosm // ENSMUST00000000964 // Hoxa1 /// microcosm // ENSMUST00000001002 // Heatr6 /// microcosm // ENSMUST00000001125 // Kctd10 /// microcosm // ENSMUST00000001415 // Apbb3 /// microcosm // ENSMUST00000001419 // Zmat2 /// microcosm // ENSMUST00000001548 // I…	mmu-miR-99b-5p	mmu-miR-99b-5p
20500256	1.19938	0.689874	0.952164	0.751851	0.813912	miRNA-4_0	Mus musculus	2013-12-03	miRNA	miRBase	mmu-miR-99b-3p	chr17:17830232-17830253 (+)	22	CAAGCUCGUGUCUGUGGGUCCG	MIMAT0004525_st	MIMAT0004525	---	mmu-mir-99b // chr17:17830188-17830257 (+) /// mmu-mir-125a // chr17:17830812-17830879 (+) /// mmu-let-7e // chr17:17830352-17830444 (+)	microcosm // ENSMUST00000000090 // Cox5a /// microcosm // ENSMUST00000000128 // Wnt9a /// microcosm // ENSMUST00000000186 // Fgf23 /// microcosm // ENSMUST00000000940 // Nsun5 /// microcosm // ENSMUST00000000984 // Slc7a7 /// microcosm // ENSMUST00000001047 // S100a3 /// microcosm // ENSMUST00000001226 // Sh3bp1 /// microcosm // ENSMUST00000001284 // Usf1 /// microcosm // ENSMUST00000001484 // Tb…	mmu-miR-99b-3p	mmu-miR-99b-3p
20500257	0.845126	0.672002	0.429241	0.635144	0.399482	miRNA-4_0	Mus musculus	2013-12-03	miRNA	miRBase	mmu-miR-101a-5p	chr4:101346993-101347014 (-)	22	UCAGUUAUCACAGUGCUGAUGC	MIMAT0004526_st	MIMAT0004526	ENSMUST00000144604 // sense // exon // 2 /// OTTMUST00000019210 // sense // exon // 2	---	microcosm // ENSMUST00000000109 // Cntn1 /// microcosm // ENSMUST00000000310 // Pemt /// microcosm // ENSMUST00000000466 // Adfp /// microcosm // ENSMUST00000000821 // Usp32 /// microcosm // ENSMUST00000000922 // Slc5a4b /// microcosm // ENSMUST00000001415 // Apbb3 /// microcosm // ENSMUST00000001716 // Ddt /// microcosm // ENSMUST00000001809 // Pabpc1 /// microcosm // ENSMUST00000002336 // Zim1 …	mmu-miR-101a-5p	mmu-miR-101a-5p
20500258	0.580933	1.19493	0.411369	1.24859	0.396048	miRNA-4_0	Mus musculus	2013-12-03	miRNA	miRBase	mmu-miR-101a-3p	chr4:101346957-101346977 (-)	21	UACAGUACUGUGAUAACUGAA	MIMAT0000133_st	MIMAT0000133	ENSMUST00000144604 // sense // exon // 2 /// OTTMUST00000019210 // sense // exon // 2	---	MTI // --- // Akt1 /// microcosm // ENSMUST00000000080 // Klf6 /// microcosm // ENSMUST00000000201 // Nalcn /// microcosm // ENSMUST00000000335 // Comt /// microcosm // ENSMUST00000000365 // Mcts1 /// microcosm // ENSMUST00000000783 // Oprm1 /// microcosm // ENSMUST00000000804 // Ddx3x /// microcosm // ENSMUST00000000881 // Bcl11a /// microcosm // ENSMUST00000000896 // Pxmp4 /// microcosm // ENSM…	mmu-miR-101a-3p	mmu-miR-101a-3p
20500259	1.21294	0.934292	1.2128	0.951277	1.07982	miRNA-4_0	Mus musculus	2013-12-03	miRNA	miRBase	mmu-miR-124-5p	chr14:64590670-64590691 (+) // chr2:180894045-180894066 (+) // chr3:17795686-17795707 (+)	22	CGUGUUCACAGCGGACCUUGAU	MIMAT0004527_st	MIMAT0004527	---	---	microcosm // ENSMUST00000000186 // Fgf23 /// microcosm // ENSMUST00000000329 // Alox12 /// microcosm // ENSMUST00000000550 // Tom1l2 /// microcosm // ENSMUST00000000985 // Oxa1l /// microcosm // ENSMUST00000001046 // S100a4 /// microcosm // ENSMUST00000001179 // Pcnt /// microcosm // ENSMUST00000001183 // Ftcd /// microcosm // ENSMUST00000001339 // Rrp15 /// microcosm // ENSMUST00000001452 // Cct…	mmu-miR-124-5p	mmu-miR-124-5p
20500260	1.36258	7.23181	7.67815	7.1318	7.7516	miRNA-4_0	Mus musculus	2013-12-03	miRNA	miRBase	mmu-miR-124-3p	chr14:64590709-64590728 (+) // chr2:180894083-180894102 (+) // chr3:17795723-17795742 (+)	20	UAAGGCACGCGGUGAAUGCC	MIMAT0000134_st	MIMAT0000134	---	---	MTI // --- // Rhog /// microcosm // ENSMUST00000000109 // Cntn1 /// microcosm // ENSMUST00000000228 // Drp2 /// microcosm // ENSMUST00000000253 // Lhx2 /// microcosm // ENSMUST00000000310 // Pemt /// microcosm // ENSMUST00000000329 // Alox12 /// microcosm // ENSMUST00000000412 // Egfl6 /// microcosm // ENSMUST00000000430 // Galnt1 /// microcosm // ENSMUST00000000449 // Mkrn2 /// microcosm // ENSM…	mmu-miR-124-3p	mmu-miR-124-3p
20500261	1	0.9424	0.9424	1.15497	0.805772	miRNA-4_0	Mus musculus	2013-12-03	miRNA	miRBase	mmu-miR-125a-5p	chr17:17830817-17830840 (+)	24	UCCCUGAGACCCUUUAACCUGUGA	MIMAT0000135_st	MIMAT0000135	ENSMUST00000083545 // sense // exon // 1 /// ENSMUST00000133912 // sense // exon // 1 /// OTTMUST00000083961 // sense // exon // 1	mmu-mir-99b // chr17:17830188-17830257 (+) /// mmu-mir-125a // chr17:17830812-17830879 (+) /// mmu-let-7e // chr17:17830352-17830444 (+)	MTI // --- // 4632428N05Rik /// microcosm // ENSMUST00000000033 // Igf2 /// microcosm // ENSMUST00000000310 // Pemt /// microcosm // ENSMUST00000000394 // Tbrg4 /// microcosm // ENSMUST00000000924 // Mmp11 /// microcosm // ENSMUST00000001126 // Slc46a1 /// microcosm // ENSMUST00000001130 // Og9x /// microcosm // ENSMUST00000001226 // Sh3bp1 /// microcosm // ENSMUST00000001284 // Usf1 /// microcos…	mmu-miR-125a-5p	mmu-miR-125a-5p
20500262	1.15116	0.794841	0.99793	0.706498	1.04801	miRNA-4_0	Mus musculus	2013-12-03	miRNA	miRBase	mmu-miR-125a-3p	chr17:17830855-17830876 (+)	22	ACAGGUGAGGUUCUUGGGAGCC	MIMAT0004528_st	MIMAT0004528	ENSMUST00000083545 // sense // exon // 1 /// ENSMUST00000133912 // sense // exon // 1 /// OTTMUST00000083961 // sense // exon // 1	mmu-mir-99b // chr17:17830188-17830257 (+) /// mmu-mir-125a // chr17:17830812-17830879 (+) /// mmu-let-7e // chr17:17830352-17830444 (+)	microcosm // ENSMUST00000000186 // Fgf23 /// microcosm // ENSMUST00000000187 // Fgf6 /// microcosm // ENSMUST00000000253 // Lhx2 /// microcosm // ENSMUST00000000314 // Cdh4 /// microcosm // ENSMUST00000000342 // Ccl11 /// microcosm // ENSMUST00000000579 // Sox9 /// microcosm // ENSMUST00000000718 // Tcl1b4 /// microcosm // ENSMUST00000000746 // Dnmt3l /// microcosm // ENSMUST00000000754 // Spg7 /…	mmu-miR-125a-3p	mmu-miR-125a-3p
20500263	1	0.853821	0.853821	0.98743	0.879122	miRNA-4_0	Mus musculus	2013-12-03	miRNA	miRBase	mmu-miR-125b-5p	chr16:77646279-77646300 (+) // chr9:41581940-41581961 (+)	22	UCCCUGAGACCCUAACUUGUGA	MIMAT0000136_st	MIMAT0000136	ENSMUST00000098868 // sense // intron // 2 /// ENSMUST00000180622 // sense // intron // 1 /// ENSMUST00000180818 // sense // intron // 1 /// ENSMUST00000181214 // sense // intron // 1 /// ENSMUST00000181955 // sense // intron // 1 /// OTTMUST00000112036 // sense // intron // 1 /// OTTMUST00000112037 // sense // intron // 1 /// OTTMUST00000112038 // sense // intron // 1 /// OTTMUST00000112039 // s…	---	MTI // --- // Snai1 /// microcosm // ENSMUST00000000171 // Pih1d2 /// microcosm // ENSMUST00000000310 // Pemt /// microcosm // ENSMUST00000000394 // Tbrg4 /// microcosm // ENSMUST00000000808 // Il12rb1 /// microcosm // ENSMUST00000000894 // E2f1 /// microcosm // ENSMUST00000000895 // Apba2bp /// microcosm // ENSMUST00000001126 // Slc46a1 /// microcosm // ENSMUST00000001130 // Og9x /// microcosm /…	mmu-miR-125b-5p	mmu-miR-125b-5p
20500264	0.824445	1.08165	0.803147	1.14548	0.815262	miRNA-4_0	Mus musculus	2013-12-03	miRNA	miRBase	mmu-miR-125b-2-3p	chr16:77646318-77646339 (+)	22	ACAAGUCAGGUUCUUGGGACCU	MIMAT0004529_st	MIMAT0004529	ENSMUST00000182820 // sense // intron // 7 /// ENSMUST00000183099 // sense // intron // 5 /// ENSMUST00000183327 // sense // intron // 3 /// OTTMUST00000113989 // sense // intron // 5 /// OTTMUST00000113994 // sense // intron // 7 /// OTTMUST00000113997 // sense // intron // 3 /// OTTMUST00000114016 // sense // exon // 1	---	microcosm // ENSMUST00000000391 // Wap /// microcosm // ENSMUST00000000394 // Tbrg4 /// microcosm // ENSMUST00000000633 // Zfp354b /// microcosm // ENSMUST00000000646 // Sez6 /// microcosm // ENSMUST00000001130 // Og9x /// microcosm // ENSMUST00000001147 // Col6a1 /// microcosm // ENSMUST00000001365 // Yars /// microcosm // ENSMUST00000001538 // Pax9 /// microcosm // ENSMUST00000001611 // Gm1040 …	mmu-miR-125b-2-3p	mmu-miR-125b-2-3p
20500265	0.603928	0.934292	0.20674	0.98743	0.260163	miRNA-4_0	Mus musculus	2013-12-03	miRNA	miRBase	mmu-miR-126a-5p	chr2:26591365-26591385 (+)	21	CAUUAUUACUUUUGGUACGCG	MIMAT0000137_st	MIMAT0000137	ENSMUST00000100290 // sense // intron // 7 /// ENSMUST00000102907 // sense // intron // 7 /// ENSMUST00000131112 // sense // intron // 1 /// ENSMUST00000139801 // sense // intron // 7 /// ENSMUST00000147351 // sense // exon // 4 /// ENSMUST00000150404 // sense // intron // 6 /// ENSMUST00000166920 // sense // intron // 7 /// ENSMUST00000174066 // sense // intron // 3 /// ENSMUST00000174211 // sen…	mmu-mir-126a // chr2:26591357-26591429 (+) /// mmu-mir-126b // chr2:26591363-26591420 (-)	MTI // --- // Runx1 /// microcosm // ENSMUST00000000090 // Cox5a /// microcosm // ENSMUST00000000365 // Mcts1 /// microcosm // ENSMUST00000000500 // Pdgfb /// microcosm // ENSMUST00000000572 // Gabra2 /// microcosm // ENSMUST00000001279 // Lsr /// microcosm // ENSMUST00000001280 // Gramd1a /// microcosm // ENSMUST00000001480 // Npepps /// microcosm // ENSMUST00000001837 // Fbxo7 /// microcosm // …	mmu-miR-126a-5p	mmu-miR-126a-5p
20500266	0.845126	1.20783	0.965072	1.16953	0.933872	miRNA-4_0	Mus musculus	2013-12-03	miRNA	miRBase	mmu-miR-126a-3p	chr2:26591402-26591423 (+)	22	UCGUACCGUGAGUAAUAAUGCG	MIMAT0000138_st	MIMAT0000138	ENSMUST00000100290 // sense // intron // 7 /// ENSMUST00000102907 // sense // intron // 7 /// ENSMUST00000131112 // sense // intron // 1 /// ENSMUST00000139801 // sense // intron // 7 /// ENSMUST00000147351 // sense // exon // 4 /// ENSMUST00000150404 // sense // intron // 6 /// ENSMUST00000166920 // sense // intron // 7 /// ENSMUST00000174066 // sense // intron // 3 /// ENSMUST00000174211 // sen…	mmu-mir-126a // chr2:26591357-26591429 (+) /// mmu-mir-126b // chr2:26591363-26591420 (-)	MTI // --- // Sfpi1 /// microcosm // ENSMUST00000000096 // Tbx4 /// microcosm // ENSMUST00000000412 // Egfl6 /// microcosm // ENSMUST00000000834 // Fasl /// microcosm // ENSMUST00000001122 // Slc13a2 /// microcosm // ENSMUST00000001126 // Slc46a1 /// microcosm // ENSMUST00000001181 // Col6a2 /// microcosm // ENSMUST00000001183 // Ftcd /// microcosm // ENSMUST00000001534 // Sost /// microcosm // E…	mmu-miR-126a-3p	mmu-miR-126a-3p
20500267	1	0.672002	0.672002	0.686642	0.657213	miRNA-4_0	Mus musculus	2013-12-03	miRNA	miRBase	mmu-miR-127-5p	chr12:109592854-109592875 (+)	22	CUGAAGCUCAGAGGGCUCUGAU	MIMAT0004530_st	MIMAT0004530	ENSMUST00000093568 // sense // exon // 1 /// ENSMUST00000149046 // antisense // exon // 2	mmu-mir-127 // chr12:109592846-109592915 (+) /// mmu-mir-136 // chr12:109595327-109595388 (+) /// mmu-mir-337 // chr12:109585789-109585885 (+) /// mmu-mir-431 // chr12:109590447-109590537 (+) /// mmu-mir-433 // chr12:109591715-109591838 (+) /// mmu-mir-434 // chr12:109594506-109594599 (+) /// mmu-mir-540 // chr12:109586080-109586146 (+) /// mmu-mir-665 // chr12:109586314-109586407 (+) /// mmu-mir…	MTI // --- // Ass1 /// microcosm // ENSMUST00000000094 // Dlgap4 /// microcosm // ENSMUST00000000365 // Mcts1 /// microcosm // ENSMUST00000000572 // Gabra2 /// microcosm // ENSMUST00000000700 // 1300007F04Rik /// microcosm // ENSMUST00000000769 // Serpinf1 /// microcosm // ENSMUST00000000896 // Pxmp4 /// microcosm // ENSMUST00000000924 // Mmp11 /// microcosm // ENSMUST00000001080 // C330016O10Rik…	mmu-miR-127-5p	mmu-miR-127-5p
20500268	1	0.550622	0.550622	0.510287	0.554097	miRNA-4_0	Mus musculus	2013-12-03	miRNA	miRBase	mmu-miR-127-3p	chr12:109592888-109592909 (+)	22	UCGGAUCCGUCUGAGCUUGGCU	MIMAT0000139_st	MIMAT0000139	ENSMUST00000093568 // sense // exon // 1 /// ENSMUST00000149046 // antisense // exon // 2	mmu-mir-127 // chr12:109592846-109592915 (+) /// mmu-mir-136 // chr12:109595327-109595388 (+) /// mmu-mir-337 // chr12:109585789-109585885 (+) /// mmu-mir-431 // chr12:109590447-109590537 (+) /// mmu-mir-433 // chr12:109591715-109591838 (+) /// mmu-mir-434 // chr12:109594506-109594599 (+) /// mmu-mir-540 // chr12:109586080-109586146 (+) /// mmu-mir-665 // chr12:109586314-109586407 (+) /// mmu-mir…	MTI // --- // Fcgr1 /// microcosm // ENSMUST00000000299 // Itgb2 /// microcosm // ENSMUST00000000335 // Comt /// microcosm // ENSMUST00000000828 // Txnrd3 /// microcosm // ENSMUST00000001027 // Aox1 /// microcosm // ENSMUST00000001049 // S100a5 /// microcosm // ENSMUST00000001254 // Slc26a3 /// microcosm // ENSMUST00000001256 // Sema6b /// microcosm // ENSMUST00000001711 // Hoxc6 /// microcosm //…	mmu-miR-127-3p	mmu-miR-127-3p
20500269	1	0.570516	0.570516	0.569346	0.678247	miRNA-4_0	Mus musculus	2013-12-03	miRNA	miRBase	mmu-miR-128-1-5p	chr1:128202369-128202389 (+)	21	CGGGGCCGUAGCACUGUCUGA	MIMAT0016982_st	MIMAT0016982	ENSMUST00000036288 // sense // intron // 19 /// ENSMUST00000083586 // sense // exon // 1	---	---	mmu-miR-128-1-5p	mmu-miR-128-1-5p
20500270	1	0.681767	0.681767	0.654932	0.783478	miRNA-4_0	Mus musculus	2013-12-03	miRNA	miRBase	mmu-miR-128-3p	chr1:128202404-128202424 (+) // chr9:112118644-112118664 (-)	21	UCACAGUGAACCGGUCUCUUU	MIMAT0000140_st	MIMAT0000140	ENSMUST00000035085 // sense // intron // 17 /// ENSMUST00000070218 // sense // intron // 17 /// ENSMUST00000083507 // sense // exon // 1 /// ENSMUST00000111872 // sense // intron // 17 /// ENSMUST00000159246 // sense // intron // 15 /// ENSMUST00000159432 // sense // intron // 16 /// ENSMUST00000159451 // sense // intron // 14 /// ENSMUST00000160240 // sense // intron // 15 /// ENSMUST00000162065…	---	MTI // --- // Foxp1 /// microcosm // ENSMUST00000000304 // Hddc2 /// microcosm // ENSMUST00000000450 // Pparg /// microcosm // ENSMUST00000000940 // Nsun5 /// microcosm // ENSMUST00000000958 // Top1mt /// microcosm // ENSMUST00000001066 // Eppb9 /// microcosm // ENSMUST00000001079 // Sec24b /// microcosm // ENSMUST00000001112 // Grk4 /// microcosm // ENSMUST00000001452 // Cct3 /// microcosm // EN…	mmu-miR-128-3p	mmu-miR-128-3p
20500271	1	0.468971	0.468971	0.346441	0.511709	miRNA-4_0	Mus musculus	2013-12-03	miRNA	miRBase	mmu-miR-130a-5p	chr2:84741155-84741176 (-)	22	GCUCUUUUCACAUUGUGCUACU	MIMAT0016983_st	MIMAT0016983	---	---	---	mmu-miR-130a-5p	mmu-miR-130a-5p
20500272	1	0.608224	0.608224	0.671818	0.715628	miRNA-4_0	Mus musculus	2013-12-03	miRNA	miRBase	mmu-miR-130a-3p	chr2:84741116-84741137 (-)	22	CAGUGCAAUGUUAAAAGGGCAU	MIMAT0000141_st	MIMAT0000141	---	---	MTI // --- // Meox2 /// microcosm // ENSMUST00000000031 // H19 /// microcosm // ENSMUST00000000342 // Ccl11 /// microcosm // ENSMUST00000000348 // Rtcd1 /// microcosm // ENSMUST00000000450 // Pparg /// microcosm // ENSMUST00000000776 // Tubgcp3 /// microcosm // ENSMUST00000001027 // Aox1 /// microcosm // ENSMUST00000001080 // C330016O10Rik /// microcosm // ENSMUST00000001113 // Samd9l /// microco…	mmu-miR-130a-3p	mmu-miR-130a-3p
20500273	1	0.821019	0.821019	0.931408	0.823099	miRNA-4_0	Mus musculus	2013-12-03	miRNA	miRBase	mmu-miR-9-5p	chr13:83738821-83738843 (+) // chr3:88215613-88215635 (+) // chr7:79505279-79505301 (+)	23	UCUUUGGUUAUCUAGCUGUAUGA	MIMAT0000142_st	MIMAT0000142	ENSMUST00000181511 // sense // intron // 1 /// ENSMUST00000182495 // sense // intron // 1 /// ENSMUST00000182937 // sense // intron // 1 /// ENSMUST00000183043 // sense // intron // 1 /// OTTMUST00000113394 // sense // intron // 1 /// OTTMUST00000113395 // sense // intron // 1 /// OTTMUST00000113396 // sense // intron // 1 /// OTTMUST00000113397 // sense // intron // 1	---	MTI // --- // Foxn2 /// microcosm // ENSMUST00000000221 // Scnn1g /// microcosm // ENSMUST00000000543 // Grasp /// microcosm // ENSMUST00000000573 // Ovgp1 /// microcosm // ENSMUST00000000904 // Gnb1l /// microcosm // ENSMUST00000001109 // 0610009O03Rik /// microcosm // ENSMUST00000001416 // Hars /// microcosm // ENSMUST00000001620 // Fxr1h /// microcosm // ENSMUST00000001667 // Csn3 /// microcos…	mmu-miR-9-5p	mmu-miR-9-5p
20500274	1.22104	0.929492	1.2176	1.03447	1.16302	miRNA-4_0	Mus musculus	2013-12-03	miRNA	miRBase	mmu-miR-9-3p	chr13:83738858-83738879 (+) // chr3:88215652-88215673 (+) // chr7:79505318-79505339 (+)	22	AUAAAGCUAGAUAACCGAAAGU	MIMAT0000143_st	MIMAT0000143	ENSMUST00000181511 // sense // intron // 1 /// ENSMUST00000182495 // sense // intron // 1 /// ENSMUST00000182937 // sense // intron // 1 /// ENSMUST00000183043 // sense // intron // 1 /// OTTMUST00000113394 // sense // intron // 1 /// OTTMUST00000113395 // sense // intron // 1 /// OTTMUST00000113396 // sense // intron // 1 /// OTTMUST00000113397 // sense // intron // 1	---	microcosm // ENSMUST00000000619 // Clcn4-2 /// microcosm // ENSMUST00000000881 // Bcl11a /// microcosm // ENSMUST00000000962 // Hoxa10 /// microcosm // ENSMUST00000001130 // Og9x /// microcosm // ENSMUST00000001279 // Lsr /// microcosm // ENSMUST00000001327 // Itgb7 /// microcosm // ENSMUST00000001497 // Cideb /// microcosm // ENSMUST00000001921 // Cpa3 /// microcosm // ENSMUST00000002395 // Rec8…	mmu-miR-9-3p	mmu-miR-9-3p
20500275	1	0.681767	0.681767	0.588696	0.697596	miRNA-4_0	Mus musculus	2013-12-03	miRNA	miRBase	mmu-miR-132-5p	chr11:75173686-75173707 (+)	22	AACCGUGGCUUUCGAUUGUUAC	MIMAT0016984_st	MIMAT0016984	ENSMUST00000083603 // sense // exon // 1 /// ENSMUST00000134252 // sense // intron // 1 /// OTTMUST00000013960 // sense // intron // 1	mmu-mir-132 // chr11:75173682-75173747 (+) /// mmu-mir-212 // chr11:75173388-75173478 (+)	---	mmu-miR-132-5p	mmu-miR-132-5p
20500276	0.845126	0.924528	0.681767	0.900713	0.665051	miRNA-4_0	Mus musculus	2013-12-03	miRNA	miRBase	mmu-miR-132-3p	chr11:75173723-75173744 (+)	22	UAACAGUCUACAGCCAUGGUCG	MIMAT0000144_st	MIMAT0000144	ENSMUST00000083603 // sense // exon // 1 /// ENSMUST00000134252 // sense // intron // 1 /// OTTMUST00000013960 // sense // intron // 1	mmu-mir-132 // chr11:75173682-75173747 (+) /// mmu-mir-212 // chr11:75173388-75173478 (+)	MTI // --- // Arhgap32 /// microcosm // ENSMUST00000000356 // Dazap2 /// microcosm // ENSMUST00000000369 // Rem1 /// microcosm // ENSMUST00000000430 // Galnt1 /// microcosm // ENSMUST00000000543 // Grasp /// microcosm // ENSMUST00000000631 // Grm6 /// microcosm // ENSMUST00000001055 // Icam2 /// microcosm // ENSMUST00000001179 // Pcnt /// microcosm // ENSMUST00000001187 // Anxa4 /// microcosm // …	mmu-miR-132-3p	mmu-miR-132-3p
20500277	0.845126	0.691897	0.449135	0.686642	0.45098	miRNA-4_0	Mus musculus	2013-12-03	miRNA	miRBase	mmu-miR-133a-5p	chr18:10782950-10782970 (-) // chr2:180398401-180398421 (+)	21	GCUGGUAAAAUGGAACCAAAU	MIMAT0003473_st	MIMAT0003473	---	mmu-mir-1a-1 // chr2:180389048-180389124 (+) /// mmu-mir-133a-2 // chr2:180398379-180398482 (+)	microcosm // ENSMUST00000000275 // Glra3 /// microcosm // ENSMUST00000000369 // Rem1 /// microcosm // ENSMUST00000000641 // Sema4f /// microcosm // ENSMUST00000001002 // Heatr6 /// microcosm // ENSMUST00000001046 // S100a4 /// microcosm // ENSMUST00000001055 // Icam2 /// microcosm // ENSMUST00000001416 // Hars /// microcosm // ENSMUST00000001608 // Hlxb9 /// microcosm // ENSMUST00000001672 // Ifr…	mmu-miR-133a-5p	mmu-miR-133a-5p
20500278	1	0.965072	0.965072	0.940534	0.832225	miRNA-4_0	Mus musculus	2013-12-03	miRNA	miRBase	mmu-miR-133a-3p	chr18:10782913-10782934 (-) // chr2:180398437-180398458 (+)	22	UUUGGUCCCCUUCAACCAGCUG	MIMAT0000145_st	MIMAT0000145	---	mmu-mir-1a-1 // chr2:180389048-180389124 (+) /// mmu-mir-133a-2 // chr2:180398379-180398482 (+)	MTI // --- // Pola1 /// microcosm // ENSMUST00000000161 // Itgb2l /// microcosm // ENSMUST00000000543 // Grasp /// microcosm // ENSMUST00000000828 // Txnrd3 /// microcosm // ENSMUST00000001126 // Slc46a1 /// microcosm // ENSMUST00000001183 // Ftcd /// microcosm // ENSMUST00000001365 // Yars /// microcosm // ENSMUST00000001452 // Cct3 /// microcosm // ENSMUST00000001626 // Tnk1 /// microcosm // EN…	mmu-miR-133a-3p	mmu-miR-133a-3p
20500279	0.857078	0.821019	0.598518	0.875621	0.688069	miRNA-4_0	Mus musculus	2013-12-03	miRNA	miRBase	mmu-miR-134-5p	chr12:109734145-109734166 (+)	22	UGUGACUGGUUGACCAGAGGGG	MIMAT0000146_st	MIMAT0000146	ENSMUST00000182185 // sense // exon // 4 /// ENSMUST00000182499 // sense // exon // 5 /// ENSMUST00000183144 // sense // exon // 8 /// OTTMUST00000114049 // sense // exon // 8 /// OTTMUST00000114051 // sense // exon // 4 /// OTTMUST00000114052 // sense // exon // 5	mmu-mir-134 // chr12:109734139-109734209 (+) /// mmu-mir-154 // chr12:109738433-109738498 (+) /// mmu-mir-300 // chr12:109724313-109724391 (+) /// mmu-mir-377 // chr12:109740510-109740577 (+) /// mmu-mir-381 // chr12:109726822-109726896 (+) /// mmu-mir-382 // chr12:109733771-109733846 (+) /// mmu-mir-409 // chr12:109743158-109743236 (+) /// mmu-mir-410 // chr12:109743715-109743795 (+) /// mmu-mir…	MTI // --- // Creb1 /// microcosm // ENSMUST00000000129 // Fert2 /// microcosm // ENSMUST00000000161 // Itgb2l /// microcosm // ENSMUST00000000310 // Pemt /// microcosm // ENSMUST00000000759 // Chmp1a /// microcosm // ENSMUST00000000776 // Tubgcp3 /// microcosm // ENSMUST00000000808 // Il12rb1 /// microcosm // ENSMUST00000000940 // Nsun5 /// microcosm // ENSMUST00000001108 // Add1 /// microcosm /…	mmu-miR-134-5p	mmu-miR-134-5p
20500280	1	0.681767	0.681767	0.664755	0.773655	miRNA-4_0	Mus musculus	2013-12-03	miRNA	miRBase	mmu-miR-134-3p	chr12:109734184-109734203 (+)	20	CUGUGGGCCACCUAGUCACC	MIMAT0016985_st	MIMAT0016985	ENSMUST00000182185 // sense // exon // 4 /// ENSMUST00000182499 // sense // exon // 5 /// ENSMUST00000183144 // sense // exon // 8 /// OTTMUST00000114049 // sense // exon // 8 /// OTTMUST00000114051 // sense // exon // 4 /// OTTMUST00000114052 // sense // exon // 5	mmu-mir-134 // chr12:109734139-109734209 (+) /// mmu-mir-154 // chr12:109738433-109738498 (+) /// mmu-mir-300 // chr12:109724313-109724391 (+) /// mmu-mir-377 // chr12:109740510-109740577 (+) /// mmu-mir-381 // chr12:109726822-109726896 (+) /// mmu-mir-382 // chr12:109733771-109733846 (+) /// mmu-mir-409 // chr12:109743158-109743236 (+) /// mmu-mir-410 // chr12:109743715-109743795 (+) /// mmu-mir…	---	mmu-miR-134-3p	mmu-miR-134-3p
20500281	0.857078	0.661873	0.439371	0.642314	0.495307	miRNA-4_0	Mus musculus	2013-12-03	miRNA	miRBase	mmu-miR-135a-5p	chr10:92072141-92072163 (-) // chr9:106154140-106154162 (+)	23	UAUGGCUUUUUAUUCCUAUGUGA	MIMAT0000147_st	MIMAT0000147	ENSMUST00000181977 // sense // intron // 2 /// ENSMUST00000182440 // sense // intron // 4 /// OTTMUST00000113029 // sense // intron // 4 /// OTTMUST00000113031 // sense // intron // 2	---	MTI // --- // App /// microcosm // ENSMUST00000000275 // Glra3 /// microcosm // ENSMUST00000000342 // Ccl11 /// microcosm // ENSMUST00000000811 // Kcnn3 /// microcosm // ENSMUST00000000910 // Dbh /// microcosm // ENSMUST00000000962 // Hoxa10 /// microcosm // ENSMUST00000000984 // Slc7a7 /// microcosm // ENSMUST00000001126 // Slc46a1 /// microcosm // ENSMUST00000001187 // Anxa4 /// microcosm // EN…	mmu-miR-135a-5p	mmu-miR-135a-5p
20500282	1	1.2128	1.2128	1.15461	1.19841	miRNA-4_0	Mus musculus	2013-12-03	miRNA	miRBase	mmu-miR-135a-1-3p	chr9:106154179-106154200 (+)	22	UAUAGGGAUUGGAGCCGUGGCG	MIMAT0004531_st	MIMAT0004531	ENSMUST00000036382 // antisense // 3UTR // 4 /// ENSMUST00000112543 // antisense // 3UTR // 5 /// ENSMUST00000143956 // sense // intron // 4 /// OTTMUST00000088120 // sense // intron // 4 /// OTTMUST00000088123 // antisense // 3UTR // 5 /// OTTMUST00000088124 // antisense // 3UTR // 4	---	microcosm // ENSMUST00000000003 // Pbsn /// microcosm // ENSMUST00000000186 // Fgf23 /// microcosm // ENSMUST00000000260 // Gmpr /// microcosm // ENSMUST00000000395 // Tmprss2 /// microcosm // ENSMUST00000000573 // Ovgp1 /// microcosm // ENSMUST00000000808 // Il12rb1 /// microcosm // ENSMUST00000001155 // Araf /// microcosm // ENSMUST00000001271 // Ramp2 /// microcosm // ENSMUST00000001416 // Har…	mmu-miR-135a-1-3p	mmu-miR-135a-1-3p
20500283	0.804063	1.0916	0.776982	1.14548	0.721073	miRNA-4_0	Mus musculus	2013-12-03	miRNA	miRBase	mmu-miR-136-5p	chr12:109595331-109595352 (+)	22	ACUCCAUUUGUUUUGAUGAUGG	MIMAT0000148_st	MIMAT0000148	ENSMUST00000093621 // sense // exon // 1 /// ENSMUST00000149046 // antisense // exon // 2	mmu-mir-127 // chr12:109592846-109592915 (+) /// mmu-mir-136 // chr12:109595327-109595388 (+) /// mmu-mir-337 // chr12:109585789-109585885 (+) /// mmu-mir-431 // chr12:109590447-109590537 (+) /// mmu-mir-433 // chr12:109591715-109591838 (+) /// mmu-mir-434 // chr12:109594506-109594599 (+) /// mmu-mir-540 // chr12:109586080-109586146 (+) /// mmu-mir-665 // chr12:109586314-109586407 (+) /// mmu-mir…	MTI // --- // Rnf139 /// microcosm // ENSMUST00000000271 // Mid2 /// microcosm // ENSMUST00000001247 // Rnf32 /// microcosm // ENSMUST00000001327 // Itgb7 /// microcosm // ENSMUST00000001599 // Klhl10 /// microcosm // ENSMUST00000001806 // Coasy /// microcosm // ENSMUST00000002533 // Rgs20 /// microcosm // ENSMUST00000002817 // Camk2b /// microcosm // ENSMUST00000002874 // A030007L17Rik /// micro…	mmu-miR-136-5p	mmu-miR-136-5p
20500284	1	0.570516	0.570516	0.493287	0.537096	miRNA-4_0	Mus musculus	2013-12-03	miRNA	miRBase	mmu-miR-136-3p	chr12:109595366-109595387 (+)	22	AUCAUCGUCUCAAAUGAGUCUU	MIMAT0004532_st	MIMAT0004532	ENSMUST00000093621 // sense // exon // 1 /// ENSMUST00000149046 // antisense // exon // 2	mmu-mir-127 // chr12:109592846-109592915 (+) /// mmu-mir-136 // chr12:109595327-109595388 (+) /// mmu-mir-337 // chr12:109585789-109585885 (+) /// mmu-mir-431 // chr12:109590447-109590537 (+) /// mmu-mir-433 // chr12:109591715-109591838 (+) /// mmu-mir-434 // chr12:109594506-109594599 (+) /// mmu-mir-540 // chr12:109586080-109586146 (+) /// mmu-mir-665 // chr12:109586314-109586407 (+) /// mmu-mir…	microcosm // ENSMUST00000000305 // Tpd52l1 /// microcosm // ENSMUST00000000326 // Bcl6b /// microcosm // ENSMUST00000000335 // Comt /// microcosm // ENSMUST00000000922 // Slc5a4b /// microcosm // ENSMUST00000001008 // Ccl3 /// microcosm // ENSMUST00000001126 // Slc46a1 /// microcosm // ENSMUST00000001412 // Ccdc132 /// microcosm // ENSMUST00000001452 // Cct3 /// microcosm // ENSMUST00000001626 //…	mmu-miR-136-3p	mmu-miR-136-3p
20500285	0.580933	1.2456	0.462043	1.35955	0.507002	miRNA-4_0	Mus musculus	2013-12-03	miRNA	miRBase	mmu-miR-137-5p	chr3:118433865-118433887 (+)	23	ACGGGUAUUCUUGGGUGGAUAAU	MIMAT0016986_st	MIMAT0016986	ENSMUST00000083635 // sense // exon // 1 /// ENSMUST00000180593 // sense // exon // 1 /// ENSMUST00000180774 // sense // exon // 3 /// ENSMUST00000181926 // sense // exon // 1 /// OTTMUST00000112489 // sense // exon // 3 /// OTTMUST00000112490 // sense // exon // 1 /// OTTMUST00000112491 // sense // exon // 1	---	---	mmu-miR-137-5p	mmu-miR-137-5p
20500286	1.22113	0.565659	0.853877	0.633957	0.63328	miRNA-4_0	Mus musculus	2013-12-03	miRNA	miRBase	mmu-miR-137-3p	chr3:118433901-118433923 (+)	23	UUAUUGCUUAAGAAUACGCGUAG	MIMAT0000149_st	MIMAT0000149	ENSMUST00000083635 // sense // exon // 1 /// ENSMUST00000180593 // sense // exon // 1 /// ENSMUST00000180774 // sense // exon // 3 /// ENSMUST00000181926 // sense // exon // 1 /// OTTMUST00000112489 // sense // exon // 3 /// OTTMUST00000112490 // sense // exon // 1 /// OTTMUST00000112491 // sense // exon // 1	---	MTI // --- // Nf1 /// microcosm // ENSMUST00000000102 // Slc25a18 /// microcosm // ENSMUST00000000194 // Ccl12 /// microcosm // ENSMUST00000000305 // Tpd52l1 /// microcosm // ENSMUST00000000755 // Sult5a1 /// microcosm // ENSMUST00000000756 // Rpl13 /// microcosm // ENSMUST00000000958 // Top1mt /// microcosm // ENSMUST00000001027 // Aox1 /// microcosm // ENSMUST00000001339 // Rrp15 /// microcosm …	mmu-miR-137-3p	mmu-miR-137-3p
20500287	1.19938	0.672002	0.934292	0.728431	0.837332	miRNA-4_0	Mus musculus	2013-12-03	miRNA	miRBase	mmu-miR-138-5p	chr8:94324312-94324334 (+) // chr9:122682898-122682920 (+)	23	AGCUGGUGUUGUGAAUCAGGCCG	MIMAT0000150_st	MIMAT0000150	---	---	MTI // --- // Kdm6b /// microcosm // ENSMUST00000000153 // Gna12 /// microcosm // ENSMUST00000000175 // Sdhd /// microcosm // ENSMUST00000000646 // Sez6 /// microcosm // ENSMUST00000000687 // Haao /// microcosm // ENSMUST00000000756 // Rpl13 /// microcosm // ENSMUST00000000896 // Pxmp4 /// microcosm // ENSMUST00000000910 // Dbh /// microcosm // ENSMUST00000001055 // Icam2 /// microcosm // ENSMUST…	mmu-miR-138-5p	mmu-miR-138-5p
20500288	1.19938	0.550622	0.812912	0.575687	0.768168	miRNA-4_0	Mus musculus	2013-12-03	miRNA	miRBase	mmu-miR-138-2-3p	chr8:94324359-94324379 (+)	21	GCUAUUUCACGACACCAGGGU	MIMAT0016987_st	MIMAT0016987	---	---	---	mmu-miR-138-2-3p	mmu-miR-138-2-3p
20500289	1.15116	0.608224	0.811313	0.48376	0.783478	miRNA-4_0	Mus musculus	2013-12-03	miRNA	miRBase	mmu-miR-140-5p	chr8:107551249-107551270 (+)	22	CAGUGGUUUUACCCUAUGGUAG	MIMAT0000151_st	MIMAT0000151	ENSMUST00000166615 // sense // intron // 16	---	MTI // --- // Cpa6 /// microcosm // ENSMUST00000000128 // Wnt9a /// microcosm // ENSMUST00000000304 // Hddc2 /// microcosm // ENSMUST00000000573 // Ovgp1 /// microcosm // ENSMUST00000000674 // St7 /// microcosm // ENSMUST00000000924 // Mmp11 /// microcosm // ENSMUST00000000926 // Vpreb3 /// microcosm // ENSMUST00000001109 // 0610009O03Rik /// microcosm // ENSMUST00000001122 // Slc13a2 /// microco…	mmu-miR-140-5p	mmu-miR-140-5p
20500290	1.15116	1.00764	1.21073	1.19449	1.19381	miRNA-4_0	Mus musculus	2013-12-03	miRNA	miRBase	mmu-miR-140-3p	chr8:107551288-107551308 (+)	21	UACCACAGGGUAGAACCACGG	MIMAT0000152_st	MIMAT0000152	ENSMUST00000166615 // sense // intron // 16	---	microcosm // ENSMUST00000000102 // Slc25a18 /// microcosm // ENSMUST00000000171 // Pih1d2 /// microcosm // ENSMUST00000000356 // Dazap2 /// microcosm // ENSMUST00000000822 // Car4 /// microcosm // ENSMUST00000000895 // Apba2bp /// microcosm // ENSMUST00000000958 // Top1mt /// microcosm // ENSMUST00000001047 // S100a3 /// microcosm // ENSMUST00000001092 // Zfp276 /// microcosm // ENSMUST0000000118…	mmu-miR-140-3p	mmu-miR-140-3p
20500291	1	0.681767	0.681767	0.6973	0.74111	miRNA-4_0	Mus musculus	2013-12-03	miRNA	miRBase	mmu-miR-141-5p	chr6:124717959-124717980 (-)	22	CAUCUUCCAGUGCAGUGUUGGA	MIMAT0004533_st	MIMAT0004533	ENSMUST00000143765 // sense // intron // 1 /// OTTMUST00000067268 // sense // intron // 1	mmu-mir-141 // chr6:124717914-124717985 (-) /// mmu-mir-200c // chr6:124718322-124718390 (-)	microcosm // ENSMUST00000000010 // Hoxb9 /// microcosm // ENSMUST00000000304 // Hddc2 /// microcosm // ENSMUST00000000904 // Gnb1l /// microcosm // ENSMUST00000000940 // Nsun5 /// microcosm // ENSMUST00000001027 // Aox1 /// microcosm // ENSMUST00000001059 // Ern1 /// microcosm // ENSMUST00000001122 // Slc13a2 /// microcosm // ENSMUST00000001162 // Uxt /// microcosm // ENSMUST00000001258 // Uhrf1 …	mmu-miR-141-5p	mmu-miR-141-5p
20500292	1	0.821019	0.821019	0.812981	0.941526	miRNA-4_0	Mus musculus	2013-12-03	miRNA	miRBase	mmu-miR-141-3p	chr6:124717917-124717938 (-)	22	UAACACUGUCUGGUAAAGAUGG	MIMAT0000153_st	MIMAT0000153	ENSMUST00000143765 // sense // intron // 1 /// OTTMUST00000067268 // sense // intron // 1	mmu-mir-141 // chr6:124717914-124717985 (-) /// mmu-mir-200c // chr6:124718322-124718390 (-)	MTI // --- // Elavl4 /// microcosm // ENSMUST00000000109 // Cntn1 /// microcosm // ENSMUST00000001044 // Snapap /// microcosm // ENSMUST00000001453 // Rhbg /// microcosm // ENSMUST00000001534 // Sost /// microcosm // ENSMUST00000001549 // Sgca /// microcosm // ENSMUST00000001599 // Klhl10 /// microcosm // ENSMUST00000001700 // Hoxc13 /// microcosm // ENSMUST00000001711 // Hoxc6 /// microcosm // E…	mmu-miR-141-3p	mmu-miR-141-3p
20500293	1.19938	0.672002	0.934292	0.67505	0.86753	miRNA-4_0	Mus musculus	2013-12-03	miRNA	miRBase	mmu-miR-142-5p	chr11:87756867-87756887 (+)	21	CAUAAAGUAGAAAGCACUACU	MIMAT0000154_st	MIMAT0000154	ENSMUST00000123700 // sense // intron // 1 /// OTTMUST00000002656 // sense // intron // 1	mmu-mir-142 // chr11:87756864-87756927 (+) /// mmu-mir-142b // chr11:87756841-87756955 (-)	microcosm // ENSMUST00000000129 // Fert2 /// microcosm // ENSMUST00000000186 // Fgf23 /// microcosm // ENSMUST00000000445 // Myf5 /// microcosm // ENSMUST00000000450 // Pparg /// microcosm // ENSMUST00000000572 // Gabra2 /// microcosm // ENSMUST00000000674 // St7 /// microcosm // ENSMUST00000000704 // Hoxb6 /// microcosm // ENSMUST00000001042 // Ilf2 /// microcosm // ENSMUST00000001162 // Uxt ///…	mmu-miR-142-5p	mmu-miR-142-5p
20500294	1.16675	0.598518	0.821019	0.48376	0.783478	miRNA-4_0	Mus musculus	2013-12-03	miRNA	miRBase	mmu-miR-142-3p	chr11:87756903-87756925 (+)	23	UGUAGUGUUUCCUACUUUAUGGA	MIMAT0000155_st	MIMAT0000155	ENSMUST00000123700 // sense // intron // 1 /// OTTMUST00000002656 // sense // intron // 1	mmu-mir-142 // chr11:87756864-87756927 (+) /// mmu-mir-142b // chr11:87756841-87756955 (-)	MTI // --- // Arntl /// microcosm // ENSMUST00000000369 // Rem1 /// microcosm // ENSMUST00000000594 // C1d /// microcosm // ENSMUST00000000704 // Hoxb6 /// microcosm // ENSMUST00000000717 // Tcl1b5 /// microcosm // ENSMUST00000000783 // Oprm1 /// microcosm // ENSMUST00000000904 // Gnb1l /// microcosm // ENSMUST00000001042 // Ilf2 /// microcosm // ENSMUST00000001513 // Tubb6 /// microcosm // ENSMU…	mmu-miR-142-3p	mmu-miR-142-3p
20500295	0.704636	1.32607	0.821019	1.31993	0.783478	miRNA-4_0	Mus musculus	2013-12-03	miRNA	miRBase	mmu-miR-144-5p	chr11:78073010-78073032 (+)	23	GGAUAUCAUCAUAUACUGUAAGU	MIMAT0016988_st	MIMAT0016988	---	mmu-mir-144 // chr11:78073005-78073070 (+) /// mmu-mir-451a // chr11:78073170-78073241 (+) /// mmu-mir-451b // chr11:78073170-78073241 (-)	---	mmu-miR-144-5p	mmu-miR-144-5p
20500296	1	0.570516	0.570516	0.51377	0.557579	miRNA-4_0	Mus musculus	2013-12-03	miRNA	miRBase	mmu-miR-144-3p	chr11:78073047-78073066 (+)	20	UACAGUAUAGAUGAUGUACU	MIMAT0000156_st	MIMAT0000156	---	mmu-mir-144 // chr11:78073005-78073070 (+) /// mmu-mir-451a // chr11:78073170-78073241 (+) /// mmu-mir-451b // chr11:78073170-78073241 (-)	MTI // --- // Enpp6 /// microcosm // ENSMUST00000000219 // Th /// microcosm // ENSMUST00000000253 // Lhx2 /// microcosm // ENSMUST00000000365 // Mcts1 /// microcosm // ENSMUST00000000450 // Pparg /// microcosm // ENSMUST00000000881 // Bcl11a /// microcosm // ENSMUST00000000962 // Hoxa10 /// microcosm // ENSMUST00000000985 // Oxa1l /// microcosm // ENSMUST00000001079 // Sec24b /// microcosm // ENS…	mmu-miR-144-3p	mmu-miR-144-3p
20500297	0.704636	1.19493	0.689874	1.24859	0.712145	miRNA-4_0	Mus musculus	2013-12-03	miRNA	miRBase	mmu-miR-145a-5p	chr18:61647866-61647888 (-)	23	GUCCAGUUUUCCCAGGAAUCCCU	MIMAT0000157_st	MIMAT0000157	ENSMUST00000083658 // sense // exon // 1	mmu-mir-145a // chr18:61647825-61647894 (-) /// mmu-mir-143 // chr18:61649196-61649258 (-)	MTI // --- // Sp7 /// microcosm // ENSMUST00000000161 // Itgb2l /// microcosm // ENSMUST00000000163 // Igsf5 /// microcosm // ENSMUST00000000175 // Sdhd /// microcosm // ENSMUST00000000304 // Hddc2 /// microcosm // ENSMUST00000000310 // Pemt /// microcosm // ENSMUST00000000573 // Ovgp1 /// microcosm // ENSMUST00000000767 // Rpa1 /// microcosm // ENSMUST00000000895 // Apba2bp /// microcosm // ENSM…	mmu-miR-145a-5p	mmu-miR-145a-5p
20500298	1	0.608224	0.608224	0.590817	0.44381	miRNA-4_0	Mus musculus	2013-12-03	miRNA	miRBase	mmu-miR-145a-3p	chr18:61647827-61647848 (-)	22	AUUCCUGGAAAUACUGUUCUUG	MIMAT0004534_st	MIMAT0004534	ENSMUST00000083658 // sense // exon // 1	mmu-mir-145a // chr18:61647825-61647894 (-) /// mmu-mir-143 // chr18:61649196-61649258 (-)	microcosm // ENSMUST00000000161 // Itgb2l /// microcosm // ENSMUST00000000369 // Rem1 /// microcosm // ENSMUST00000000419 // Lck /// microcosm // ENSMUST00000000769 // Serpinf1 /// microcosm // ENSMUST00000001452 // Cct3 /// microcosm // ENSMUST00000001826 // Naalad2 /// microcosm // ENSMUST00000001984 // Ceacam9 /// microcosm // ENSMUST00000002029 // Emd /// microcosm // ENSMUST00000002280 // 15…	mmu-miR-145a-3p	mmu-miR-145a-3p
20500299	1.19938	0.672002	0.934292	0.686642	0.879122	miRNA-4_0	Mus musculus	2013-12-03	miRNA	miRBase	mmu-miR-146a-5p	chr11:43374435-43374456 (-)	22	UGAGAACUGAAUUCCAUGGGUU	MIMAT0000158_st	MIMAT0000158	---	---	MTI // --- // Med1 /// microcosm // ENSMUST00000000109 // Cntn1 /// microcosm // ENSMUST00000000228 // Drp2 /// microcosm // ENSMUST00000000466 // Adfp /// microcosm // ENSMUST00000000674 // St7 /// microcosm // ENSMUST00000000793 // Polr3d /// microcosm // ENSMUST00000001412 // Ccdc132 /// microcosm // ENSMUST00000001485 // Mrpl10 /// microcosm // ENSMUST00000001547 // Col1a1 /// microcosm // EN…	mmu-miR-146a-5p	mmu-miR-146a-5p
20500300	1.16675	0.886679	1.10918	0.913719	0.861472	miRNA-4_0	Mus musculus	2013-12-03	miRNA	miRBase	mmu-miR-146a-3p	chr11:43374399-43374420 (-)	22	CCUGUGAAAUUCAGUUCUUCAG	MIMAT0016989_st	MIMAT0016989	---	---	---	mmu-miR-146a-3p	mmu-miR-146a-3p
20500301	0.629225	2.1233	1.45494	2.05564	1.45292	miRNA-4_0	Mus musculus	2013-12-03	miRNA	miRBase	mmu-miR-149-5p	chr1:92850381-92850403 (+)	23	UCUGGCUCCGUGUCUUCACUCCC	MIMAT0000159_st	MIMAT0000159	ENSMUST00000045970 // sense // intron // 1	---	MTI // --- // Gria3 /// microcosm // ENSMUST00000000291 // Mnt /// microcosm // ENSMUST00000000388 // Ccm2 /// microcosm // ENSMUST00000000574 // Adora3 /// microcosm // ENSMUST00000001080 // C330016O10Rik /// microcosm // ENSMUST00000001122 // Slc13a2 /// microcosm // ENSMUST00000001284 // Usf1 /// microcosm // ENSMUST00000001452 // Cct3 /// microcosm // ENSMUST00000001549 // Sgca /// microcosm …	mmu-miR-149-5p	mmu-miR-149-5p
20500302	0.71021	5.33373	4.84005	5.25376	4.89833	miRNA-4_0	Mus musculus	2013-12-03	miRNA	miRBase	mmu-miR-149-3p	chr1:92850421-92850442 (+)	22	GAGGGAGGGACGGGGGCGGUGC	MIMAT0016990_st	MIMAT0016990	ENSMUST00000045970 // sense // intron // 1	---	---	mmu-miR-149-3p	mmu-miR-149-3p
20500303	0.687392	1.37958	0.838784	1.51731	0.870996	miRNA-4_0	Mus musculus	2013-12-03	miRNA	miRBase	mmu-miR-150-5p	chr7:45121762-45121783 (+)	22	UCUCCCAACCCUUGUACCAGUG	MIMAT0000160_st	MIMAT0000160	---	mmu-mir-150 // chr7:45121757-45121821 (+) /// mmu-mir-5121 // chr7:45126918-45126991 (-)	MTI // --- // Vegfa /// microcosm // ENSMUST00000000201 // Nalcn /// microcosm // ENSMUST00000000253 // Lhx2 /// microcosm // ENSMUST00000000543 // Grasp /// microcosm // ENSMUST00000001080 // C330016O10Rik /// microcosm // ENSMUST00000001183 // Ftcd /// microcosm // ENSMUST00000001185 // Gmcl1 /// microcosm // ENSMUST00000001194 // Oas1c /// microcosm // ENSMUST00000001253 // Slc26a4 /// microco…	mmu-miR-150-5p	mmu-miR-150-5p
20500304	0.833764	0.701661	0.439371	0.788905	0.458688	miRNA-4_0	Mus musculus	2013-12-03	miRNA	miRBase	mmu-miR-150-3p	chr7:45121798-45121819 (+)	22	CUGGUACAGGCCUGGGGGAUAG	MIMAT0004535_st	MIMAT0004535	---	mmu-mir-150 // chr7:45121757-45121821 (+) /// mmu-mir-5121 // chr7:45126918-45126991 (-)	microcosm // ENSMUST00000000369 // Rem1 /// microcosm // ENSMUST00000000543 // Grasp /// microcosm // ENSMUST00000000755 // Sult5a1 /// microcosm // ENSMUST00000000808 // Il12rb1 /// microcosm // ENSMUST00000000895 // Apba2bp /// microcosm // ENSMUST00000001113 // Samd9l /// microcosm // ENSMUST00000001181 // Col6a2 /// microcosm // ENSMUST00000001365 // Yars /// microcosm // ENSMUST00000001387 /…	mmu-miR-150-3p	mmu-miR-150-3p
20500305	1.34312	0.226576	0.652166	0.151262	0.657213	miRNA-4_0	Mus musculus	2013-12-03	miRNA	miRBase	mmu-miR-151-5p	chr15:73254855-73254875 (-)	21	UCGAGGAGCUCACAGUCUAGU	MIMAT0004536_st	MIMAT0004536	ENSMUST00000110036 // sense // intron // 22 /// ENSMUST00000170939 // sense // intron // 23	---	microcosm // ENSMUST00000000175 // Sdhd /// microcosm // ENSMUST00000000348 // Rtcd1 /// microcosm // ENSMUST00000000449 // Mkrn2 /// microcosm // ENSMUST00000000451 // Raf1 /// microcosm // ENSMUST00000000543 // Grasp /// microcosm // ENSMUST00000000755 // Sult5a1 /// microcosm // ENSMUST00000000793 // Polr3d /// microcosm // ENSMUST00000000822 // Car4 /// microcosm // ENSMUST00000000926 // Vpre…	mmu-miR-151-5p	mmu-miR-151-5p
20500306	1.16676	0.32812	0.550622	0.254379	0.554096	miRNA-4_0	Mus musculus	2013-12-03	miRNA	miRBase	mmu-miR-151-3p	chr15:73254820-73254840 (-)	21	CUAGACUGAGGCUCCUUGAGG	MIMAT0000161_st	MIMAT0000161	ENSMUST00000110036 // sense // intron // 22 /// ENSMUST00000170939 // sense // intron // 23	---	microcosm // ENSMUST00000000317 // Ckmt1 /// microcosm // ENSMUST00000000769 // Serpinf1 /// microcosm // ENSMUST00000000895 // Apba2bp /// microcosm // ENSMUST00000001002 // Heatr6 /// microcosm // ENSMUST00000001126 // Slc46a1 /// microcosm // ENSMUST00000001130 // Og9x /// microcosm // ENSMUST00000001452 // Cct3 /// microcosm // ENSMUST00000001513 // Tubb6 /// microcosm // ENSMUST00000001620 /…	mmu-miR-151-3p	mmu-miR-151-3p
20500307	1	1.10918	1.10918	1.15562	1.1262	miRNA-4_0	Mus musculus	2013-12-03	miRNA	miRBase	mmu-miR-152-5p	chr11:96850400-96850423 (+)	24	UAGGUUCUGUGAUACACUCCGACU	MIMAT0016991_st	MIMAT0016991	ENSMUST00000018816 // sense // intron // 1 /// ENSMUST00000145633 // sense // intron // 1 /// ENSMUST00000155696 // sense // intron // 1 /// OTTMUST00000003223 // sense // intron // 1 /// OTTMUST00000003413 // sense // intron // 1 /// OTTMUST00000003414 // sense // intron // 1	---	---	mmu-miR-152-5p	mmu-miR-152-5p
20500308	1.16675	0.598518	0.821019	0.631986	0.931704	miRNA-4_0	Mus musculus	2013-12-03	miRNA	miRBase	mmu-miR-152-3p	chr11:96850439-96850459 (+)	21	UCAGUGCAUGACAGAACUUGG	MIMAT0000162_st	MIMAT0000162	ENSMUST00000018816 // sense // intron // 1 /// ENSMUST00000145633 // sense // intron // 1 /// ENSMUST00000155696 // sense // intron // 1 /// OTTMUST00000003223 // sense // intron // 1 /// OTTMUST00000003413 // sense // intron // 1 /// OTTMUST00000003414 // sense // intron // 1	---	MTI // --- // Camk2a /// microcosm // ENSMUST00000000031 // H19 /// microcosm // ENSMUST00000000348 // Rtcd1 /// microcosm // ENSMUST00000000776 // Tubgcp3 /// microcosm // ENSMUST00000001044 // Snapap /// microcosm // ENSMUST00000001080 // C330016O10Rik /// microcosm // ENSMUST00000001083 // Nola2 /// microcosm // ENSMUST00000001194 // Oas1c /// microcosm // ENSMUST00000001284 // Usf1 /// microc…	mmu-miR-152-3p	mmu-miR-152-3p
20500309	1	0.821019	0.821019	0.739668	0.783478	miRNA-4_0	Mus musculus	2013-12-03	miRNA	miRBase	mmu-miR-153-5p	chr12:117250827-117250843 (+)	17	UUUGUGACGUUGCAGCU	MIMAT0016992_st	MIMAT0016992	ENSMUST00000070733 // sense // intron // 19	---	---	mmu-miR-153-5p	mmu-miR-153-5p
20500310	1	0.9424	0.9424	0.958465	1.00228	miRNA-4_0	Mus musculus	2013-12-03	miRNA	miRBase	mmu-miR-153-3p	chr12:117250860-117250881 (+)	22	UUGCAUAGUCACAAAAGUGAUC	MIMAT0000163_st	MIMAT0000163	ENSMUST00000070733 // sense // intron // 19	---	MTI // --- // Tbx3 /// microcosm // ENSMUST00000000161 // Itgb2l /// microcosm // ENSMUST00000000305 // Tpd52l1 /// microcosm // ENSMUST00000000419 // Lck /// microcosm // ENSMUST00000001112 // Grk4 /// microcosm // ENSMUST00000001178 // Mcm3ap /// microcosm // ENSMUST00000001183 // Ftcd /// microcosm // ENSMUST00000001242 // D10Jhu81e /// microcosm // ENSMUST00000001254 // Slc26a3 /// microcosm …	mmu-miR-153-3p	mmu-miR-153-3p
20500311	1.19938	0.833927	1.09622	0.790139	0.982619	miRNA-4_0	Mus musculus	2013-12-03	miRNA	miRBase	mmu-miR-154-5p	chr12:109738438-109738459 (+)	22	UAGGUUAUCCGUGUUGCCUUCG	MIMAT0000164_st	MIMAT0000164	ENSMUST00000083514 // sense // exon // 1 /// ENSMUST00000181496 // sense // intron // 1 /// ENSMUST00000181543 // sense // intron // 2 /// ENSMUST00000182185 // sense // intron // 7 /// ENSMUST00000182231 // sense // intron // 1 /// ENSMUST00000182268 // sense // intron // 2 /// ENSMUST00000182499 // sense // intron // 8 /// ENSMUST00000183116 // sense // intron // 2 /// ENSMUST00000183144 // sen…	mmu-mir-134 // chr12:109734139-109734209 (+) /// mmu-mir-154 // chr12:109738433-109738498 (+) /// mmu-mir-377 // chr12:109740510-109740577 (+) /// mmu-mir-382 // chr12:109733771-109733846 (+) /// mmu-mir-409 // chr12:109743158-109743236 (+) /// mmu-mir-410 // chr12:109743715-109743795 (+) /// mmu-mir-412 // chr12:109743289-109743368 (+) /// mmu-mir-485 // chr12:109734902-109734974 (+) /// mmu-mir…	microcosm // ENSMUST00000000221 // Scnn1g /// microcosm // ENSMUST00000000253 // Lhx2 /// microcosm // ENSMUST00000000388 // Ccm2 /// microcosm // ENSMUST00000000542 // Acvrl1 /// microcosm // ENSMUST00000000746 // Dnmt3l /// microcosm // ENSMUST00000000783 // Oprm1 /// microcosm // ENSMUST00000001713 // Gstt1 /// microcosm // ENSMUST00000001824 // Folh1 /// microcosm // ENSMUST00000001836 // Pwp…	mmu-miR-154-5p	mmu-miR-154-5p
20500312	1.22104	0.608224	0.89633	0.517098	0.767141	miRNA-4_0	Mus musculus	2013-12-03	miRNA	miRBase	mmu-miR-154-3p	chr12:109738474-109738495 (+)	22	AAUCAUACACGGUUGACCUAUU	MIMAT0004537_st	MIMAT0004537	ENSMUST00000083514 // sense // exon // 1 /// ENSMUST00000181496 // sense // intron // 1 /// ENSMUST00000181543 // sense // intron // 2 /// ENSMUST00000182185 // sense // intron // 7 /// ENSMUST00000182231 // sense // intron // 1 /// ENSMUST00000182268 // sense // intron // 2 /// ENSMUST00000182499 // sense // intron // 8 /// ENSMUST00000183116 // sense // intron // 2 /// ENSMUST00000183144 // sen…	mmu-mir-134 // chr12:109734139-109734209 (+) /// mmu-mir-154 // chr12:109738433-109738498 (+) /// mmu-mir-377 // chr12:109740510-109740577 (+) /// mmu-mir-382 // chr12:109733771-109733846 (+) /// mmu-mir-409 // chr12:109743158-109743236 (+) /// mmu-mir-410 // chr12:109743715-109743795 (+) /// mmu-mir-412 // chr12:109743289-109743368 (+) /// mmu-mir-485 // chr12:109734902-109734974 (+) /// mmu-mir…	microcosm // ENSMUST00000000394 // Tbrg4 /// microcosm // ENSMUST00000000896 // Pxmp4 /// microcosm // ENSMUST00000001254 // Slc26a3 /// microcosm // ENSMUST00000001412 // Ccdc132 /// microcosm // ENSMUST00000001818 // Crnkl1 /// microcosm // ENSMUST00000002087 // Pnck /// microcosm // ENSMUST00000002391 // Tm9sf1 /// microcosm // ENSMUST00000002413 // Tmem161a /// microcosm // ENSMUST00000002923…	mmu-miR-154-3p	mmu-miR-154-3p
20500313	1.21294	0.714569	0.993074	0.718609	0.847154	miRNA-4_0	Mus musculus	2013-12-03	miRNA	miRBase	mmu-miR-155-5p	chr16:84714143-84714165 (+)	23	UUAAUGCUAAUUGUGAUAGGGGU	MIMAT0000165_st	MIMAT0000165	ENSMUST00000180991 // sense // exon // 2	---	MTI // --- // Pias3 /// microcosm // ENSMUST00000000003 // Pbsn /// microcosm // ENSMUST00000000171 // Pih1d2 /// microcosm // ENSMUST00000000811 // Kcnn3 /// microcosm // ENSMUST00000001081 // Rmnd5b /// microcosm // ENSMUST00000001258 // Uhrf1 /// microcosm // ENSMUST00000001365 // Yars /// microcosm // ENSMUST00000001412 // Ccdc132 /// microcosm // ENSMUST00000001460 // Snd1 /// microcosm // E…	mmu-miR-155-5p	mmu-miR-155-5p
20500314	0.833763	1.07354	0.811255	1.14548	0.815262	miRNA-4_0	Mus musculus	2013-12-03	miRNA	miRBase	mmu-miR-155-3p	chr16:84714182-84714202 (+)	21	CUCCUACCUGUUAGCAUUAAC	MIMAT0016993_st	MIMAT0016993	ENSMUST00000180991 // sense // exon // 2	---	---	mmu-miR-155-3p	mmu-miR-155-3p
20500315	1	0.709768	0.709768	0.621241	0.665051	miRNA-4_0	Arabidopsis thaliana	2013-12-03	miRNA	miRBase	ath-miR156a	chr2:10676534-10676553 (-)	20	UGACAGAAGAGAGUGAGCAC	MIMAT0000166_st	MIMAT0000166	---	---	MTI // --- // SPL3	ath-miR156a	ath-miR156a
20500316	1	0.709768	0.709768	0.621241	0.665051	miRNA-4_0	Arabidopsis thaliana	2013-12-03	miRNA	miRBase	ath-miR156b	chr4:15074945-15074964 (+)	20	UGACAGAAGAGAGUGAGCAC	MIMAT0000167_st	MIMAT0000167	---	---	---	ath-miR156b	ath-miR156b
20500317	1	0.709768	0.709768	0.621241	0.665051	miRNA-4_0	Arabidopsis thaliana	2013-12-03	miRNA	miRBase	ath-miR156c	chr4:15415491-15415510 (-)	20	UGACAGAAGAGAGUGAGCAC	MIMAT0000168_st	MIMAT0000168	---	---	---	ath-miR156c	ath-miR156c
20500318	1	0.709768	0.709768	0.621241	0.665051	miRNA-4_0	Arabidopsis thaliana	2013-12-03	miRNA	miRBase	ath-miR156d	chr5:3456713-3456732 (-)	20	UGACAGAAGAGAGUGAGCAC	MIMAT0000169_st	MIMAT0000169	---	---	MTI // --- // AT1G27360	ath-miR156d	ath-miR156d
20500319	1	0.709768	0.709768	0.621241	0.665051	miRNA-4_0	Arabidopsis thaliana	2013-12-03	miRNA	miRBase	ath-miR156e	chr5:3867213-3867232 (+)	20	UGACAGAAGAGAGUGAGCAC	MIMAT0000170_st	MIMAT0000170	---	---	---	ath-miR156e	ath-miR156e
20500320	1	0.709768	0.709768	0.621241	0.665051	miRNA-4_0	Arabidopsis thaliana	2013-12-03	miRNA	miRBase	ath-miR156f	chr5:9136126-9136145 (+)	20	UGACAGAAGAGAGUGAGCAC	MIMAT0000171_st	MIMAT0000171	---	---	MTI // --- // SPL9	ath-miR156f	ath-miR156f
20500321	1	1.08645	1.08645	1.18121	0.922194	miRNA-4_0	Arabidopsis thaliana	2013-12-03	miRNA	miRBase	ath-miR157a	chr1:24913276-24913296 (-)	21	UUGACAGAAGAUAGAGAGCAC	MIMAT0000172_st	MIMAT0000172	---	ath-MIR157a // chr1:24913202-24913299 (-) /// ath-MIR157b // chr1:24921086-24921217 (+)	MTI // --- // SPL3	ath-miR157a	ath-miR157a
20500322	1	1.08645	1.08645	1.18121	0.922194	miRNA-4_0	Arabidopsis thaliana	2013-12-03	miRNA	miRBase	ath-miR157b	chr1:24921104-24921124 (+)	21	UUGACAGAAGAUAGAGAGCAC	MIMAT0000173_st	MIMAT0000173	---	ath-MIR157a // chr1:24913202-24913299 (-) /// ath-MIR157b // chr1:24921086-24921217 (+)	---	ath-miR157b	ath-miR157b
20500323	1	1.08645	1.08645	1.18121	0.922194	miRNA-4_0	Arabidopsis thaliana	2013-12-03	miRNA	miRBase	ath-miR157c	chr3:6244673-6244693 (-)	21	UUGACAGAAGAUAGAGAGCAC	MIMAT0000174_st	MIMAT0000174	---	---	---	ath-miR157c	ath-miR157c
20500324	1.19938	1.23056	1.49285	1.31198	1.50446	miRNA-4_0	Arabidopsis thaliana	2013-12-03	miRNA	miRBase	ath-miR157d	chr1:18026989-18027008 (-)	20	UGACAGAAGAUAGAGAGCAC	MIMAT0000175_st	MIMAT0000175	---	---	---	ath-miR157d	ath-miR157d
20500325	1	0.821019	0.821019	0.903377	0.85113	miRNA-4_0	Arabidopsis thaliana	2013-12-03	miRNA	miRBase	ath-miR158a	chr3:3366349-3366368 (-)	20	UCCCAAAUGUAGACAAAGCA	MIMAT0000176_st	MIMAT0000176	---	---	---	ath-miR158a	ath-miR158a
20500326	1	0.468971	0.468971	0.40717	0.45098	miRNA-4_0	Arabidopsis thaliana	2013-12-03	miRNA	miRBase	ath-miR159a	chr1:27713234-27713254 (-)	21	UUUGGAUUGAAGGGAGCUCUA	MIMAT0000177_st	MIMAT0000177	---	---	MTI // --- // MYB120	ath-miR159a	ath-miR159a
20500327	1	0.672002	0.672002	0.588696	0.697596	miRNA-4_0	Arabidopsis thaliana	2013-12-03	miRNA	miRBase	ath-miR160a	chr2:16340282-16340302 (+)	21	UGCCUGGCUCCCUGUAUGCCA	MIMAT0000178_st	MIMAT0000178	---	---	MTI // --- // ARF10	ath-miR160a	ath-miR160a
20500328	1	0.672002	0.672002	0.588696	0.697596	miRNA-4_0	Arabidopsis thaliana	2013-12-03	miRNA	miRBase	ath-miR160b	chr4:9888986-9889006 (+)	21	UGCCUGGCUCCCUGUAUGCCA	MIMAT0000179_st	MIMAT0000179	---	---	MTI // --- // ARF10	ath-miR160b	ath-miR160b
20500329	1	0.672002	0.672002	0.588696	0.697596	miRNA-4_0	Arabidopsis thaliana	2013-12-03	miRNA	miRBase	ath-miR160c	chr5:19009158-19009178 (-)	21	UGCCUGGCUCCCUGUAUGCCA	MIMAT0000180_st	MIMAT0000180	---	---	MTI // --- // ARF10	ath-miR160c	ath-miR160c
20500330	1.19938	0.672002	0.934292	0.686642	0.879122	miRNA-4_0	Arabidopsis thaliana	2013-12-03	miRNA	miRBase	ath-miR161.2	chr1:17825722-17825742 (+)	21	UCAAUGCAUUGAAAGUGACUA	MIMAT0006779_st	MIMAT0006779	---	---	---	ath-miR161.2	ath-miR161.2
20500331	1	0.934292	0.934292	0.94799	0.918562	miRNA-4_0	Arabidopsis thaliana	2013-12-03	miRNA	miRBase	ath-miR161.1	chr1:17825731-17825751 (+)	21	UGAAAGUGACUACAUCGGGGU	MIMAT0000181_st	MIMAT0000181	---	---	---	ath-miR161.1	ath-miR161.1
20500332	1.18325	0.821019	1.06378	0.737737	1.03746	miRNA-4_0	Arabidopsis thaliana	2013-12-03	miRNA	miRBase	ath-miR162a	chr5:2634936-2634956 (-)	21	UCGAUAAACCUCUGCAUCCAG	MIMAT0000182_st	MIMAT0000182	---	ath-MIR162a // chr5:2634905-2635044 (-) /// ath-MIR834 // chr5:2641426-2641674 (-)	---	ath-miR162a	ath-miR162a
20500333	1.18325	0.821019	1.06378	0.737737	1.03746	miRNA-4_0	Arabidopsis thaliana	2013-12-03	miRNA	miRBase	ath-miR162b	chr5:7740610-7740630 (-)	21	UCGAUAAACCUCUGCAUCCAG	MIMAT0000183_st	MIMAT0000183	---	---	---	ath-miR162b	ath-miR162b
20500334	0.833764	0.883421	0.621132	0.923534	0.593317	miRNA-4_0	Arabidopsis thaliana	2013-12-03	miRNA	miRBase	ath-miR163	chr1:24884359-24884382 (+)	24	UUGAAGAGGACUUGGAACUUCGAU	MIMAT0000184_st	MIMAT0000184	---	---	MTI // --- // AT1G66720	ath-miR163	ath-miR163
20500335	1.18326	0.449135	0.691897	0.498775	0.748818	miRNA-4_0	Arabidopsis thaliana	2013-12-03	miRNA	miRBase	ath-miR164a	chr2:19520770-19520790 (+)	21	UGGAGAAGCAGGGCACGUGCA	MIMAT0000185_st	MIMAT0000185	---	---	MTI // --- // CUC2	ath-miR164a	ath-miR164a
20500336	1.18326	0.449135	0.691897	0.498775	0.748818	miRNA-4_0	Arabidopsis thaliana	2013-12-03	miRNA	miRBase	ath-miR164b	chr5:287586-287606 (+)	21	UGGAGAAGCAGGGCACGUGCA	MIMAT0000186_st	MIMAT0000186	---	---	MTI // --- // CUC2	ath-miR164b	ath-miR164b
20500337	1.45477	1.08645	1.62725	1.11989	1.54923	miRNA-4_0	Arabidopsis thaliana	2013-12-03	miRNA	miRBase	ath-miR165a	chr1:78932-78952 (-)	21	UCGGACCAGGCUUCAUCCCCC	MIMAT0000187_st	MIMAT0000187	---	---	---	ath-miR165a	ath-miR165a
20500338	1.45477	1.08645	1.62725	1.11989	1.54923	miRNA-4_0	Arabidopsis thaliana	2013-12-03	miRNA	miRBase	ath-miR165b	chr4:369856-369876 (-)	21	UCGGACCAGGCUUCAUCCCCC	MIMAT0000188_st	MIMAT0000188	---	---	---	ath-miR165b	ath-miR165b
20500339	2.08181	1.61032	2.66815	1.68593	2.55327	miRNA-4_0	Arabidopsis thaliana	2013-12-03	miRNA	miRBase	ath-miR166a	chr2:19176241-19176261 (+)	21	UCGGACCAGGCUUCAUUCCCC	MIMAT0000189_st	MIMAT0000189	---	---	---	ath-miR166a	ath-miR166a
20500340	2.08181	1.61032	2.66815	1.68593	2.55327	miRNA-4_0	Arabidopsis thaliana	2013-12-03	miRNA	miRBase	ath-miR166b	chr3:22922301-22922321 (+)	21	UCGGACCAGGCUUCAUUCCCC	MIMAT0000190_st	MIMAT0000190	---	---	---	ath-miR166b	ath-miR166b
20500341	2.08181	1.61032	2.66815	1.68593	2.55327	miRNA-4_0	Arabidopsis thaliana	2013-12-03	miRNA	miRBase	ath-miR166c	chr5:2838737-2838757 (+)	21	UCGGACCAGGCUUCAUUCCCC	MIMAT0000191_st	MIMAT0000191	---	ath-MIR166c // chr5:2838635-2838773 (+) /// ath-MIR166d // chr5:2840622-2840734 (+)	---	ath-miR166c	ath-miR166c
20500342	2.08181	1.61032	2.66815	1.68593	2.55327	miRNA-4_0	Arabidopsis thaliana	2013-12-03	miRNA	miRBase	ath-miR166d	chr5:2840708-2840728 (+)	21	UCGGACCAGGCUUCAUUCCCC	MIMAT0000192_st	MIMAT0000192	---	ath-MIR166c // chr5:2838635-2838773 (+) /// ath-MIR166d // chr5:2840622-2840734 (+)	---	ath-miR166d	ath-miR166d
20500343	2.08181	1.61032	2.66815	1.68593	2.55327	miRNA-4_0	Arabidopsis thaliana	2013-12-03	miRNA	miRBase	ath-miR166e	chr5:16775524-16775544 (-)	21	UCGGACCAGGCUUCAUUCCCC	MIMAT0000193_st	MIMAT0000193	---	---	---	ath-miR166e	ath-miR166e
20500344	2.08181	1.61032	2.66815	1.68593	2.55327	miRNA-4_0	Arabidopsis thaliana	2013-12-03	miRNA	miRBase	ath-miR166f	chr5:17516378-17516398 (+)	21	UCGGACCAGGCUUCAUUCCCC	MIMAT0000194_st	MIMAT0000194	---	---	---	ath-miR166f	ath-miR166f
20500345	2.08181	1.61032	2.66815	1.68593	2.55327	miRNA-4_0	Arabidopsis thaliana	2013-12-03	miRNA	miRBase	ath-miR166g	chr5:25504882-25504902 (+)	21	UCGGACCAGGCUUCAUUCCCC	MIMAT0000195_st	MIMAT0000195	---	---	---	ath-miR166g	ath-miR166g
20500346	1.18326	0.31799	0.560752	0.409129	0.537675	miRNA-4_0	Arabidopsis thaliana	2013-12-03	miRNA	miRBase	ath-miR167a	chr3:8108090-8108110 (+)	21	UGAAGCUGCCAGCAUGAUCUA	MIMAT0000196_st	MIMAT0000196	---	---	MTI // --- // ARF8	ath-miR167a	ath-miR167a
20500347	1.18326	0.31799	0.560752	0.409129	0.537675	miRNA-4_0	Arabidopsis thaliana	2013-12-03	miRNA	miRBase	ath-miR167b	chr3:23406177-23406197 (+)	21	UGAAGCUGCCAGCAUGAUCUA	MIMAT0000197_st	MIMAT0000197	---	---	MTI // --- // ARF8	ath-miR167b	ath-miR167b
20500348	1.49104	0.514985	1.09131	0.601372	0.921774	miRNA-4_0	Arabidopsis thaliana	2013-12-03	miRNA	miRBase	ath-miR168a	chr4:10578652-10578672 (+)	21	UCGCUUGGUGCAGGUCGGGAA	MIMAT0000198_st	MIMAT0000198	---	---	---	ath-miR168a	ath-miR168a
20500349	1.49104	0.514985	1.09131	0.601372	0.921774	miRNA-4_0	Arabidopsis thaliana	2013-12-03	miRNA	miRBase	ath-miR168b	chr5:18358873-18358893 (-)	21	UCGCUUGGUGCAGGUCGGGAA	MIMAT0000199_st	MIMAT0000199	---	---	---	ath-miR168b	ath-miR168b
20500350	0.724339	1.08645	0.62119	1.03556	0.609082	miRNA-4_0	Arabidopsis thaliana	2013-12-03	miRNA	miRBase	ath-miR169a	chr3:4359182-4359202 (-)	21	CAGCCAAGGAUGACUUGCCGA	MIMAT0000200_st	MIMAT0000200	---	---	MTI // --- // NF-YA2	ath-miR169a	ath-miR169a
20500351	1.65583	0.20674	0.934292	0.168262	0.896122	miRNA-4_0	Arabidopsis thaliana	2013-12-03	miRNA	miRBase	ath-miR170	chr5:26411594-26411614 (-)	21	UGAUUGAGCCGUGUCAAUAUC	MIMAT0000201_st	MIMAT0000201	---	---	---	ath-miR170	ath-miR170
20500352	0.845126	0.975202	0.732441	0.876256	0.640594	miRNA-4_0	Arabidopsis thaliana	2013-12-03	miRNA	miRBase	ath-miR171a	chr3:19073521-19073541 (+)	21	UGAUUGAGCCGCGCCAAUAUC	MIMAT0000202_st	MIMAT0000202	---	---	---	ath-miR171a	ath-miR171a
20500353	1.45477	0.672002	1.2128	0.741107	1.06151	miRNA-4_0	Arabidopsis thaliana	2013-12-03	miRNA	miRBase	ath-miR172a	chr2:11942918-11942938 (-)	21	AGAAUCUUGAUGAUGCUGCAU	MIMAT0000203_st	MIMAT0000203	---	---	---	ath-miR172a	ath-miR172a
20500354	0.833764	0.739368	0.477079	0.788905	0.458688	miRNA-4_0	Arabidopsis thaliana	2013-12-03	miRNA	miRBase	ath-miR172b-5p	chr5:1188278-1188297 (-)	20	GCAGCACCAUUAAGAUUCAC	MIMAT0000204_st	MIMAT0000204	---	---	---	ath-miR172b-5p	ath-miR172b-5p
20500355	1.45477	0.672002	1.2128	0.741107	1.06151	miRNA-4_0	Arabidopsis thaliana	2013-12-03	miRNA	miRBase	ath-miR172b-3p	chr5:1188211-1188231 (-)	21	AGAAUCUUGAUGAUGCUGCAU	MIMAT0000205_st	MIMAT0000205	---	---	MTI // --- // AT3G14770	ath-miR172b-3p	ath-miR172b-3p
20500356	1.22104	0.9424	1.2305	0.995085	1.05715	miRNA-4_0	Arabidopsis thaliana	2013-12-03	miRNA	miRBase	ath-miR173-5p	chr3:8236161-8236182 (+)	22	UUCGCUUGCAGAGAGAAAUCAC	MIMAT0000206_st	MIMAT0000206	---	---	MTI // --- // AT5G10950	ath-miR173-5p	ath-miR173-5p
20500357	1	0.672002	0.672002	0.65786	0.628432	miRNA-4_0	Arabidopsis thaliana	2013-12-03	miRNA	miRBase	ath-miR173-3p	chr3:8236227-8236247 (+)	21	UGAUUCUCUGUGUAAGCGAAA	MIMAT0022843_st	MIMAT0022843	---	---	---	ath-miR173-3p	ath-miR173-3p
20500358	1	0.429241	0.429241	0.43237	0.476179	miRNA-4_0	Arabidopsis thaliana	2013-12-03	miRNA	miRBase	ath-miR159b	chr1:6220813-6220833 (+)	21	UUUGGAUUGAAGGGAGCUCUU	MIMAT0000207_st	MIMAT0000207	---	---	---	ath-miR159b	ath-miR159b
20500359	1.19938	0.550622	0.812912	0.546906	0.739386	miRNA-4_0	Mus musculus	2013-12-03	miRNA	miRBase	mmu-miR-10b-5p	chr2:74726074-74726096 (+)	23	UACCCUGUAGAACCGAAUUUGUG	MIMAT0000208_st	MIMAT0000208	ENSMUST00000047904 // sense // intron // 4 /// ENSMUST00000111983 // sense // intron // 1 /// ENSMUST00000144040 // sense // intron // 5 /// OTTMUST00000040120 // sense // intron // 1 /// OTTMUST00000040121 // sense // intron // 5	---	MTI // --- // Hoxd10 /// microcosm // ENSMUST00000000187 // Fgf6 /// microcosm // ENSMUST00000000430 // Galnt1 /// microcosm // ENSMUST00000000687 // Haao /// microcosm // ENSMUST00000000759 // Chmp1a /// microcosm // ENSMUST00000001080 // C330016O10Rik /// microcosm // ENSMUST00000001183 // Ftcd /// microcosm // ENSMUST00000001538 // Pax9 /// microcosm // ENSMUST00000001648 // Tcea3 /// microcos…	mmu-miR-10b-5p	mmu-miR-10b-5p
20500360	1.27868	0.393186	0.747845	0.231364	0.799019	miRNA-4_0	Mus musculus	2013-12-03	miRNA	miRBase	mmu-miR-10b-3p	chr2:74726114-74726135 (+)	22	CAGAUUCGAUUCUAGGGGAAUA	MIMAT0004538_st	MIMAT0004538	ENSMUST00000047904 // sense // intron // 4 /// ENSMUST00000111983 // sense // intron // 1 /// ENSMUST00000144040 // sense // intron // 5 /// OTTMUST00000040120 // sense // intron // 1 /// OTTMUST00000040121 // sense // intron // 5	---	microcosm // ENSMUST00000000194 // Ccl12 /// microcosm // ENSMUST00000000304 // Hddc2 /// microcosm // ENSMUST00000000348 // Rtcd1 /// microcosm // ENSMUST00000000717 // Tcl1b5 /// microcosm // ENSMUST00000000759 // Chmp1a /// microcosm // ENSMUST00000000939 // Hip1r /// microcosm // ENSMUST00000001178 // Mcm3ap /// microcosm // ENSMUST00000001280 // Gramd1a /// microcosm // ENSMUST00000001825 //…	mmu-miR-10b-3p	mmu-miR-10b-3p
20500361	0.603928	1.32885	0.601296	1.41054	0.665051	miRNA-4_0	Mus musculus	2013-12-03	miRNA	miRBase	mmu-miR-129-5p	chr2:94241419-94241439 (-) // chr6:29022624-29022644 (+)	21	CUUUUUGCGGUCUGGGCUUGC	MIMAT0000209_st	MIMAT0000209	---	mmu-mir-129-2 // chr2:94241364-94241453 (-) /// mmu-mir-129b // chr2:94241378-94241442 (+)	---	mmu-miR-129-5p	mmu-miR-129-5p
20500362	0.687392	1.30582	0.765022	1.30353	0.657213	miRNA-4_0	Mus musculus	2013-12-03	miRNA	miRBase	mmu-miR-129-1-3p	chr6:29022667-29022688 (+)	22	AAGCCCUUACCCCAAAAAGUAU	MIMAT0016994_st	MIMAT0016994	---	---	---	mmu-miR-129-1-3p	mmu-miR-129-1-3p
20500363	0.524625	1.68292	0.752277	1.77355	0.730182	miRNA-4_0	Mus musculus	2013-12-03	miRNA	miRBase	mmu-miR-181a-5p	chr1:137966468-137966490 (+) // chr2:38852741-38852763 (+)	23	AACAUUCAACGCUGUCGGUGAGU	MIMAT0000210_st	MIMAT0000210	ENSMUST00000182127 // sense // intron // 2 /// ENSMUST00000182158 // sense // exon // 1 /// ENSMUST00000182424 // antisense // intron // 1 /// ENSMUST00000182680 // antisense // intron // 1 /// OTTMUST00000113282 // sense // intron // 2 /// OTTMUST00000113287 // antisense // intron // 1 /// OTTMUST00000113288 // antisense // intron // 1 /// OTTMUST00000113293 // sense // exon // 1	mmu-mir-181a-1 // chr1:137966455-137966541 (+) /// mmu-mir-181b-1 // chr1:137966639-137966718 (+)	MTI // --- // Nr6a1 /// microcosm // ENSMUST00000000003 // Pbsn /// microcosm // ENSMUST00000000031 // H19 /// microcosm // ENSMUST00000000049 // Apoh /// microcosm // ENSMUST00000000430 // Galnt1 /// microcosm // ENSMUST00000000834 // Fasl /// microcosm // ENSMUST00000001258 // Uhrf1 /// microcosm // ENSMUST00000001387 // Elavl4 /// microcosm // ENSMUST00000001412 // Ccdc132 /// microcosm // ENS…	mmu-miR-181a-5p	mmu-miR-181a-5p
20500364	0.833764	0.840913	0.578623	0.884313	0.554096	miRNA-4_0	Mus musculus	2013-12-03	miRNA	miRBase	mmu-miR-181a-2-3p	chr2:38852788-38852809 (+)	22	ACCGACCGUUGACUGUACCUUG	MIMAT0005443_st	MIMAT0005443	ENSMUST00000076275 // antisense // intron // 3 /// ENSMUST00000112877 // antisense // intron // 4 /// ENSMUST00000142130 // antisense // intron // 2 /// OTTMUST00000029378 // antisense // intron // 4 /// OTTMUST00000030867 // antisense // intron // 2	mmu-mir-181a-2 // chr2:38852735-38852810 (+) /// mmu-mir-181b-2 // chr2:38853830-38853918 (+)	microcosm // ENSMUST00000000129 // Fert2 /// microcosm // ENSMUST00000000171 // Pih1d2 /// microcosm // ENSMUST00000000206 // 1500005I02Rik /// microcosm // ENSMUST00000000253 // Lhx2 /// microcosm // ENSMUST00000000543 // Grasp /// microcosm // ENSMUST00000000696 // Cd52 /// microcosm // ENSMUST00000000704 // Hoxb6 /// microcosm // ENSMUST00000000767 // Rpa1 /// microcosm // ENSMUST00000000904 /…	mmu-miR-181a-2-3p	mmu-miR-181a-2-3p
20500365	0.833764	0.701661	0.439371	0.693817	0.370566	miRNA-4_0	Mus musculus	2013-12-03	miRNA	miRBase	mmu-miR-182-5p	chr6:30165962-30165986 (-)	25	UUUGGCAAUGGUAGAACUCACACCG	MIMAT0000211_st	MIMAT0000211	---	mmu-mir-182 // chr6:30165918-30165992 (-) /// mmu-mir-183 // chr6:30169668-30169737 (-) /// mmu-mir-96 // chr6:30169446-30169551 (-)	MTI // --- // Tbx1 /// microcosm // ENSMUST00000000163 // Igsf5 /// microcosm // ENSMUST00000000348 // Rtcd1 /// microcosm // ENSMUST00000000356 // Dazap2 /// microcosm // ENSMUST00000000746 // Dnmt3l /// microcosm // ENSMUST00000000809 // Slc5a5 /// microcosm // ENSMUST00000000925 // Smarcb1 /// microcosm // ENSMUST00000001046 // S100a4 /// microcosm // ENSMUST00000001047 // S100a3 /// microcosm…	mmu-miR-182-5p	mmu-miR-182-5p
20500366	0.704635	1.10635	0.601296	1.21061	0.67416	miRNA-4_0	Mus musculus	2013-12-03	miRNA	miRBase	mmu-miR-182-3p	chr6:30165923-30165943 (-)	21	GUGGUUCUAGACUUGCCAACU	MIMAT0016995_st	MIMAT0016995	---	mmu-mir-182 // chr6:30165918-30165992 (-) /// mmu-mir-183 // chr6:30169668-30169737 (-) /// mmu-mir-96 // chr6:30169446-30169551 (-)	---	mmu-miR-182-3p	mmu-miR-182-3p
20500367	1.19938	0.621132	0.883421	0.6402	0.79821	miRNA-4_0	Mus musculus	2013-12-03	miRNA	miRBase	mmu-miR-183-5p	chr6:30169711-30169732 (-)	22	UAUGGCACUGGUAGAAUUCACU	MIMAT0000212_st	MIMAT0000212	---	mmu-mir-182 // chr6:30165918-30165992 (-) /// mmu-mir-183 // chr6:30169668-30169737 (-) /// mmu-mir-96 // chr6:30169446-30169551 (-)	MTI // --- // Taok1 /// microcosm // ENSMUST00000000129 // Fert2 /// microcosm // ENSMUST00000000310 // Pemt /// microcosm // ENSMUST00000000419 // Lck /// microcosm // ENSMUST00000000755 // Sult5a1 /// microcosm // ENSMUST00000000881 // Bcl11a /// microcosm // ENSMUST00000000925 // Smarcb1 /// microcosm // ENSMUST00000000985 // Oxa1l /// microcosm // ENSMUST00000001178 // Mcm3ap /// microcosm //…	mmu-miR-183-5p	mmu-miR-183-5p
20500368	1.45477	0.672002	1.2128	0.730553	1.07206	miRNA-4_0	Mus musculus	2013-12-03	miRNA	miRBase	mmu-miR-183-3p	chr6:30169672-30169693 (-)	22	GUGAAUUACCGAAGGGCCAUAA	MIMAT0004539_st	MIMAT0004539	---	mmu-mir-182 // chr6:30165918-30165992 (-) /// mmu-mir-183 // chr6:30169668-30169737 (-) /// mmu-mir-96 // chr6:30169446-30169551 (-)	microcosm // ENSMUST00000000161 // Itgb2l /// microcosm // ENSMUST00000000194 // Ccl12 /// microcosm // ENSMUST00000000228 // Drp2 /// microcosm // ENSMUST00000000574 // Adora3 /// microcosm // ENSMUST00000001008 // Ccl3 /// microcosm // ENSMUST00000001178 // Mcm3ap /// microcosm // ENSMUST00000001536 // Titf1 /// microcosm // ENSMUST00000001701 // Hoxc11 /// microcosm // ENSMUST00000002079 // Pl…	mmu-miR-183-3p	mmu-miR-183-3p
20500369	0.824694	1.35663	1.07856	1.47898	0.87404	miRNA-4_0	Mus musculus	2013-12-03	miRNA	miRBase	mmu-miR-184-5p	chr9:89802302-89802323 (-)	22	CCUUAUCACUUUUCCAGCCAGC	MIMAT0022690_st	MIMAT0022690	---	---	---	mmu-miR-184-5p	mmu-miR-184-5p
20500370	0.862419	0.788536	0.574998	0.856386	0.429907	miRNA-4_0	Mus musculus	2013-12-03	miRNA	miRBase	mmu-miR-184-3p	chr9:89802263-89802284 (-)	22	UGGACGGAGAACUGAUAAGGGU	MIMAT0000213_st	MIMAT0000213	---	---	MTI // --- // Fzd4 /// microcosm // ENSMUST00000000031 // H19 /// microcosm // ENSMUST00000000128 // Wnt9a /// microcosm // ENSMUST00000000129 // Fert2 /// microcosm // ENSMUST00000000260 // Gmpr /// microcosm // ENSMUST00000000335 // Comt /// microcosm // ENSMUST00000000704 // Hoxb6 /// microcosm // ENSMUST00000000904 // Gnb1l /// microcosm // ENSMUST00000001027 // Aox1 /// microcosm // ENSMUST0…	mmu-miR-184-3p	mmu-miR-184-3p
20500371	1.80854	0.803147	1.65798	0.782195	1.51005	miRNA-4_0	Mus musculus	2013-12-03	miRNA	miRBase	mmu-miR-185-5p	chr16:18327438-18327459 (-)	22	UGGAGAGAAAGGCAGUUCCUGA	MIMAT0000214_st	MIMAT0000214	ENSMUST00000083530 // sense // exon // 1 /// ENSMUST00000115628 // sense // intron // 1 /// ENSMUST00000125287 // sense // intron // 1 /// ENSMUST00000130752 // sense // intron // 1 /// ENSMUST00000134385 // sense // intron // 1 /// OTTMUST00000064221 // sense // intron // 1 /// OTTMUST00000064223 // sense // intron // 1 /// OTTMUST00000064224 // sense // intron // 1 /// OTTMUST00000064868 // sen…	---	MTI // --- // Kdm6b /// microcosm // ENSMUST00000000031 // H19 /// microcosm // ENSMUST00000000161 // Itgb2l /// microcosm // ENSMUST00000000253 // Lhx2 /// microcosm // ENSMUST00000000287 // Scpep1 /// microcosm // ENSMUST00000000317 // Ckmt1 /// microcosm // ENSMUST00000000369 // Rem1 /// microcosm // ENSMUST00000000746 // Dnmt3l /// microcosm // ENSMUST00000000926 // Vpreb3 /// microcosm // EN…	mmu-miR-185-5p	mmu-miR-185-5p
20500372	1.22104	0.324918	0.613024	0.367856	0.429917	miRNA-4_0	Mus musculus	2013-12-03	miRNA	miRBase	mmu-miR-185-3p	chr16:18327405-18327425 (-)	21	AGGGGCUGGCUUUCCUCUGGU	MIMAT0016996_st	MIMAT0016996	ENSMUST00000083530 // sense // exon // 1 /// ENSMUST00000115628 // sense // intron // 1 /// ENSMUST00000125287 // sense // intron // 1 /// ENSMUST00000130752 // sense // intron // 1 /// ENSMUST00000134385 // sense // intron // 1 /// OTTMUST00000064221 // sense // intron // 1 /// OTTMUST00000064223 // sense // intron // 1 /// OTTMUST00000064224 // sense // intron // 1 /// OTTMUST00000064868 // sen…	---	---	mmu-miR-185-3p	mmu-miR-185-3p
20500373	0.724339	0.840855	0.375592	0.730553	0.304074	miRNA-4_0	Mus musculus	2013-12-03	miRNA	miRBase	mmu-miR-186-5p	chr3:157544285-157544306 (+)	22	CAAAGAAUUCUCCUUUUGGGCU	MIMAT0000215_st	MIMAT0000215	ENSMUST00000029831 // sense // intron // 8 /// ENSMUST00000106057 // sense // intron // 8 /// ENSMUST00000106058 // sense // intron // 8 /// ENSMUST00000106063 // sense // intron // 8 /// ENSMUST00000152882 // sense // intron // 7 /// OTTMUST00000040344 // sense // intron // 8 /// OTTMUST00000040345 // sense // intron // 8 /// OTTMUST00000040347 // sense // intron // 7	---	microcosm // ENSMUST00000001127 // Poldip2 /// microcosm // ENSMUST00000001599 // Klhl10 /// microcosm // ENSMUST00000001620 // Fxr1h /// microcosm // ENSMUST00000001652 // Bdkrb2 /// microcosm // ENSMUST00000001984 // Ceacam9 /// microcosm // ENSMUST00000002444 // Rfx2 /// microcosm // ENSMUST00000002855 // Kdelr1 /// microcosm // ENSMUST00000002902 // Qtrt1 /// microcosm // ENSMUST00000003154 /…	mmu-miR-186-5p	mmu-miR-186-5p
20500374	1	0.9424	0.9424	0.94799	0.918562	miRNA-4_0	Mus musculus	2013-12-03	miRNA	miRBase	mmu-miR-186-3p	chr3:157544324-157544345 (+)	22	GCCCUAAGGUGAAUUUUUUGGG	MIMAT0004540_st	MIMAT0004540	ENSMUST00000029831 // sense // intron // 8 /// ENSMUST00000106057 // sense // intron // 8 /// ENSMUST00000106058 // sense // intron // 8 /// ENSMUST00000106063 // sense // intron // 8 /// ENSMUST00000152882 // sense // intron // 7 /// OTTMUST00000040344 // sense // intron // 8 /// OTTMUST00000040345 // sense // intron // 8 /// OTTMUST00000040347 // sense // intron // 7	---	microcosm // ENSMUST00000000175 // Sdhd /// microcosm // ENSMUST00000000260 // Gmpr /// microcosm // ENSMUST00000000984 // Slc7a7 /// microcosm // ENSMUST00000001126 // Slc46a1 /// microcosm // ENSMUST00000001561 // Nrip2 /// microcosm // ENSMUST00000001825 // Chordc1 /// microcosm // ENSMUST00000001965 // Kcnh6 /// microcosm // ENSMUST00000002029 // Emd /// microcosm // ENSMUST00000002549 // Abh…	mmu-miR-186-3p	mmu-miR-186-3p
20500375	0.809731	7.01644	6.71195	6.91936	6.80194	miRNA-4_0	Mus musculus	2013-12-03	miRNA	miRBase	mmu-miR-187-5p	chr18:24429147-24429168 (-)	22	AGGCUACAACACAGGACCCGGG	MIMAT0016997_st	MIMAT0016997	---	---	---	mmu-miR-187-5p	mmu-miR-187-5p
20500376	1.30892	0.515578	0.903959	0.567178	0.996512	miRNA-4_0	Mus musculus	2013-12-03	miRNA	miRBase	mmu-miR-187-3p	chr18:24429110-24429131 (-)	22	UCGUGUCUUGUGUUGCAGCCGG	MIMAT0000216_st	MIMAT0000216	---	---	microcosm // ENSMUST00000000058 // Cav2 /// microcosm // ENSMUST00000000129 // Fert2 /// microcosm // ENSMUST00000000186 // Fgf23 /// microcosm // ENSMUST00000000388 // Ccm2 /// microcosm // ENSMUST00000000451 // Raf1 /// microcosm // ENSMUST00000000505 // Mcm7 /// microcosm // ENSMUST00000000542 // Acvrl1 /// microcosm // ENSMUST00000000696 // Cd52 /// microcosm // ENSMUST00000000809 // Slc5a5 /…	mmu-miR-187-3p	mmu-miR-187-3p
20500377	0.662419	3.73454	3.14035	3.78391	3.02828	miRNA-4_0	Mus musculus	2013-12-03	miRNA	miRBase	mmu-miR-188-5p	chrX:7248031-7248051 (-)	21	CAUCCCUUGCAUGGUGGAGGG	MIMAT0000217_st	MIMAT0000217	ENSMUST00000115746 // sense // intron // 3 /// ENSMUST00000128319 // sense // intron // 2 /// ENSMUST00000132126 // sense // intron // 3 /// OTTMUST00000039775 // sense // intron // 2 /// OTTMUST00000039776 // sense // intron // 3 /// OTTMUST00000039777 // sense // intron // 3	mmu-mir-188 // chrX:7247989-7248056 (-) /// mmu-mir-362 // chrX:7241982-7242046 (-) /// mmu-mir-532 // chrX:7248402-7248497 (-) /// mmu-mir-501 // chrX:7241243-7241351 (-)	microcosm // ENSMUST00000000171 // Pih1d2 /// microcosm // ENSMUST00000000793 // Polr3d /// microcosm // ENSMUST00000000984 // Slc7a7 /// microcosm // ENSMUST00000001046 // S100a4 /// microcosm // ENSMUST00000001047 // S100a3 /// microcosm // ENSMUST00000001081 // Rmnd5b /// microcosm // ENSMUST00000001253 // Slc26a4 /// microcosm // ENSMUST00000001256 // Sema6b /// microcosm // ENSMUST0000000136…	mmu-miR-188-5p	mmu-miR-188-5p
20500378	1.18326	0.681767	0.924528	0.665333	0.857813	miRNA-4_0	Mus musculus	2013-12-03	miRNA	miRBase	mmu-miR-188-3p	chrX:7247992-7248012 (-)	21	CUCCCACAUGCAGGGUUUGCA	MIMAT0004541_st	MIMAT0004541	ENSMUST00000115746 // sense // intron // 3 /// ENSMUST00000128319 // sense // intron // 2 /// ENSMUST00000132126 // sense // intron // 3 /// OTTMUST00000039775 // sense // intron // 2 /// OTTMUST00000039776 // sense // intron // 3 /// OTTMUST00000039777 // sense // intron // 3	mmu-mir-188 // chrX:7247989-7248056 (-) /// mmu-mir-362 // chrX:7241982-7242046 (-) /// mmu-mir-532 // chrX:7248402-7248497 (-) /// mmu-mir-501 // chrX:7241243-7241351 (-)	microcosm // ENSMUST00000000102 // Slc25a18 /// microcosm // ENSMUST00000000128 // Wnt9a /// microcosm // ENSMUST00000000129 // Fert2 /// microcosm // ENSMUST00000000206 // 1500005I02Rik /// microcosm // ENSMUST00000000335 // Comt /// microcosm // ENSMUST00000000419 // Lck /// microcosm // ENSMUST00000000543 // Grasp /// microcosm // ENSMUST00000000619 // Clcn4-2 /// microcosm // ENSMUST000000006…	mmu-miR-188-3p	mmu-miR-188-3p
20500379	1.808	0.537876	1.39227	0.673863	1.40172	miRNA-4_0	Mus musculus	2013-12-03	miRNA	miRBase	mmu-miR-24-1-5p	chr13:63301213-63301235 (+)	23	GUGCCUACUGAGCUGAUAUCAGU	MIMAT0000218_st	MIMAT0000218	ENSMUST00000021911 // sense // intron // 15 /// ENSMUST00000159152 // sense // intron // 3 /// ENSMUST00000175000 // antisense // exon // 1 /// OTTMUST00000076332 // sense // intron // 3	mmu-mir-23b // chr13:63300484-63300557 (+) /// mmu-mir-27b // chr13:63300712-63300784 (+) /// mmu-mir-24-1 // chr13:63301208-63301275 (+) /// mmu-mir-3074-1 // chr13:63301199-63301283 (-)	microcosm // ENSMUST00000000809 // Slc5a5 /// microcosm // ENSMUST00000001365 // Yars /// microcosm // ENSMUST00000001652 // Bdkrb2 /// microcosm // ENSMUST00000001834 // D10Wsu52e /// microcosm // ENSMUST00000001837 // Fbxo7 /// microcosm // ENSMUST00000002029 // Emd /// microcosm // ENSMUST00000002914 // Chaf1a /// microcosm // ENSMUST00000002976 // Il17ra /// microcosm // ENSMUST00000003550 //…	mmu-miR-24-1-5p	mmu-miR-24-1-5p
20500380	1.58926	0.739369	1.40772	0.707865	1.34437	miRNA-4_0	Mus musculus	2013-12-03	miRNA	miRBase	mmu-miR-24-3p	chr13:63301251-63301272 (+) // chr8:84208875-84208896 (+)	22	UGGCUCAGUUCAGCAGGAACAG	MIMAT0000219_st	MIMAT0000219	ENSMUST00000180630 // sense // exon // 1 /// OTTMUST00000112758 // sense // exon // 1	mmu-mir-23a // chr8:84208518-84208592 (+) /// mmu-mir-24-2 // chr8:84208815-84208921 (+) /// mmu-mir-27a // chr8:84208672-84208758 (+) /// mmu-mir-3074-2 // chr8:84208825-84208907 (-)	MTI // --- // Entpd6 /// microcosm // ENSMUST00000000260 // Gmpr /// microcosm // ENSMUST00000000314 // Cdh4 /// microcosm // ENSMUST00000000466 // Adfp /// microcosm // ENSMUST00000000759 // Chmp1a /// microcosm // ENSMUST00000000811 // Kcnn3 /// microcosm // ENSMUST00000000889 // Il4 /// microcosm // ENSMUST00000000894 // E2f1 /// microcosm // ENSMUST00000000910 // Dbh /// microcosm // ENSMUST0…	mmu-miR-24-3p	mmu-miR-24-3p
20500381	0.704636	1.32607	0.821019	1.35955	0.823099	miRNA-4_0	Mus musculus	2013-12-03	miRNA	miRBase	mmu-miR-190a-5p	chr9:67236700-67236721 (-)	22	UGAUAUGUUUGAUAUAUUAGGU	MIMAT0000220_st	MIMAT0000220	ENSMUST00000039662 // sense // intron // 53 /// ENSMUST00000040025 // sense // intron // 53 /// ENSMUST00000102424 // sense // exon // 1	---	MTI // --- // Foxp2 /// microcosm // ENSMUST00000000171 // Pih1d2 /// microcosm // ENSMUST00000000275 // Glra3 /// microcosm // ENSMUST00000000335 // Comt /// microcosm // ENSMUST00000000388 // Ccm2 /// microcosm // ENSMUST00000000450 // Pparg /// microcosm // ENSMUST00000000746 // Dnmt3l /// microcosm // ENSMUST00000000776 // Tubgcp3 /// microcosm // ENSMUST00000001186 // 2610209M04Rik /// micro…	mmu-miR-190a-5p	mmu-miR-190a-5p
20500382	1.22113	1.24128	1.52949	1.30353	1.36559	miRNA-4_0	Mus musculus	2013-12-03	miRNA	miRBase	mmu-miR-190a-3p	chr9:67236664-67236685 (-)	22	ACUAUAUAUCAAGCAUAUUCCU	MIMAT0016998_st	MIMAT0016998	ENSMUST00000039662 // sense // intron // 53 /// ENSMUST00000040025 // sense // intron // 53 /// ENSMUST00000102424 // sense // exon // 1	---	---	mmu-miR-190a-3p	mmu-miR-190a-3p
20500383	1	0.752277	0.752277	0.620215	0.664025	miRNA-4_0	Mus musculus	2013-12-03	miRNA	miRBase	mmu-miR-191-5p	chr9:108568325-108568347 (+)	23	CAACGGAAUCCCAAAAGCAGCUG	MIMAT0000221_st	MIMAT0000221	ENSMUST00000175174 // antisense // exon // 1	mmu-mir-191 // chr9:108568319-108568392 (+) /// mmu-mir-425 // chr9:108568777-108568861 (+)	MTI // --- // Mxi1 /// microcosm // ENSMUST00000000253 // Lhx2 /// microcosm // ENSMUST00000000271 // Mid2 /// microcosm // ENSMUST00000000365 // Mcts1 /// microcosm // ENSMUST00000000754 // Spg7 /// microcosm // ENSMUST00000000895 // Apba2bp /// microcosm // ENSMUST00000000896 // Pxmp4 /// microcosm // ENSMUST00000000925 // Smarcb1 /// microcosm // ENSMUST00000001051 // S100a6 /// microcosm // E…	mmu-miR-191-5p	mmu-miR-191-5p
20500384	0.824445	1.36981	1.09131	1.36749	0.943083	miRNA-4_0	Mus musculus	2013-12-03	miRNA	miRBase	mmu-miR-191-3p	chr9:108568367-108568388 (+)	22	GCUGCACUUGGAUUUCGUUCCC	MIMAT0004542_st	MIMAT0004542	ENSMUST00000175174 // antisense // exon // 1	mmu-mir-191 // chr9:108568319-108568392 (+) /// mmu-mir-425 // chr9:108568777-108568861 (+)	microcosm // ENSMUST00000000449 // Mkrn2 /// microcosm // ENSMUST00000000769 // Serpinf1 /// microcosm // ENSMUST00000000924 // Mmp11 /// microcosm // ENSMUST00000001184 // Mxd1 /// microcosm // ENSMUST00000001253 // Slc26a4 /// microcosm // ENSMUST00000001547 // Col1a1 /// microcosm // ENSMUST00000001608 // Hlxb9 /// microcosm // ENSMUST00000001677 // Brpf1 /// microcosm // ENSMUST00000002403 //…	mmu-miR-191-3p	mmu-miR-191-3p
20500385	0.857078	0.793017	0.570516	0.792709	0.645701	miRNA-4_0	Homo sapiens	2013-12-03	miRNA	miRBase	hsa-miR-192-5p	chr11:64658675-64658695 (-)	21	CUGACCUAUGAAUUGACAGCC	MIMAT0000222_st	MIMAT0000222	---	hsa-mir-192 // chr11:64658609-64658718 (-) /// hsa-mir-194-2 // chr11:64658827-64658911 (-) /// hsa-mir-6750 // chr11:64665835-64665909 (-)	MTI // --- // RCC2 /// microcosm // ENST00000014761 // RWDD2 /// microcosm // ENST00000016913 // MS4A12 /// microcosm // ENST00000043410 // PHF23 /// microcosm // ENST00000050961 // ZFHX4 /// microcosm // ENST00000056233 // NFE2L3 /// microcosm // ENST00000064571 // CBLN4 /// microcosm // ENST00000072644 // YIPF1 /// microcosm // ENST00000161863 // YTHDC2 /// microcosm // ENST00000166345 // TRIP1…	hsa-miR-192-5p	hsa-miR-192-5p
20500386	1.52719	0.498298	1.10918	0.40717	1.11598	miRNA-4_0	Homo sapiens	2013-12-03	miRNA	miRBase	hsa-miR-192-3p	chr11:64658631-64658652 (-)	22	CUGCCAAUUCCAUAGGUCACAG	MIMAT0004543_st	MIMAT0004543	---	hsa-mir-192 // chr11:64658609-64658718 (-) /// hsa-mir-194-2 // chr11:64658827-64658911 (-) /// hsa-mir-6750 // chr11:64665835-64665909 (-)	microcosm // ENST00000003100 // CYP51A1 /// microcosm // ENST00000004921 // CCL18 /// microcosm // ENST00000008527 // CRY1 /// microcosm // ENST00000019019 // FTSJ1 /// microcosm // ENST00000023939 // C20orf43 /// microcosm // ENST00000066465 // SUHW3 /// microcosm // ENST00000082468 // BTN3A1 /// microcosm // ENST00000086933 // GSCL /// microcosm // ENST00000177648 // ALPK1 /// microcosm // ENST…	hsa-miR-192-3p	hsa-miR-192-3p
20500387	0.629225	1.15519	0.486843	1.17861	0.575892	miRNA-4_0	Mus musculus	2013-12-03	miRNA	miRBase	mmu-miR-193a-5p	chr11:79711975-79711996 (+)	22	UGGGUCUUUGCGGGCAAGAUGA	MIMAT0004544_st	MIMAT0004544	---	---	microcosm // ENSMUST00000000031 // H19 /// microcosm // ENSMUST00000000310 // Pemt /// microcosm // ENSMUST00000000317 // Ckmt1 /// microcosm // ENSMUST00000000388 // Ccm2 /// microcosm // ENSMUST00000000394 // Tbrg4 /// microcosm // ENSMUST00000000718 // Tcl1b4 /// microcosm // ENSMUST00000000754 // Spg7 /// microcosm // ENSMUST00000000904 // Gnb1l /// microcosm // ENSMUST00000000910 // Dbh /// …	mmu-miR-193a-5p	mmu-miR-193a-5p
20500388	1.22104	0.891367	1.17947	1.12426	1.18632	miRNA-4_0	Mus musculus	2013-12-03	miRNA	miRBase	mmu-miR-193a-3p	chr11:79712009-79712030 (+)	22	AACUGGCCUACAAAGUCCCAGU	MIMAT0000223_st	MIMAT0000223	---	---	microcosm // ENSMUST00000000221 // Scnn1g /// microcosm // ENSMUST00000000687 // Haao /// microcosm // ENSMUST00000000984 // Slc7a7 /// microcosm // ENSMUST00000001046 // S100a4 /// microcosm // ENSMUST00000001059 // Ern1 /// microcosm // ENSMUST00000001127 // Poldip2 /// microcosm // ENSMUST00000001384 // Cnn1 /// microcosm // ENSMUST00000001677 // Brpf1 /// microcosm // ENSMUST00000002275 // Vr…	mmu-miR-193a-3p	mmu-miR-193a-3p
20500389	1.19938	0.672002	0.934292	0.686642	0.879122	miRNA-4_0	Mus musculus	2013-12-03	miRNA	miRBase	mmu-miR-194-5p	chr1:185313325-185313346 (+) // chr19:6264658-6264679 (+)	22	UGUAACAGCAACUCCAUGUGGA	MIMAT0000224_st	MIMAT0000224	---	mmu-mir-192 // chr19:6264844-6264932 (+) /// mmu-mir-194-2 // chr19:6264643-6264728 (+)	microcosm // ENSMUST00000000646 // Sez6 /// microcosm // ENSMUST00000000834 // Fasl /// microcosm // ENSMUST00000000895 // Apba2bp /// microcosm // ENSMUST00000001051 // S100a6 /// microcosm // ENSMUST00000001304 // Ckb /// microcosm // ENSMUST00000001367 // Sync /// microcosm // ENSMUST00000001454 // 0610031J06Rik /// microcosm // ENSMUST00000001551 // Dlx3 /// microcosm // ENSMUST00000001792 //…	mmu-miR-194-5p	mmu-miR-194-5p
20500390	1	1.03542	1.03542	1.14548	0.957927	miRNA-4_0	Mus musculus	2013-12-03	miRNA	miRBase	mmu-miR-194-1-3p	chr1:185313360-185313381 (+)	22	CCAGUGGAGCUGCUGUUACUUC	MIMAT0016999_st	MIMAT0016999	ENSMUST00000027921 // antisense // intron // 12 /// ENSMUST00000110974 // antisense // intron // 12 /// ENSMUST00000110975 // antisense // intron // 12 /// OTTMUST00000051852 // antisense // intron // 12 /// OTTMUST00000051855 // antisense // intron // 12 /// OTTMUST00000051856 // antisense // intron // 12	mmu-mir-194-1 // chr1:185313319-185313385 (+) /// mmu-mir-215 // chr1:185313581-185313692 (+)	---	mmu-miR-194-1-3p	mmu-miR-194-1-3p
20500391	1	0.803147	0.803147	0.835999	0.727691	miRNA-4_0	Mus musculus	2013-12-03	miRNA	miRBase	mmu-miR-195a-5p	chr11:70235062-70235082 (+)	21	UAGCAGCACAGAAAUAUUGGC	MIMAT0000225_st	MIMAT0000225	---	mmu-mir-195a // chr11:70235042-70235135 (+) /// mmu-mir-497 // chr11:70234717-70234800 (+) /// mmu-mir-497b // chr11:70234692-70234816 (-)	MTI // --- // Bcl2 /// microcosm // ENSMUST00000000304 // Hddc2 /// microcosm // ENSMUST00000000394 // Tbrg4 /// microcosm // ENSMUST00000000962 // Hoxa10 /// microcosm // ENSMUST00000001178 // Mcm3ap /// microcosm // ENSMUST00000001347 // Rnd2 /// microcosm // ENSMUST00000001566 // Tubb5 /// microcosm // ENSMUST00000001825 // Chordc1 /// microcosm // ENSMUST00000001826 // Naalad2 /// microcosm /…	mmu-miR-195a-5p	mmu-miR-195a-5p
20500392	1	0.672002	0.672002	0.686642	0.657213	miRNA-4_0	Mus musculus	2013-12-03	miRNA	miRBase	mmu-miR-195a-3p	chr11:70235100-70235121 (+)	22	CCAAUAUUGGCUGUGCUGCUCC	MIMAT0017000_st	MIMAT0017000	---	mmu-mir-195a // chr11:70235042-70235135 (+) /// mmu-mir-497 // chr11:70234717-70234800 (+) /// mmu-mir-497b // chr11:70234692-70234816 (-)	---	mmu-miR-195a-3p	mmu-miR-195a-3p
20500393	1.21294	0.934292	1.2128	0.98743	1.11598	miRNA-4_0	Homo sapiens	2013-12-03	miRNA	miRBase	hsa-miR-196a-5p	chr12:54385546-54385567 (+) // chr17:46709894-46709915 (-)	22	UAGGUAGUUUCAUGUUGUUGGG	MIMAT0000226_st	MIMAT0000226	ENST00000504315 // sense // intron // 1 /// ENST00000513209 // sense // intron // 1 /// OTTHUMT00000358945 // sense // intron // 1 /// OTTHUMT00000358949 // sense // intron // 1	---	MTI // --- // SBNO1 /// microcosm // ENST00000001146 // CYP26B1 /// microcosm // ENST00000005226 // USH1C /// microcosm // ENST00000005386 // NP_078880.1 /// microcosm // ENST00000016913 // MS4A12 /// microcosm // ENST00000025399 // STRAP /// microcosm // ENST00000026218 // PIGQ /// microcosm // ENST00000040584 // HOXC8 /// microcosm // ENST00000042931 // BEST2 /// microcosm // ENST00000053243 //…	hsa-miR-196a-5p	hsa-miR-196a-5p
20500394	1.56028	2.38459	3.0264	2.51024	3.01621	miRNA-4_0	Homo sapiens	2013-12-03	miRNA	miRBase	hsa-miR-197-5p	chr1:110141523-110141545 (+)	23	CGGGUAGAGAGGGCAGUGGGAGG	MIMAT0022691_st	MIMAT0022691	---	---	---	hsa-miR-197-5p	hsa-miR-197-5p
20500395	0.675201	1.36976	0.803147	1.51365	0.768168	miRNA-4_0	Homo sapiens	2013-12-03	miRNA	miRBase	hsa-miR-197-3p	chr1:110141562-110141583 (+)	22	UUCACCACCUUCUCCACCCAGC	MIMAT0000227_st	MIMAT0000227	---	---	MTI // --- // VDAC1 /// microcosm // ENST00000006275 // TRAPPC6A /// microcosm // ENST00000007735 // KRT33A /// microcosm // ENST00000027335 // CDH17 /// microcosm // ENST00000162330 // BCAR1 /// microcosm // ENST00000163059 // COASY /// microcosm // ENST00000191063 // ANKRD16 /// microcosm // ENST00000196482 // ZNF324 /// microcosm // ENST00000200691 // MT3 /// microcosm // ENST00000206514 // SL…	hsa-miR-197-3p	hsa-miR-197-3p
20500396	1.18325	0.821019	1.06378	0.776287	1.02633	miRNA-4_0	Homo sapiens	2013-12-03	miRNA	miRBase	hsa-miR-198	chr3:120114550-120114571 (-)	22	GGUCCAGAGGGGAGAUAGGUUC	MIMAT0000228_st	MIMAT0000228	ENST00000295633 // sense // 3UTR // 11 /// OTTHUMT00000355399 // sense // 3UTR // 11	---	MTI // --- // MYB /// microcosm // ENST00000000233 // ARF5 /// microcosm // ENST00000000412 // M6PR /// microcosm // ENST00000011292 // CPA1 /// microcosm // ENST00000053867 // GRN /// microcosm // ENST00000082468 // BTN3A1 /// microcosm // ENST00000156499 // KLK14 /// microcosm // ENST00000161006 // PRSS22 /// microcosm // ENST00000162749 // TNFRSF1A /// microcosm // ENST00000188790 // FAP /// m…	hsa-miR-198	hsa-miR-198
20500397	0.629225	1.04394	0.375592	1.14548	0.418211	miRNA-4_0	Mus musculus	2013-12-03	miRNA	miRBase	mmu-miR-199a-5p	chr1:162217844-162217866 (+) // chr9:21496537-21496559 (-)	23	CCCAGUGUUCAGACUACCUGUUC	MIMAT0000229_st	MIMAT0000229	ENSMUST00000070330 // antisense // intron // 14 /// ENSMUST00000086074 // antisense // intron // 14 /// ENSMUST00000139662 // sense // exon // 1 /// ENSMUST00000159763 // antisense // intron // 3 /// ENSMUST00000160665 // antisense // intron // 3 /// ENSMUST00000178978 // sense // exon // 1 /// OTTMUST00000073023 // sense // exon // 1 /// OTTMUST00000073026 // antisense // intron // 14 /// OTTMUS…	mmu-mir-214 // chr1:162223368-162223477 (+) /// mmu-mir-199a-2 // chr1:162217814-162217923 (+)	MTI // --- // Hif1a /// microcosm // ENSMUST00000000310 // Pemt /// microcosm // ENSMUST00000000543 // Grasp /// microcosm // ENSMUST00000000550 // Tom1l2 /// microcosm // ENSMUST00000000641 // Sema4f /// microcosm // ENSMUST00000000939 // Hip1r /// microcosm // ENSMUST00000001049 // S100a5 /// microcosm // ENSMUST00000001055 // Icam2 /// microcosm // ENSMUST00000001112 // Grk4 /// microcosm // E…	mmu-miR-199a-5p	mmu-miR-199a-5p
20500398	0.845126	1.06378	0.821019	1.01914	0.783478	miRNA-4_0	Mus musculus	2013-12-03	miRNA	miRBase	mmu-miR-199a-3p	chr1:162217883-162217904 (+) // chr9:21496498-21496519 (-)	22	ACAGUAGUCUGCACAUUGGUUA	MIMAT0000230_st	MIMAT0000230	ENSMUST00000070330 // antisense // intron // 14 /// ENSMUST00000086074 // antisense // intron // 14 /// ENSMUST00000139662 // sense // exon // 1 /// ENSMUST00000159763 // antisense // intron // 3 /// ENSMUST00000160665 // antisense // intron // 3 /// ENSMUST00000178978 // sense // exon // 1 /// OTTMUST00000073023 // sense // exon // 1 /// OTTMUST00000073026 // antisense // intron // 14 /// OTTMUS…	mmu-mir-214 // chr1:162223368-162223477 (+) /// mmu-mir-199a-2 // chr1:162217814-162217923 (+)	MTI // --- // COX2 /// microcosm // ENSMUST00000000153 // Gna12 /// microcosm // ENSMUST00000000219 // Th /// microcosm // ENSMUST00000000310 // Pemt /// microcosm // ENSMUST00000000550 // Tom1l2 /// microcosm // ENSMUST00000000619 // Clcn4-2 /// microcosm // ENSMUST00000000755 // Sult5a1 /// microcosm // ENSMUST00000000776 // Tubgcp3 /// microcosm // ENSMUST00000001047 // S100a3 /// microcosm //…	mmu-miR-199a-3p	mmu-miR-199a-3p
20500399	0.629225	1.04394	0.375592	1.14548	0.418211	miRNA-4_0	Homo sapiens	2013-12-03	miRNA	miRBase	hsa-miR-199a-5p	chr1:172113732-172113754 (-) // chr19:10928145-10928167 (-)	23	CCCAGUGUUCAGACUACCUGUUC	MIMAT0000231_st	MIMAT0000231	ENST00000355305 // antisense // intron // 15 /// ENST00000358155 // antisense // intron // 14 /// ENST00000367731 // antisense // intron // 14 /// ENST00000417354 // sense // intron // 1 /// ENST00000520906 // antisense // intron // 14 /// ENST00000523513 // antisense // intron // 13 /// OTTHUMT00000084529 // antisense // intron // 14 /// OTTHUMT00000084531 // antisense // intron // 15 /// OTTHUM…	hsa-mir-199a-2 // chr1:172113675-172113784 (-) /// hsa-mir-214 // chr1:172107938-172108047 (-) /// hsa-mir-3120 // chr1:172107948-172108028 (+)	MTI // --- // SIRT1 /// microcosm // ENST00000000412 // M6PR /// microcosm // ENST00000009589 // RPS20 /// microcosm // ENST00000056233 // NFE2L3 /// microcosm // ENST00000072644 // YIPF1 /// microcosm // ENST00000081029 // MRPS35 /// microcosm // ENST00000158771 // DERL2 /// microcosm // ENST00000163059 // COASY /// microcosm // ENST00000164305 // PIGB /// microcosm // ENST00000170630 // IL4R //…	hsa-miR-199a-5p	hsa-miR-199a-5p
20500400	0.845126	1.06378	0.821019	1.01914	0.783478	miRNA-4_0	Homo sapiens	2013-12-03	miRNA	miRBase	hsa-miR-199a-3p	chr1:172113694-172113715 (-) // chr19:10928105-10928126 (-)	22	ACAGUAGUCUGCACAUUGGUUA	MIMAT0000232_st	MIMAT0000232	ENST00000355305 // antisense // intron // 15 /// ENST00000358155 // antisense // intron // 14 /// ENST00000367731 // antisense // intron // 14 /// ENST00000417354 // sense // intron // 1 /// ENST00000520906 // antisense // intron // 14 /// ENST00000523513 // antisense // intron // 13 /// OTTHUMT00000084529 // antisense // intron // 14 /// OTTHUMT00000084531 // antisense // intron // 15 /// OTTHUM…	hsa-mir-199a-2 // chr1:172113675-172113784 (-) /// hsa-mir-214 // chr1:172107938-172108047 (-) /// hsa-mir-3120 // chr1:172107948-172108028 (+)	MTI // --- // CAV2 /// microcosm // ENST00000006275 // TRAPPC6A /// microcosm // ENST00000010404 // MGST1 /// microcosm // ENST00000011473 // SYPL1 /// microcosm // ENST00000017003 // XYLT2 /// microcosm // ENST00000019103 // SCTR /// microcosm // ENST00000159060 // NOX3 /// microcosm // ENST00000164305 // PIGB /// microcosm // ENST00000170150 // BPIL1 /// microcosm // ENST00000177648 // ALPK1 //…	hsa-miR-199a-3p	hsa-miR-199a-3p
20500401	1.21294	0.663895	0.9424	0.686642	0.879122	miRNA-4_0	Mus musculus	2013-12-03	miRNA	miRBase	mmu-miR-200b-5p	chr4:156055721-156055742 (-)	22	CAUCUUACUGGGCAGCAUUGGA	MIMAT0004545_st	MIMAT0004545	ENSMUST00000097731 // sense // intron // 1 /// ENSMUST00000138361 // sense // intron // 1 /// OTTMUST00000025771 // sense // intron // 1 /// OTTMUST00000031955 // sense // intron // 1	mmu-mir-200b // chr4:156055681-156055750 (-) /// mmu-mir-200a // chr4:156054896-156054985 (-) /// mmu-mir-429 // chr4:156053905-156053987 (-)	microcosm // ENSMUST00000000028 // Cdc45l /// microcosm // ENSMUST00000000221 // Scnn1g /// microcosm // ENSMUST00000000275 // Glra3 /// microcosm // ENSMUST00000000304 // Hddc2 /// microcosm // ENSMUST00000000412 // Egfl6 /// microcosm // ENSMUST00000001454 // 0610031J06Rik /// microcosm // ENSMUST00000002011 // Esam1 /// microcosm // ENSMUST00000002397 // Gmpr2 /// microcosm // ENSMUST000000024…	mmu-miR-200b-5p	mmu-miR-200b-5p
20500402	1.16676	0.32812	0.550622	0.348381	0.598424	miRNA-4_0	Mus musculus	2013-12-03	miRNA	miRBase	mmu-miR-200b-3p	chr4:156055685-156055706 (-)	22	UAAUACUGCCUGGUAAUGAUGA	MIMAT0000233_st	MIMAT0000233	ENSMUST00000097731 // sense // intron // 1 /// ENSMUST00000138361 // sense // intron // 1 /// OTTMUST00000025771 // sense // intron // 1 /// OTTMUST00000031955 // sense // intron // 1	mmu-mir-200b // chr4:156055681-156055750 (-) /// mmu-mir-200a // chr4:156054896-156054985 (-) /// mmu-mir-429 // chr4:156053905-156053987 (-)	MTI // --- // Flt1 /// microcosm // ENSMUST00000000001 // Gnai3 /// microcosm // ENSMUST00000000003 // Pbsn /// microcosm // ENSMUST00000000201 // Nalcn /// microcosm // ENSMUST00000000633 // Zfp354b /// microcosm // ENSMUST00000000958 // Top1mt /// microcosm // ENSMUST00000001183 // Ftcd /// microcosm // ENSMUST00000001186 // 2610209M04Rik /// microcosm // ENSMUST00000001254 // Slc26a3 /// micro…	mmu-miR-200b-3p	mmu-miR-200b-3p
20500403	1.38057	0.732441	1.1977	0.6803	1.18625	miRNA-4_0	Mus musculus	2013-12-03	miRNA	miRBase	mmu-miR-201-5p	chrX:67988135-67988156 (-)	22	UACUCAGUAAGGCAUUGUUCUU	MIMAT0000234_st	MIMAT0000234	---	mmu-mir-201 // chrX:67988096-67988161 (-) /// mmu-mir-547 // chrX:67988374-67988451 (-)	microcosm // ENSMUST00000000153 // Gna12 /// microcosm // ENSMUST00000000260 // Gmpr /// microcosm // ENSMUST00000000922 // Slc5a4b /// microcosm // ENSMUST00000000940 // Nsun5 /// microcosm // ENSMUST00000001280 // Gramd1a /// microcosm // ENSMUST00000001451 // Smg5 /// microcosm // ENSMUST00000001522 // Def8 /// microcosm // ENSMUST00000002063 // Ap4e1 /// microcosm // ENSMUST00000002070 // 281…	mmu-miR-201-5p	mmu-miR-201-5p
20500404	0.857078	0.793017	0.570516	0.707122	0.560115	miRNA-4_0	Mus musculus	2013-12-03	miRNA	miRBase	mmu-miR-201-3p	chrX:67988099-67988121 (-)	23	UGAACAGUGCCUUUCUGUGUAGG	MIMAT0017001_st	MIMAT0017001	---	mmu-mir-201 // chrX:67988096-67988161 (-) /// mmu-mir-547 // chrX:67988374-67988451 (-)	---	mmu-miR-201-3p	mmu-miR-201-3p
20500405	1.16676	0.439371	0.661873	0.561798	0.509551	miRNA-4_0	Mus musculus	2013-12-03	miRNA	miRBase	mmu-miR-202-5p	chr7:139957732-139957752 (-)	21	UUCCUAUGCAUAUACUUCUUU	MIMAT0004546_st	MIMAT0004546	ENSMUST00000130771 // sense // exon // 2 /// ENSMUST00000134312 // antisense // intron // 3 /// ENSMUST00000139218 // antisense // intron // 1 /// OTTMUST00000078514 // sense // exon // 2 /// OTTMUST00000078515 // antisense // intron // 1 /// OTTMUST00000078516 // antisense // intron // 3	mmu-mir-202 // chr7:139957689-139957760 (-) /// mmu-mir-7686 // chr7:139957566-139957622 (-)	microcosm // ENSMUST00000000201 // Nalcn /// microcosm // ENSMUST00000000219 // Th /// microcosm // ENSMUST00000000365 // Mcts1 /// microcosm // ENSMUST00000000395 // Tmprss2 /// microcosm // ENSMUST00000000746 // Dnmt3l /// microcosm // ENSMUST00000000925 // Smarcb1 /// microcosm // ENSMUST00000001513 // Tubb6 /// microcosm // ENSMUST00000001544 // Loh11cr2a /// microcosm // ENSMUST00000001620 /…	mmu-miR-202-5p	mmu-miR-202-5p
20500406	1	0.803147	0.803147	0.837036	0.807608	miRNA-4_0	Mus musculus	2013-12-03	miRNA	miRBase	mmu-miR-202-3p	chr7:139957695-139957716 (-)	22	AGAGGUAUAGCGCAUGGGAAGA	MIMAT0000235_st	MIMAT0000235	ENSMUST00000130771 // sense // exon // 2 /// ENSMUST00000134312 // antisense // intron // 3 /// ENSMUST00000139218 // antisense // intron // 1 /// OTTMUST00000078514 // sense // exon // 2 /// OTTMUST00000078515 // antisense // intron // 1 /// OTTMUST00000078516 // antisense // intron // 3	mmu-mir-202 // chr7:139957689-139957760 (-) /// mmu-mir-7686 // chr7:139957566-139957622 (-)	microcosm // ENSMUST00000000348 // Rtcd1 /// microcosm // ENSMUST00000000391 // Wap /// microcosm // ENSMUST00000000395 // Tmprss2 /// microcosm // ENSMUST00000000419 // Lck /// microcosm // ENSMUST00000000430 // Galnt1 /// microcosm // ENSMUST00000000445 // Myf5 /// microcosm // ENSMUST00000000573 // Ovgp1 /// microcosm // ENSMUST00000001081 // Rmnd5b /// microcosm // ENSMUST00000001181 // Col6a…	mmu-miR-202-3p	mmu-miR-202-3p
20500407	1	0.570516	0.570516	0.571468	0.463159	miRNA-4_0	Mus musculus	2013-12-03	miRNA	miRBase	mmu-miR-203-5p	chr12:112130889-112130910 (+)	22	AGUGGUUCUUGACAGUUCAACA	MIMAT0004547_st	MIMAT0004547	---	---	microcosm // ENSMUST00000000228 // Drp2 /// microcosm // ENSMUST00000000573 // Ovgp1 /// microcosm // ENSMUST00000000674 // St7 /// microcosm // ENSMUST00000000822 // Car4 /// microcosm // ENSMUST00000001280 // Gramd1a /// microcosm // ENSMUST00000001497 // Cideb /// microcosm // ENSMUST00000001626 // Tnk1 /// microcosm // ENSMUST00000001792 // Il16 /// microcosm // ENSMUST00000002017 // Spnb2 //…	mmu-miR-203-5p	mmu-miR-203-5p
20500408	0.651243	5.04158	4.42284	4.95554	4.47854	miRNA-4_0	Mus musculus	2013-12-03	miRNA	miRBase	mmu-miR-203-3p	chr12:112130927-112130948 (+)	22	GUGAAAUGUUUAGGACCACUAG	MIMAT0000236_st	MIMAT0000236	---	---	MTI // --- // Zfp281 /// microcosm // ENSMUST00000000175 // Sdhd /// microcosm // ENSMUST00000001186 // 2610209M04Rik /// microcosm // ENSMUST00000001836 // Pwp1 /// microcosm // ENSMUST00000001965 // Kcnh6 /// microcosm // ENSMUST00000002551 // Snrpd1 /// microcosm // ENSMUST00000002603 // Scrib /// microcosm // ENSMUST00000002640 // Scin /// microcosm // ENSMUST00000002653 // Ikzf4 /// microcos…	mmu-miR-203-3p	mmu-miR-203-3p
20500409	2.16735	0.633228	1.74916	0.62268	1.55997	miRNA-4_0	Mus musculus	2013-12-03	miRNA	miRBase	mmu-miR-204-5p	chr19:22750610-22750631 (+)	22	UUCCCUUUGUCAUCCUAUGCCU	MIMAT0000237_st	MIMAT0000237	ENSMUST00000037901 // sense // intron // 6 /// ENSMUST00000074770 // sense // intron // 6 /// ENSMUST00000087576 // sense // intron // 6 /// ENSMUST00000099564 // sense // intron // 7 /// ENSMUST00000099566 // sense // intron // 6 /// ENSMUST00000099569 // sense // intron // 6	---	MTI // --- // Hoxb7 /// microcosm // ENSMUST00000000090 // Cox5a /// microcosm // ENSMUST00000000674 // St7 /// microcosm // ENSMUST00000000925 // Smarcb1 /// microcosm // ENSMUST00000001042 // Ilf2 /// microcosm // ENSMUST00000001271 // Ramp2 /// microcosm // ENSMUST00000001365 // Yars /// microcosm // ENSMUST00000001703 // Hoxc8 /// microcosm // ENSMUST00000001746 // Gramd3 /// microcosm // ENS…	mmu-miR-204-5p	mmu-miR-204-5p
20500410	0.704636	1.33898	0.833927	1.40914	0.872685	miRNA-4_0	Mus musculus	2013-12-03	miRNA	miRBase	mmu-miR-204-3p	chr19:22750649-22750669 (+)	21	GCUGGGAAGGCAAAGGGACGU	MIMAT0017002_st	MIMAT0017002	ENSMUST00000037901 // sense // intron // 6 /// ENSMUST00000074770 // sense // intron // 6 /// ENSMUST00000087576 // sense // intron // 6 /// ENSMUST00000099564 // sense // intron // 7 /// ENSMUST00000099566 // sense // intron // 6 /// ENSMUST00000099569 // sense // intron // 6	---	---	mmu-miR-204-3p	mmu-miR-204-3p
20500411	1	0.853821	0.853821	0.887934	0.996835	miRNA-4_0	Mus musculus	2013-12-03	miRNA	miRBase	mmu-miR-205-5p	chr1:193507503-193507524 (-)	22	UCCUUCAUUCCACCGGAGUCUG	MIMAT0000238_st	MIMAT0000238	ENSMUST00000180420 // sense // exon // 2 /// OTTMUST00000112665 // sense // exon // 2	---	MTI // --- // Lrrk2 /// microcosm // ENSMUST00000000109 // Cntn1 /// microcosm // ENSMUST00000000175 // Sdhd /// microcosm // ENSMUST00000000304 // Hddc2 /// microcosm // ENSMUST00000000310 // Pemt /// microcosm // ENSMUST00000000348 // Rtcd1 /// microcosm // ENSMUST00000000388 // Ccm2 /// microcosm // ENSMUST00000000894 // E2f1 /// microcosm // ENSMUST00000000984 // Slc7a7 /// microcosm // ENSMU…	mmu-miR-205-5p	mmu-miR-205-5p
20500412	1	0.439371	0.439371	0.488116	0.458688	miRNA-4_0	Mus musculus	2013-12-03	miRNA	miRBase	mmu-miR-205-3p	chr1:193507467-193507488 (-)	22	GAUUUCAGUGGAGUGAAGCUCA	MIMAT0017003_st	MIMAT0017003	ENSMUST00000180420 // sense // exon // 2 /// OTTMUST00000112665 // sense // exon // 2	---	---	mmu-miR-205-3p	mmu-miR-205-3p
20500413	1.22104	1.07354	1.36165	1.102	1.40172	miRNA-4_0	Mus musculus	2013-12-03	miRNA	miRBase	mmu-miR-206-5p	chr1:20679017-20679039 (+)	23	ACAUGCUUCUUUAUAUCCUCAUA	MIMAT0017004_st	MIMAT0017004	---	mmu-mir-206 // chr1:20679010-20679082 (+) /// mmu-mir-133b // chr1:20682769-20682887 (+)	---	mmu-miR-206-5p	mmu-miR-206-5p
20500414	1.45477	0.727533	1.26833	0.712229	1.09039	miRNA-4_0	Mus musculus	2013-12-03	miRNA	miRBase	mmu-miR-206-3p	chr1:20679055-20679076 (+)	22	UGGAAUGUAAGGAAGUGUGUGG	MIMAT0000239_st	MIMAT0000239	---	mmu-mir-206 // chr1:20679010-20679082 (+) /// mmu-mir-133b // chr1:20682769-20682887 (+)	MTI // --- // Timp3 /// microcosm // ENSMUST00000000028 // Cdc45l /// microcosm // ENSMUST00000000326 // Bcl6b /// microcosm // ENSMUST00000000769 // Serpinf1 /// microcosm // ENSMUST00000000881 // Bcl11a /// microcosm // ENSMUST00000000925 // Smarcb1 /// microcosm // ENSMUST00000001042 // Ilf2 /// microcosm // ENSMUST00000001081 // Rmnd5b /// microcosm // ENSMUST00000001113 // Samd9l /// microco…	mmu-miR-206-3p	mmu-miR-206-3p
20500415	0.833764	1.34874	1.08645	1.4957	1.00803	miRNA-4_0	Mus musculus	2013-12-03	miRNA	miRBase	mmu-miR-207	chr4:40722968-40722990 (+)	23	GCUUCUCCUGGCUCUCCUCCCUC	MIMAT0000240_st	MIMAT0000240	ENSMUST00000030118 // sense // intron // 1 /// ENSMUST00000125442 // sense // 3UTR // 1 /// ENSMUST00000129204 // sense // exon // 1 /// ENSMUST00000137246 // sense // 3UTR // 1 /// ENSMUST00000137476 // sense // intron // 1 /// ENSMUST00000139406 // sense // intron // 1 /// ENSMUST00000164233 // sense // 3UTR // 1 /// OTTMUST00000015000 // sense // intron // 1 /// OTTMUST00000015001 // sense // …	---	microcosm // ENSMUST00000000228 // Drp2 /// microcosm // ENSMUST00000000304 // Hddc2 /// microcosm // ENSMUST00000000388 // Ccm2 /// microcosm // ENSMUST00000000394 // Tbrg4 /// microcosm // ENSMUST00000000451 // Raf1 /// microcosm // ENSMUST00000000704 // Hoxb6 /// microcosm // ENSMUST00000001009 // Expi /// microcosm // ENSMUST00000001080 // C330016O10Rik /// microcosm // ENSMUST00000001122 // …	mmu-miR-207	mmu-miR-207
20500416	1.38057	0.588388	1.05365	0.560267	1.00342	miRNA-4_0	Homo sapiens	2013-12-03	miRNA	miRBase	hsa-miR-208a-5p	chr14:23857846-23857867 (-)	22	GAGCUUUUGGCCCGGGUUAUAC	MIMAT0026474_st	MIMAT0026474	ENST00000356287 // sense // intron // 28 /// ENST00000362287 // sense // exon // 1 /// ENST00000405093 // sense // intron // 29 /// OTTHUMT00000071796 // sense // intron // 28	---	---	hsa-miR-208a-5p	hsa-miR-208a-5p
20500417	1.34312	0.860749	1.28634	0.803503	1.23284	miRNA-4_0	Homo sapiens	2013-12-03	miRNA	miRBase	hsa-miR-208a-3p	chr14:23857811-23857832 (-)	22	AUAAGACGAGCAAAAAGCUUGU	MIMAT0000241_st	MIMAT0000241	ENST00000356287 // sense // intron // 28 /// ENST00000362287 // sense // exon // 1 /// ENST00000405093 // sense // intron // 29 /// OTTHUMT00000071796 // sense // intron // 28	---	MTI // --- // ETS1 /// microcosm // ENST00000010404 // MGST1 /// microcosm // ENST00000040738 // FAM44A /// microcosm // ENST00000044462 // PSMA4 /// microcosm // ENST00000072869 // ADCK2 /// microcosm // ENST00000187830 // PVR /// microcosm // ENST00000193403 // ACTN1 /// microcosm // ENST00000206262 // RGS17 /// microcosm // ENST00000216117 // HMOX1 /// microcosm // ENST00000216254 // ACO2 /// …	hsa-miR-208a-3p	hsa-miR-208a-3p
20500418	0.603928	1.32885	0.601296	1.41054	0.665051	miRNA-4_0	Homo sapiens	2013-12-03	miRNA	miRBase	hsa-miR-129-5p	chr11:43602958-43602978 (+) // chr7:127847929-127847949 (+)	21	CUUUUUGCGGUCUGGGCUUGC	MIMAT0000242_st	MIMAT0000242	ENST00000526615 // sense // intron // 2 /// ENST00000532864 // sense // intron // 1 /// ENST00000533358 // sense // intron // 1 /// OTTHUMT00000389683 // sense // intron // 2 /// OTTHUMT00000389684 // sense // intron // 1 /// OTTHUMT00000389685 // sense // intron // 1	---	MTI // --- // HIST1H2BJ /// microcosm // ENST00000006777 // NM_001040457.1 /// microcosm // ENST00000016913 // MS4A12 /// microcosm // ENST00000163416 // GOLGA5 /// microcosm // ENST00000167588 // KRT20 /// microcosm // ENST00000170564 // GPATCH1 /// microcosm // ENST00000171214 // RDH8 /// microcosm // ENST00000195455 // C4orf6 /// microcosm // ENST00000201031 // TFAP2C /// microcosm // ENST0000…	hsa-miR-129-5p	hsa-miR-129-5p
20500419	0.687392	1.30582	0.765022	1.30353	0.657213	miRNA-4_0	Homo sapiens	2013-12-03	miRNA	miRBase	hsa-miR-129-1-3p	chr7:127847973-127847994 (+)	22	AAGCCCUUACCCCAAAAAGUAU	MIMAT0004548_st	MIMAT0004548	ENST00000384972 // sense // exon // 1	---	MTI // --- // CRK /// microcosm // ENST00000000233 // ARF5 /// microcosm // ENST00000005286 // TMEM132A /// microcosm // ENST00000005905 // KIAA0100 /// microcosm // ENST00000007403 // CRLF1 /// microcosm // ENST00000007510 // SNX26 /// microcosm // ENST00000015926 // GRIPAP1 /// microcosm // ENST00000056217 // ARHGEF5 /// microcosm // ENST00000160740 // CIC /// microcosm // ENST00000162023 // ME…	hsa-miR-129-1-3p	hsa-miR-129-1-3p
20500420	1.45477	0.672002	1.2128	0.686642	1.11598	miRNA-4_0	Homo sapiens	2013-12-03	miRNA	miRBase	hsa-miR-148a-5p	chr7:25989580-25989601 (-)	22	AAAGUUCUGAGACACUCCGACU	MIMAT0004549_st	MIMAT0004549	---	---	MTI // --- // ACTR1A /// microcosm // ENST00000005558 // IFRD1 /// microcosm // ENST00000012049 // QPCTL /// microcosm // ENST00000025469 // PLEKHO1 /// microcosm // ENST00000162044 // TMEM161A /// microcosm // ENST00000177648 // ALPK1 /// microcosm // ENST00000187836 // PSG2 /// microcosm // ENST00000187910 // PSG6 /// microcosm // ENST00000202816 // ESF1 /// microcosm // ENST00000205135 // PLEK…	hsa-miR-148a-5p	hsa-miR-148a-5p
20500421	1.19938	0.672002	0.934292	0.686642	0.879122	miRNA-4_0	Homo sapiens	2013-12-03	miRNA	miRBase	hsa-miR-148a-3p	chr7:25989542-25989563 (-)	22	UCAGUGCACUACAGAACUUUGU	MIMAT0000243_st	MIMAT0000243	---	---	MTI // --- // AURKB /// microcosm // ENST00000010299 // FAM76A /// microcosm // ENST00000011989 // CYP4F3 /// microcosm // ENST00000017003 // XYLT2 /// microcosm // ENST00000035383 // LRRC7 /// microcosm // ENST00000039007 // OTC /// microcosm // ENST00000046794 // LCP2 /// microcosm // ENST00000053468 // MRPS10 /// microcosm // ENST00000056233 // NFE2L3 /// microcosm // ENST00000075322 // ENPP2 …	hsa-miR-148a-3p	hsa-miR-148a-3p
20500422	0.849757	0.921179	0.686301	1.07931	0.779132	miRNA-4_0	Homo sapiens	2013-12-03	miRNA	miRBase	hsa-miR-30c-5p	chr1:41222972-41222994 (+) // chr6:72086706-72086728 (-)	23	UGUAAACAUCCUACACUCUCAGC	MIMAT0000244_st	MIMAT0000244	ENST00000308733 // sense // intron // 4 /// ENST00000372651 // sense // intron // 5 /// ENST00000372652 // sense // intron // 5 /// ENST00000372653 // sense // intron // 10 /// ENST00000372654 // sense // intron // 6 /// ENST00000372669 // sense // intron // 5 /// ENST00000414185 // sense // intron // 1 /// ENST00000416859 // sense // intron // 3 /// ENST00000424419 // sense // intron // 2 /// EN…	hsa-mir-30c-1 // chr1:41222956-41223044 (+) /// hsa-mir-30e // chr1:41220027-41220118 (+)	MTI // --- // CELSR3 /// microcosm // ENST00000005180 // CCL26 /// microcosm // ENST00000043402 // RTN4R /// microcosm // ENST00000046967 // ADRB1 /// microcosm // ENST00000054666 // VAMP3 /// microcosm // ENST00000171757 // P2RY10 /// microcosm // ENST00000188312 // ACTR6 /// microcosm // ENST00000188790 // FAP /// microcosm // ENST00000190165 // DMRT3 /// microcosm // ENST00000193422 // EXDL2 /…	hsa-miR-30c-5p	hsa-miR-30c-5p
20500423	1.16675	0.886679	1.10918	0.830511	1.13023	miRNA-4_0	Homo sapiens	2013-12-03	miRNA	miRBase	hsa-miR-30c-2-3p	chr6:72086667-72086688 (-)	22	CUGGGAGAAGGCUGUUUACUCU	MIMAT0004550_st	MIMAT0004550	ENST00000413945 // sense // intron // 3 /// ENST00000436803 // sense // intron // 3 /// ENST00000602823 // sense // intron // 2 /// OTTHUMT00000041155 // sense // intron // 3 /// OTTHUMT00000041167 // sense // intron // 3 /// OTTHUMT00000467928 // sense // intron // 2	---	MTI // --- // GNB2L1 /// microcosm // ENST00000004982 // HSPB6 /// microcosm // ENST00000005226 // USH1C /// microcosm // ENST00000005284 // CACNG3 /// microcosm // ENST00000008180 // IL32 /// microcosm // ENST00000011684 // PLEKHG6 /// microcosm // ENST00000044462 // PSMA4 /// microcosm // ENST00000072869 // ADCK2 /// microcosm // ENST00000156084 // OTUD5 /// microcosm // ENST00000156626 // ST6G…	hsa-miR-30c-2-3p	hsa-miR-30c-2-3p
20500424	1.41917	0.965072	1.47012	1.12163	1.3821	miRNA-4_0	Homo sapiens	2013-12-03	miRNA	miRBase	hsa-miR-30d-5p	chr8:135817162-135817183 (-)	22	UGUAAACAUCCCCGACUGGAAG	MIMAT0000245_st	MIMAT0000245	---	hsa-mir-30d // chr8:135817119-135817188 (-) /// hsa-mir-30b // chr8:135812763-135812850 (-)	MTI // --- // ZBTB4 /// microcosm // ENST00000003100 // CYP51A1 /// microcosm // ENST00000043402 // RTN4R /// microcosm // ENST00000046967 // ADRB1 /// microcosm // ENST00000054666 // VAMP3 /// microcosm // ENST00000056217 // ARHGEF5 /// microcosm // ENST00000171757 // P2RY10 /// microcosm // ENST00000175238 // ADAM7 /// microcosm // ENST00000188790 // FAP /// microcosm // ENST00000190165 // DMRT…	hsa-miR-30d-5p	hsa-miR-30d-5p
20500425	1	1.10918	1.10918	1.17225	1.21606	miRNA-4_0	Homo sapiens	2013-12-03	miRNA	miRBase	hsa-miR-30d-3p	chr8:135817122-135817143 (-)	22	CUUUCAGUCAGAUGUUUGCUGC	MIMAT0004551_st	MIMAT0004551	---	hsa-mir-30d // chr8:135817119-135817188 (-) /// hsa-mir-30b // chr8:135812763-135812850 (-)	MTI // --- // CAMKV /// microcosm // ENST00000005386 // NP_078880.1 /// microcosm // ENST00000014930 // HEBP1 /// microcosm // ENST00000016913 // MS4A12 /// microcosm // ENST00000025399 // STRAP /// microcosm // ENST00000045065 // PARP3 /// microcosm // ENST00000053468 // MRPS10 /// microcosm // ENST00000055335 // PPP1R3F /// microcosm // ENST00000072644 // YIPF1 /// microcosm // ENST00000084795 …	hsa-miR-30d-3p	hsa-miR-30d-3p
20500426	1	0.803147	0.803147	0.855349	0.667797	miRNA-4_0	Mus musculus	2013-12-03	miRNA	miRBase	mmu-miR-122-5p	chr18:65248866-65248887 (+)	22	UGGAGUGUGACAAUGGUGUUUG	MIMAT0000246_st	MIMAT0000246	---	---	MTI // --- // Ccnd1 /// microcosm // ENSMUST00000000304 // Hddc2 /// microcosm // ENSMUST00000000769 // Serpinf1 /// microcosm // ENSMUST00000000896 // Pxmp4 /// microcosm // ENSMUST00000000925 // Smarcb1 /// microcosm // ENSMUST00000001027 // Aox1 /// microcosm // ENSMUST00000001109 // 0610009O03Rik /// microcosm // ENSMUST00000001125 // Kctd10 /// microcosm // ENSMUST00000001412 // Ccdc132 /// …	mmu-miR-122-5p	mmu-miR-122-5p
20500427	0.744534	0.652166	0.226576	0.635028	0.311777	miRNA-4_0	Mus musculus	2013-12-03	miRNA	miRBase	mmu-miR-122-3p	chr18:65248901-65248920 (+)	20	AAACGCCAUUAUCACACUAA	MIMAT0017005_st	MIMAT0017005	---	---	---	mmu-miR-122-3p	mmu-miR-122-3p
20500428	1	0.439371	0.439371	0.488116	0.458688	miRNA-4_0	Mus musculus	2013-12-03	miRNA	miRBase	mmu-miR-143-5p	chr18:61649233-61649253 (-)	21	GGUGCAGUGCUGCAUCUCUGG	MIMAT0017006_st	MIMAT0017006	---	mmu-mir-145a // chr18:61647825-61647894 (-) /// mmu-mir-143 // chr18:61649196-61649258 (-)	---	mmu-miR-143-5p	mmu-miR-143-5p
20500429	1.15116	0.114901	0.31799	0.0140595	0.355571	miRNA-4_0	Mus musculus	2013-12-03	miRNA	miRBase	mmu-miR-143-3p	chr18:61649199-61649219 (-)	21	UGAGAUGAAGCACUGUAGCUC	MIMAT0000247_st	MIMAT0000247	---	mmu-mir-145a // chr18:61647825-61647894 (-) /// mmu-mir-143 // chr18:61649196-61649258 (-)	MTI // --- // Elk1 /// microcosm // ENSMUST00000000087 // Scmh1 /// microcosm // ENSMUST00000000102 // Slc25a18 /// microcosm // ENSMUST00000000219 // Th /// microcosm // ENSMUST00000000253 // Lhx2 /// microcosm // ENSMUST00000000449 // Mkrn2 /// microcosm // ENSMUST00000000466 // Adfp /// microcosm // ENSMUST00000000633 // Zfp354b /// microcosm // ENSMUST00000001187 // Anxa4 /// microcosm // ENS…	mmu-miR-143-3p	mmu-miR-143-3p
20500430	1.45477	0.672002	1.2128	0.765703	1.19504	miRNA-4_0	Mus musculus	2013-12-03	miRNA	miRBase	mmu-miR-30e-5p	chr4:120772660-120772681 (-)	22	UGUAAACAUCCUUGACUGGAAG	MIMAT0000248_st	MIMAT0000248	ENSMUST00000043429 // sense // intron // 5 /// ENSMUST00000097906 // sense // intron // 4 /// ENSMUST00000118902 // sense // intron // 5 /// ENSMUST00000120779 // sense // intron // 5 /// ENSMUST00000134979 // sense // intron // 3 /// ENSMUST00000136236 // sense // intron // 4 /// OTTMUST00000020128 // sense // intron // 5 /// OTTMUST00000020129 // sense // intron // 5 /// OTTMUST00000020130 // s…	mmu-mir-30e // chr4:120772606-120772697 (-) /// mmu-mir-30c-1 // chr4:120769534-120769622 (-) /// mmu-mir-30f // chr4:120772606-120772697 (+)	MTI // --- // Gigyf2 /// microcosm // ENSMUST00000000430 // Galnt1 /// microcosm // ENSMUST00000000754 // Spg7 /// microcosm // ENSMUST00000001081 // Rmnd5b /// microcosm // ENSMUST00000001171 // Lman2l /// microcosm // ENSMUST00000001304 // Ckb /// microcosm // ENSMUST00000001452 // Cct3 /// microcosm // ENSMUST00000001565 // Gtf2h4 /// microcosm // ENSMUST00000001716 // Ddt /// microcosm // ENS…	mmu-miR-30e-5p	mmu-miR-30e-5p
20500431	1.18326	0.449135	0.691897	0.410653	0.660696	miRNA-4_0	Mus musculus	2013-12-03	miRNA	miRBase	mmu-miR-30e-3p	chr4:120772618-120772639 (-)	22	CUUUCAGUCGGAUGUUUACAGC	MIMAT0000249_st	MIMAT0000249	ENSMUST00000043429 // sense // intron // 5 /// ENSMUST00000097906 // sense // intron // 4 /// ENSMUST00000118902 // sense // intron // 5 /// ENSMUST00000120779 // sense // intron // 5 /// ENSMUST00000134979 // sense // intron // 3 /// ENSMUST00000136236 // sense // intron // 4 /// OTTMUST00000020128 // sense // intron // 5 /// OTTMUST00000020129 // sense // intron // 5 /// OTTMUST00000020130 // s…	mmu-mir-30e // chr4:120772606-120772697 (-) /// mmu-mir-30c-1 // chr4:120769534-120769622 (-) /// mmu-mir-30f // chr4:120772606-120772697 (+)	microcosm // ENSMUST00000000090 // Cox5a /// microcosm // ENSMUST00000000421 // Tssk3 /// microcosm // ENSMUST00000000445 // Myf5 /// microcosm // ENSMUST00000000542 // Acvrl1 /// microcosm // ENSMUST00000000707 // Loxl3 /// microcosm // ENSMUST00000000804 // Ddx3x /// microcosm // ENSMUST00000001304 // Ckb /// microcosm // ENSMUST00000001415 // Apbb3 /// microcosm // ENSMUST00000001416 // Hars /…	mmu-miR-30e-3p	mmu-miR-30e-3p
20500432	1.72137	0.327278	1.11083	0.4221	1.10105	miRNA-4_0	Homo sapiens	2013-12-03	miRNA	miRBase	hsa-miR-139-5p	chr11:72326146-72326168 (-)	23	UCUACAGUGCACGUGUCUCCAGU	MIMAT0000250_st	MIMAT0000250	ENST00000334456 // sense // intron // 2 /// ENST00000376450 // sense // intron // 1 /// ENST00000418754 // sense // intron // 2 /// ENST00000444035 // sense // intron // 2 /// ENST00000485058 // sense // intron // 3 /// ENST00000535701 // sense // intron // 2 /// ENST00000536308 // sense // intron // 1 /// ENST00000537631 // sense // intron // 2 /// ENST00000538749 // sense // intron // 3 /// ENS…	---	MTI // --- // RPS26 /// microcosm // ENST00000006275 // TRAPPC6A /// microcosm // ENST00000011684 // PLEKHG6 /// microcosm // ENST00000012049 // QPCTL /// microcosm // ENST00000019103 // SCTR /// microcosm // ENST00000041337 // EDC4 /// microcosm // ENST00000072644 // YIPF1 /// microcosm // ENST00000078131 // Q9NU98_HUMAN /// microcosm // ENST00000085068 // ISOC2 /// microcosm // ENST00000155674 …	hsa-miR-139-5p	hsa-miR-139-5p
20500433	1	0.99793	0.99793	0.833145	0.942046	miRNA-4_0	Homo sapiens	2013-12-03	miRNA	miRBase	hsa-miR-139-3p	chr11:72326110-72326132 (-)	23	UGGAGACGCGGCCCUGUUGGAGU	MIMAT0004552_st	MIMAT0004552	ENST00000334456 // sense // intron // 2 /// ENST00000376450 // sense // intron // 1 /// ENST00000418754 // sense // intron // 2 /// ENST00000444035 // sense // intron // 2 /// ENST00000485058 // sense // intron // 3 /// ENST00000535701 // sense // intron // 2 /// ENST00000536308 // sense // intron // 1 /// ENST00000537631 // sense // intron // 2 /// ENST00000538749 // sense // intron // 3 /// ENS…	---	MTI // --- // MTDH /// microcosm // ENST00000006275 // TRAPPC6A /// microcosm // ENST00000006777 // NM_001040457.1 /// microcosm // ENST00000007660 // DLX6 /// microcosm // ENST00000014930 // HEBP1 /// microcosm // ENST00000041337 // EDC4 /// microcosm // ENST00000053867 // GRN /// microcosm // ENST00000066014 // IFRD2 /// microcosm // ENST00000086933 // GSCL /// microcosm // ENST00000156499 // K…	hsa-miR-139-3p	hsa-miR-139-3p
20500434	0.845126	0.672002	0.429241	0.665184	0.406165	miRNA-4_0	Homo sapiens	2013-12-03	miRNA	miRBase	hsa-miR-147a	chr9:123007263-123007282 (-)	20	GUGUGUGGAAAUGCUUCUGC	MIMAT0000251_st	MIMAT0000251	---	---	MTI // --- // ACVR1C /// microcosm // ENST00000005226 // USH1C /// microcosm // ENST00000006750 // CD79B /// microcosm // ENST00000008180 // IL32 /// microcosm // ENST00000013894 // ABHD5 /// microcosm // ENST00000014930 // HEBP1 /// microcosm // ENST00000014935 // DNASE1L1 /// microcosm // ENST00000038176 // NSMAF /// microcosm // ENST00000044462 // PSMA4 /// microcosm // ENST00000078445 // CREB…	hsa-miR-147a	hsa-miR-147a
20500435	0.845126	0.803147	0.560386	0.760977	0.525315	miRNA-4_0	Homo sapiens	2013-12-03	miRNA	miRBase	hsa-miR-7-5p	chr15:89155087-89155109 (+) // chr19:4770712-4770734 (+) // chr9:86584727-86584749 (-)	23	UGGAAGACUAGUGAUUUUGUUGU	MIMAT0000252_st	MIMAT0000252	ENST00000317292 // sense // intron // 2 /// ENST00000586721 // sense // intron // 4 /// ENST00000588711 // sense // intron // 3 /// ENST00000588758 // sense // intron // 5 /// ENST00000588923 // sense // intron // 3 /// ENST00000589368 // sense // intron // 2 /// ENST00000589639 // sense // intron // 2 /// ENST00000592663 // sense // intron // 2 /// ENST00000592709 // sense // intron // 2 /// OTT…	---	MTI // --- // NAV1 /// microcosm // ENST00000006101 // COPZ2 /// microcosm // ENST00000014914 // GPRC5A /// microcosm // ENST00000019103 // SCTR /// microcosm // ENST00000022615 // VDAC3 /// microcosm // ENST00000035307 // CHGUT_HUMAN /// microcosm // ENST00000038176 // NSMAF /// microcosm // ENST00000044462 // PSMA4 /// microcosm // ENST00000052754 // DCN /// microcosm // ENST00000054650 // THAP…	hsa-miR-7-5p	hsa-miR-7-5p
20500436	1	0.570516	0.570516	0.63851	0.609082	miRNA-4_0	Homo sapiens	2013-12-03	miRNA	miRBase	hsa-miR-7-1-3p	chr9:86584686-86584707 (-)	22	CAACAAAUCACAGUCUGCCAUA	MIMAT0004553_st	MIMAT0004553	ENST00000351839 // sense // intron // 15 /// ENST00000360384 // sense // intron // 16 /// ENST00000376263 // sense // intron // 16 /// ENST00000376264 // sense // intron // 16 /// ENST00000376281 // sense // intron // 16 /// ENST00000481820 // sense // 3UTR // 4 /// ENST00000492865 // sense // intron // 3 /// ENST00000493362 // sense // intron // 1 /// OTTHUMT00000052846 // sense // intron // 16 …	---	MTI // --- // SMS /// microcosm // ENST00000002165 // FUCA2 /// microcosm // ENST00000010404 // MGST1 /// microcosm // ENST00000014930 // HEBP1 /// microcosm // ENST00000016913 // MS4A12 /// microcosm // ENST00000035307 // CHGUT_HUMAN /// microcosm // ENST00000037243 // GABARAPL2 /// microcosm // ENST00000052754 // DCN /// microcosm // ENST00000156471 // AQR /// microcosm // ENST00000169551 // C1…	hsa-miR-7-1-3p	hsa-miR-7-1-3p
20500437	0.562958	1.31084	0.481936	1.42608	0.458688	miRNA-4_0	Homo sapiens	2013-12-03	miRNA	miRBase	hsa-miR-7-2-3p	chr15:89155127-89155148 (+)	22	CAACAAAUCCCAGUCUACCUAA	MIMAT0004554_st	MIMAT0004554	---	hsa-mir-7-2 // chr15:89155056-89155165 (+) /// hsa-mir-1179 // chr15:89151338-89151428 (+) /// hsa-mir-3529 // chr15:89155078-89155155 (-)	microcosm // ENST00000010404 // MGST1 /// microcosm // ENST00000016913 // MS4A12 /// microcosm // ENST00000037243 // GABARAPL2 /// microcosm // ENST00000156471 // AQR /// microcosm // ENST00000190839 // HLA-DQA2 /// microcosm // ENST00000209665 // ADH7 /// microcosm // ENST00000211314 // TMEM14A /// microcosm // ENST00000217429 // FAM83D /// microcosm // ENST00000218364 // HTATSF1 /// microcosm /…	hsa-miR-7-2-3p	hsa-miR-7-2-3p
20500438	1	0.965072	0.965072	0.958465	1.00228	miRNA-4_0	Homo sapiens	2013-12-03	miRNA	miRBase	hsa-miR-10a-5p	chr17:46657266-46657288 (-)	23	UACCCUGUAGAUCCGAAUUUGUG	MIMAT0000253_st	MIMAT0000253	ENST00000332503 // sense // 5UTR // 1 /// ENST00000460160 // sense // intron // 1 /// ENST00000465846 // antisense // intron // 2 /// ENST00000472863 // sense // intron // 1 /// ENST00000476342 // sense // intron // 1 /// ENST00000489475 // sense // intron // 1 /// ENST00000498678 // sense // intron // 1 /// ENST00000548801 // sense // exon // 1 /// ENST00000552000 // sense // intron // 1 /// OTT…	---	MTI // --- // RLIM /// microcosm // ENST00000005198 // MAP3K9 /// microcosm // ENST00000006658 // SPATA20 /// microcosm // ENST00000009589 // RPS20 /// microcosm // ENST00000011691 // SS18L2 /// microcosm // ENST00000020673 // PSD /// microcosm // ENST00000043402 // RTN4R /// microcosm // ENST00000055335 // PPP1R3F /// microcosm // ENST00000159087 // TMEM16H /// microcosm // ENST00000162330 // BC…	hsa-miR-10a-5p	hsa-miR-10a-5p
20500439	1.13705	0.589121	0.774413	0.594183	0.844226	miRNA-4_0	Homo sapiens	2013-12-03	miRNA	miRBase	hsa-miR-10a-3p	chr17:46657226-46657247 (-)	22	CAAAUUCGUAUCUAGGGGAAUA	MIMAT0004555_st	MIMAT0004555	ENST00000332503 // sense // 5UTR // 1 /// ENST00000460160 // sense // intron // 1 /// ENST00000465846 // antisense // intron // 2 /// ENST00000472863 // sense // intron // 1 /// ENST00000476342 // sense // intron // 1 /// ENST00000489475 // sense // intron // 1 /// ENST00000498678 // sense // intron // 1 /// ENST00000548801 // sense // exon // 1 /// ENST00000552000 // sense // intron // 1 /// OTT…	---	MTI // --- // GCFC2 /// microcosm // ENST00000005226 // USH1C /// microcosm // ENST00000014761 // RWDD2 /// microcosm // ENST00000035383 // LRRC7 /// microcosm // ENST00000157600 // LMCD1 /// microcosm // ENST00000162044 // TMEM161A /// microcosm // ENST00000170150 // BPIL1 /// microcosm // ENST00000171757 // P2RY10 /// microcosm // ENST00000177648 // ALPK1 /// microcosm // ENST00000180173 // MTM…	hsa-miR-10a-3p	hsa-miR-10a-3p
20500440	1.19938	0.550622	0.812912	0.546906	0.739386	miRNA-4_0	Homo sapiens	2013-12-03	miRNA	miRBase	hsa-miR-10b-5p	chr2:177015057-177015079 (+)	23	UACCCUGUAGAACCGAAUUUGUG	MIMAT0000254_st	MIMAT0000254	ENST00000432796 // sense // intron // 1 /// ENST00000468418 // sense // 3UTR // 1 /// OTTHUMT00000334246 // sense // 3UTR // 1 /// OTTHUMT00000334248 // sense // intron // 1	---	MTI // --- // NUFIP2 /// microcosm // ENST00000005198 // MAP3K9 /// microcosm // ENST00000006658 // SPATA20 /// microcosm // ENST00000009589 // RPS20 /// microcosm // ENST00000011691 // SS18L2 /// microcosm // ENST00000020673 // PSD /// microcosm // ENST00000043402 // RTN4R /// microcosm // ENST00000055335 // PPP1R3F /// microcosm // ENST00000159087 // TMEM16H /// microcosm // ENST00000162330 // …	hsa-miR-10b-5p	hsa-miR-10b-5p
20500441	1	0.965072	0.965072	0.803745	0.969013	miRNA-4_0	Homo sapiens	2013-12-03	miRNA	miRBase	hsa-miR-10b-3p	chr2:177015096-177015117 (+)	22	ACAGAUUCGAUUCUAGGGGAAU	MIMAT0004556_st	MIMAT0004556	ENST00000432796 // sense // intron // 1 /// ENST00000468418 // sense // 3UTR // 1 /// OTTHUMT00000334246 // sense // 3UTR // 1 /// OTTHUMT00000334248 // sense // intron // 1	---	MTI // --- // AMMECR1 /// microcosm // ENST00000005226 // USH1C /// microcosm // ENST00000006275 // TRAPPC6A /// microcosm // ENST00000014761 // RWDD2 /// microcosm // ENST00000014930 // HEBP1 /// microcosm // ENST00000020945 // SNAI2 /// microcosm // ENST00000038176 // NSMAF /// microcosm // ENST00000157600 // LMCD1 /// microcosm // ENST00000161006 // PRSS22 /// microcosm // ENST00000162330 // B…	hsa-miR-10b-3p	hsa-miR-10b-3p
20500442	1.47197	0.440182	0.99793	0.406464	0.860773	miRNA-4_0	Homo sapiens	2013-12-03	miRNA	miRBase	hsa-miR-34a-5p	chr1:9211794-9211815 (-)	22	UGGCAGUGUCUUAGCUGGUUGU	MIMAT0000255_st	MIMAT0000255	---	---	MTI // --- // CSE1L /// microcosm // ENST00000004982 // HSPB6 /// microcosm // ENST00000005995 // PRSS21 /// microcosm // ENST00000006275 // TRAPPC6A /// microcosm // ENST00000006658 // SPATA20 /// microcosm // ENST00000006967 // JHDM1D /// microcosm // ENST00000042931 // BEST2 /// microcosm // ENST00000064571 // CBLN4 /// microcosm // ENST00000078429 // GNA11 /// microcosm // ENST00000156476 // …	hsa-miR-34a-5p	hsa-miR-34a-5p
20500443	1.72137	0.550622	1.33418	0.561835	1.24078	miRNA-4_0	Homo sapiens	2013-12-03	miRNA	miRBase	hsa-miR-34a-3p	chr1:9211752-9211773 (-)	22	CAAUCAGCAAGUAUACUGCCCU	MIMAT0004557_st	MIMAT0004557	---	---	MTI // --- // XIAP /// microcosm // ENST00000025399 // STRAP /// microcosm // ENST00000046967 // ADRB1 /// microcosm // ENST00000072644 // YIPF1 /// microcosm // ENST00000169565 // CACNG5 /// microcosm // ENST00000172853 // NEB /// microcosm // ENST00000187836 // PSG2 /// microcosm // ENST00000187879 // ZNF222 /// microcosm // ENST00000187910 // PSG6 /// microcosm // ENST00000200383 // ACOX3 /// …	hsa-miR-34a-3p	hsa-miR-34a-3p
20500444	0.524625	1.68292	0.752277	1.77355	0.730182	miRNA-4_0	Homo sapiens	2013-12-03	miRNA	miRBase	hsa-miR-181a-5p	chr1:198828237-198828259 (-) // chr9:127454759-127454781 (+)	23	AACAUUCAACGCUGUCGGUGAGU	MIMAT0000256_st	MIMAT0000256	ENST00000432296 // sense // intron // 2 /// OTTHUMT00000087434 // sense // intron // 2	hsa-mir-181b-1 // chr1:198828002-198828111 (-) /// hsa-mir-181a-1 // chr1:198828173-198828282 (-)	MTI // --- // TNIP1 /// microcosm // ENST00000005257 // RALA /// microcosm // ENST00000007516 // NDUFAB1 /// microcosm // ENST00000011691 // SS18L2 /// microcosm // ENST00000011989 // CYP4F3 /// microcosm // ENST00000021776 // NP_001025037.1 /// microcosm // ENST00000023897 // GABRA1 /// microcosm // ENST00000038176 // NSMAF /// microcosm // ENST00000052754 // DCN /// microcosm // ENST00000156471…	hsa-miR-181a-5p	hsa-miR-181a-5p
20500445	1	0.550622	0.550622	0.686642	0.45098	miRNA-4_0	Homo sapiens	2013-12-03	miRNA	miRBase	hsa-miR-181a-2-3p	chr9:127454797-127454818 (+)	22	ACCACUGACCGUUGACUGUACC	MIMAT0004558_st	MIMAT0004558	ENST00000344523 // antisense // intron // 2 /// ENST00000373584 // antisense // intron // 2 /// ENST00000416460 // antisense // intron // 2 /// ENST00000429139 // sense // intron // 1 /// ENST00000487099 // antisense // intron // 2 /// OTTHUMT00000054033 // sense // intron // 1 /// OTTHUMT00000054043 // antisense // intron // 2 /// OTTHUMT00000356283 // antisense // intron // 2 /// OTTHUMT0000035…	hsa-mir-181a-2 // chr9:127454721-127454830 (+) /// hsa-mir-181b-2 // chr9:127455989-127456077 (+)	MTI // --- // ARID1A /// microcosm // ENST00000003302 // USP28 /// microcosm // ENST00000007708 // PDK2 /// microcosm // ENST00000008391 // TFAP2D /// microcosm // ENST00000010299 // FAM76A /// microcosm // ENST00000046087 // ZPBP /// microcosm // ENST00000053867 // GRN /// microcosm // ENST00000056217 // ARHGEF5 /// microcosm // ENST00000064571 // CBLN4 /// microcosm // ENST00000085068 // ISOC2 …	hsa-miR-181a-2-3p	hsa-miR-181a-2-3p
20500446	1.38057	0.840913	1.30618	0.891502	1.2119	miRNA-4_0	Homo sapiens	2013-12-03	miRNA	miRBase	hsa-miR-181b-5p	chr1:198828054-198828076 (-) // chr9:127456004-127456026 (+)	23	AACAUUCAUUGCUGUCGGUGGGU	MIMAT0000257_st	MIMAT0000257	ENST00000344523 // antisense // intron // 2 /// ENST00000373584 // antisense // intron // 2 /// ENST00000416460 // antisense // intron // 2 /// ENST00000429139 // sense // intron // 1 /// ENST00000487099 // antisense // intron // 2 /// OTTHUMT00000054033 // sense // intron // 1 /// OTTHUMT00000054043 // antisense // intron // 2 /// OTTHUMT00000356283 // antisense // intron // 2 /// OTTHUMT0000035…	hsa-mir-181a-2 // chr9:127454721-127454830 (+) /// hsa-mir-181b-2 // chr9:127455989-127456077 (+)	MTI // --- // C2orf69 /// microcosm // ENST00000005374 // C7orf24 /// microcosm // ENST00000007516 // NDUFAB1 /// microcosm // ENST00000011691 // SS18L2 /// microcosm // ENST00000011989 // CYP4F3 /// microcosm // ENST00000021776 // NP_001025037.1 /// microcosm // ENST00000038176 // NSMAF /// microcosm // ENST00000052754 // DCN /// microcosm // ENST00000066544 // CDC27 /// microcosm // ENST0000015…	hsa-miR-181b-5p	hsa-miR-181b-5p
20500447	0.868688	0.652166	0.449077	0.602482	0.535139	miRNA-4_0	Homo sapiens	2013-12-03	miRNA	miRBase	hsa-miR-181b-3p	chr1:198828016-198828036 (-)	21	CUCACUGAACAAUGAAUGCAA	MIMAT0022692_st	MIMAT0022692	ENST00000432296 // sense // intron // 2 /// OTTHUMT00000087434 // sense // intron // 2	hsa-mir-181b-1 // chr1:198828002-198828111 (-) /// hsa-mir-181a-1 // chr1:198828173-198828282 (-)	---	hsa-miR-181b-3p	hsa-miR-181b-3p
20500448	1.34312	0.729604	1.15519	0.686642	1.11598	miRNA-4_0	Homo sapiens	2013-12-03	miRNA	miRBase	hsa-miR-181c-5p	chr19:13985539-13985560 (+)	22	AACAUUCAACCUGUCGGUGAGU	MIMAT0000258_st	MIMAT0000258	ENST00000591161 // sense // intron // 1 /// ENST00000591727 // sense // intron // 1 /// OTTHUMT00000457943 // sense // intron // 1 /// OTTHUMT00000457944 // sense // intron // 1	hsa-mir-181c // chr19:13985513-13985622 (+) /// hsa-mir-181d // chr19:13985689-13985825 (+)	MTI // --- // ISCA1 /// microcosm // ENST00000007722 // ITGA3 /// microcosm // ENST00000011292 // CPA1 /// microcosm // ENST00000011653 // CD4 /// microcosm // ENST00000011691 // SS18L2 /// microcosm // ENST00000011989 // CYP4F3 /// microcosm // ENST00000021776 // NP_001025037.1 /// microcosm // ENST00000023897 // GABRA1 /// microcosm // ENST00000038176 // NSMAF /// microcosm // ENST00000052754 /…	hsa-miR-181c-5p	hsa-miR-181c-5p
20500449	1.41917	0.429241	0.934292	0.435952	0.907903	miRNA-4_0	Homo sapiens	2013-12-03	miRNA	miRBase	hsa-miR-181c-3p	chr19:13985577-13985598 (+)	22	AACCAUCGACCGUUGAGUGGAC	MIMAT0004559_st	MIMAT0004559	ENST00000591161 // sense // intron // 1 /// ENST00000591727 // sense // intron // 1 /// OTTHUMT00000457943 // sense // intron // 1 /// OTTHUMT00000457944 // sense // intron // 1	hsa-mir-181c // chr19:13985513-13985622 (+) /// hsa-mir-181d // chr19:13985689-13985825 (+)	MTI // --- // MMP25 /// microcosm // ENST00000005286 // TMEM132A /// microcosm // ENST00000005374 // C7orf24 /// microcosm // ENST00000006724 // CEACAM7 /// microcosm // ENST00000015926 // GRIPAP1 /// microcosm // ENST00000044462 // PSMA4 /// microcosm // ENST00000061240 // TLL1 /// microcosm // ENST00000081029 // MRPS35 /// microcosm // ENST00000167218 // PDCD2 /// microcosm // ENST00000168148 /…	hsa-miR-181c-3p	hsa-miR-181c-3p
20500450	1	0.709768	0.709768	0.75994	0.80375	miRNA-4_0	Homo sapiens	2013-12-03	miRNA	miRBase	hsa-miR-182-5p	chr7:129410287-129410310 (-)	24	UUUGGCAAUGGUAGAACUCACACU	MIMAT0000259_st	MIMAT0000259	---	hsa-mir-96 // chr7:129414532-129414609 (-) /// hsa-mir-182 // chr7:129410223-129410332 (-) /// hsa-mir-183 // chr7:129414745-129414854 (-)	MTI // --- // ATP13A3 /// microcosm // ENST00000002596 // HS3ST1 /// microcosm // ENST00000002829 // SEMA3F /// microcosm // ENST00000005386 // NP_078880.1 /// microcosm // ENST00000006750 // CD79B /// microcosm // ENST00000008311 // ZNF200 /// microcosm // ENST00000010404 // MGST1 /// microcosm // ENST00000011691 // SS18L2 /// microcosm // ENST00000021776 // NP_001025037.1 /// microcosm // ENST0…	hsa-miR-182-5p	hsa-miR-182-5p
20500451	1.22104	0.790239	1.07835	0.808254	1.0583	miRNA-4_0	Homo sapiens	2013-12-03	miRNA	miRBase	hsa-miR-182-3p	chr7:129410246-129410266 (-)	21	UGGUUCUAGACUUGCCAACUA	MIMAT0000260_st	MIMAT0000260	---	hsa-mir-96 // chr7:129414532-129414609 (-) /// hsa-mir-182 // chr7:129410223-129410332 (-) /// hsa-mir-183 // chr7:129414745-129414854 (-)	MTI // --- // RPS6 /// microcosm // ENST00000006658 // SPATA20 /// microcosm // ENST00000007403 // CRLF1 /// microcosm // ENST00000031146 // SLC39A9 /// microcosm // ENST00000040663 // NP_115661.1 /// microcosm // ENST00000156109 // GPKOW /// microcosm // ENST00000163059 // COASY /// microcosm // ENST00000170564 // GPATCH1 /// microcosm // ENST00000171214 // RDH8 /// microcosm // ENST00000182377 …	hsa-miR-182-3p	hsa-miR-182-3p
20500452	1.19938	0.621132	0.883421	0.6402	0.79821	miRNA-4_0	Homo sapiens	2013-12-03	miRNA	miRBase	hsa-miR-183-5p	chr7:129414807-129414828 (-)	22	UAUGGCACUGGUAGAAUUCACU	MIMAT0000261_st	MIMAT0000261	---	hsa-mir-96 // chr7:129414532-129414609 (-) /// hsa-mir-182 // chr7:129410223-129410332 (-) /// hsa-mir-183 // chr7:129414745-129414854 (-)	MTI // --- // LENG8 /// microcosm // ENST00000000233 // ARF5 /// microcosm // ENST00000001008 // FKBP4 /// microcosm // ENST00000002596 // HS3ST1 /// microcosm // ENST00000006750 // CD79B /// microcosm // ENST00000022615 // VDAC3 /// microcosm // ENST00000040877 // TARBP1 /// microcosm // ENST00000053243 // TNFRSF17 /// microcosm // ENST00000066544 // CDC27 /// microcosm // ENST00000072869 // ADC…	hsa-miR-183-5p	hsa-miR-183-5p
20500453	1.45477	0.672002	1.2128	0.730553	1.07206	miRNA-4_0	Homo sapiens	2013-12-03	miRNA	miRBase	hsa-miR-183-3p	chr7:129414768-129414789 (-)	22	GUGAAUUACCGAAGGGCCAUAA	MIMAT0004560_st	MIMAT0004560	---	hsa-mir-96 // chr7:129414532-129414609 (-) /// hsa-mir-182 // chr7:129410223-129410332 (-) /// hsa-mir-183 // chr7:129414745-129414854 (-)	MTI // --- // CLIC1 /// microcosm // ENST00000007699 // YBX2 /// microcosm // ENST00000013894 // ABHD5 /// microcosm // ENST00000023165 // KLRA1 /// microcosm // ENST00000046794 // LCP2 /// microcosm // ENST00000052754 // DCN /// microcosm // ENST00000200453 // PPP1R15A /// microcosm // ENST00000200652 // SLC22A4 /// microcosm // ENST00000215829 // SNRPD3 /// microcosm // ENST00000216407 // PSMC6…	hsa-miR-183-3p	hsa-miR-183-3p
20500454	0.862491	6.3705	6.15708	6.25773	6.24979	miRNA-4_0	Homo sapiens	2013-12-03	miRNA	miRBase	hsa-miR-187-5p	chr18:33484834-33484855 (-)	22	GGCUACAACACAGGACCCGGGC	MIMAT0004561_st	MIMAT0004561	---	---	microcosm // ENST00000008527 // CRY1 /// microcosm // ENST00000015926 // GRIPAP1 /// microcosm // ENST00000017003 // XYLT2 /// microcosm // ENST00000023064 // SLC7A9 /// microcosm // ENST00000025399 // STRAP /// microcosm // ENST00000053867 // GRN /// microcosm // ENST00000095634 // ZNF275 /// microcosm // ENST00000155674 // CECR5 /// microcosm // ENST00000158149 // C17orf85 /// microcosm // ENST…	hsa-miR-187-5p	hsa-miR-187-5p
20500455	1.30892	0.515578	0.903959	0.567178	0.996512	miRNA-4_0	Homo sapiens	2013-12-03	miRNA	miRBase	hsa-miR-187-3p	chr18:33484798-33484819 (-)	22	UCGUGUCUUGUGUUGCAGCCGG	MIMAT0000262_st	MIMAT0000262	---	---	MTI // --- // STOML2 /// microcosm // ENST00000002829 // SEMA3F /// microcosm // ENST00000010404 // MGST1 /// microcosm // ENST00000029410 // B4GALT7 /// microcosm // ENST00000075430 // CTDP1 /// microcosm // ENST00000078429 // GNA11 /// microcosm // ENST00000085068 // ISOC2 /// microcosm // ENST00000157775 // KRT13 /// microcosm // ENST00000158526 // FAM50A /// microcosm // ENST00000163059 // CO…	hsa-miR-187-3p	hsa-miR-187-3p
20500456	0.824445	0.9424	0.663895	1.03452	0.610119	miRNA-4_0	Homo sapiens	2013-12-03	miRNA	miRBase	hsa-miR-196a-3p	chr12:54385583-54385604 (+)	22	CGGCAACAAGAAACUGCCUGAG	MIMAT0004562_st	MIMAT0004562	ENST00000504315 // sense // intron // 1 /// ENST00000513209 // sense // intron // 1 /// OTTHUMT00000358945 // sense // intron // 1 /// OTTHUMT00000358949 // sense // intron // 1	---	MTI // --- // RPS26 /// microcosm // ENST00000008180 // IL32 /// microcosm // ENST00000029410 // B4GALT7 /// microcosm // ENST00000035307 // CHGUT_HUMAN /// microcosm // ENST00000155858 // TRPM5 /// microcosm // ENST00000157600 // LMCD1 /// microcosm // ENST00000169293 // MASP1 /// microcosm // ENST00000215115 // BCL7C /// microcosm // ENST00000215202 // C21orf111 /// microcosm // ENST00000215798…	hsa-miR-196a-3p	hsa-miR-196a-3p
20500457	0.857078	1.00764	0.785135	0.895826	0.748818	miRNA-4_0	Homo sapiens	2013-12-03	miRNA	miRBase	hsa-miR-199b-5p	chr9:131007062-131007084 (-)	23	CCCAGUGUUUAGACUAUCUGUUC	MIMAT0000263_st	MIMAT0000263	ENST00000341179 // antisense // intron // 15 /// ENST00000372923 // antisense // intron // 15 /// ENST00000393594 // antisense // intron // 15 /// ENST00000441149 // antisense // intron // 14 /// ENST00000475805 // antisense // intron // 15 /// ENST00000479174 // antisense // intron // 2 /// ENST00000486160 // antisense // intron // 15 /// ENST00000493925 // antisense // intron // 2 /// OTTHUMT00…	hsa-mir-199b // chr9:131007000-131007109 (-) /// hsa-mir-3154 // chr9:131007226-131007309 (-)	MTI // --- // ERBB2 /// microcosm // ENST00000000412 // M6PR /// microcosm // ENST00000002829 // SEMA3F /// microcosm // ENST00000007969 // LRRC23 /// microcosm // ENST00000014935 // DNASE1L1 /// microcosm // ENST00000027335 // CDH17 /// microcosm // ENST00000056233 // NFE2L3 /// microcosm // ENST00000072644 // YIPF1 /// microcosm // ENST00000078131 // Q9NU98_HUMAN /// microcosm // ENST0000015877…	hsa-miR-199b-5p	hsa-miR-199b-5p
20500458	0.845126	1.06378	0.821019	1.01914	0.783478	miRNA-4_0	Homo sapiens	2013-12-03	miRNA	miRBase	hsa-miR-199b-3p	chr9:131007024-131007045 (-)	22	ACAGUAGUCUGCACAUUGGUUA	MIMAT0004563_st	MIMAT0004563	ENST00000341179 // antisense // intron // 15 /// ENST00000372923 // antisense // intron // 15 /// ENST00000393594 // antisense // intron // 15 /// ENST00000441149 // antisense // intron // 14 /// ENST00000475805 // antisense // intron // 15 /// ENST00000479174 // antisense // intron // 2 /// ENST00000486160 // antisense // intron // 15 /// ENST00000493925 // antisense // intron // 2 /// OTTHUMT00…	hsa-mir-199b // chr9:131007000-131007109 (-) /// hsa-mir-3154 // chr9:131007226-131007309 (-)	---	hsa-miR-199b-3p	hsa-miR-199b-3p
20500459	0.651243	5.04158	4.42284	4.95554	4.47854	miRNA-4_0	Homo sapiens	2013-12-03	miRNA	miRBase	hsa-miR-203a	chr14:104583806-104583827 (+)	22	GUGAAAUGUUUAGGACCACUAG	MIMAT0000264_st	MIMAT0000264	---	hsa-mir-203a // chr14:104583742-104583851 (+) /// hsa-mir-203b // chr14:104583755-104583840 (-)	MTI // --- // MYD88 /// microcosm // ENST00000002596 // HS3ST1 /// microcosm // ENST00000005286 // TMEM132A /// microcosm // ENST00000014761 // RWDD2 /// microcosm // ENST00000025008 // RB1CC1 /// microcosm // ENST00000044462 // PSMA4 /// microcosm // ENST00000053243 // TNFRSF17 /// microcosm // ENST00000155674 // CECR5 /// microcosm // ENST00000156109 // GPKOW /// microcosm // ENST00000170150 //…	hsa-miR-203a	hsa-miR-203a
20500460	2.16735	0.633228	1.74916	0.62268	1.55997	miRNA-4_0	Homo sapiens	2013-12-03	miRNA	miRBase	hsa-miR-204-5p	chr9:73424947-73424968 (-)	22	UUCCCUUUGUCAUCCUAUGCCU	MIMAT0000265_st	MIMAT0000265	ENST00000357533 // sense // intron // 6 /// ENST00000358082 // sense // intron // 5 /// ENST00000360823 // sense // intron // 7 /// ENST00000361823 // sense // intron // 6 /// ENST00000377101 // sense // intron // 6 /// ENST00000377105 // sense // intron // 6 /// ENST00000377106 // sense // intron // 7 /// ENST00000377110 // sense // intron // 6 /// ENST00000377111 // sense // intron // 6 /// ENS…	---	MTI // --- // BEX2 /// microcosm // ENST00000002829 // SEMA3F /// microcosm // ENST00000005226 // USH1C /// microcosm // ENST00000006275 // TRAPPC6A /// microcosm // ENST00000007403 // CRLF1 /// microcosm // ENST00000007660 // DLX6 /// microcosm // ENST00000007699 // YBX2 /// microcosm // ENST00000019103 // SCTR /// microcosm // ENST00000023165 // KLRA1 /// microcosm // ENST00000026218 // PIGQ //…	hsa-miR-204-5p	hsa-miR-204-5p
20500461	0.704636	1.33898	0.833927	1.40914	0.872685	miRNA-4_0	Homo sapiens	2013-12-03	miRNA	miRBase	hsa-miR-204-3p	chr9:73424909-73424929 (-)	21	GCUGGGAAGGCAAAGGGACGU	MIMAT0022693_st	MIMAT0022693	ENST00000357533 // sense // intron // 6 /// ENST00000358082 // sense // intron // 5 /// ENST00000360823 // sense // intron // 7 /// ENST00000361823 // sense // intron // 6 /// ENST00000377101 // sense // intron // 6 /// ENST00000377105 // sense // intron // 6 /// ENST00000377106 // sense // intron // 7 /// ENST00000377110 // sense // intron // 6 /// ENST00000377111 // sense // intron // 6 /// ENS…	---	---	hsa-miR-204-3p	hsa-miR-204-3p
20500462	1	0.853821	0.853821	0.887934	0.996835	miRNA-4_0	Homo sapiens	2013-12-03	miRNA	miRBase	hsa-miR-205-5p	chr1:209605511-209605532 (+)	22	UCCUUCAUUCCACCGGAGUCUG	MIMAT0000266_st	MIMAT0000266	ENST00000366437 // sense // exon // 4 /// ENST00000429156 // sense // exon // 5 /// ENST00000431096 // sense // exon // 4 /// ENST00000433108 // sense // exon // 2 /// ENST00000440276 // sense // exon // 4 /// ENST00000451937 // sense // exon // 4 /// ENST00000458250 // sense // intron // 3 /// ENST00000603283 // sense // exon // 3 /// OTTHUMT00000088231 // sense // exon // 2 /// OTTHUMT000000882…	---	MTI // --- // SRC /// microcosm // ENST00000002596 // HS3ST1 /// microcosm // ENST00000007390 // C16orf42 /// microcosm // ENST00000015926 // GRIPAP1 /// microcosm // ENST00000016913 // MS4A12 /// microcosm // ENST00000025399 // STRAP /// microcosm // ENST00000055335 // PPP1R3F /// microcosm // ENST00000075503 // STYK1 /// microcosm // ENST00000082468 // BTN3A1 /// microcosm // ENST00000155674 //…	hsa-miR-205-5p	hsa-miR-205-5p
20500463	1	0.681767	0.681767	0.621241	0.665051	miRNA-4_0	Homo sapiens	2013-12-03	miRNA	miRBase	hsa-miR-205-3p	chr1:209605548-209605568 (+)	21	GAUUUCAGUGGAGUGAAGUUC	MIMAT0009197_st	MIMAT0009197	ENST00000366437 // sense // exon // 4 /// ENST00000429156 // sense // exon // 5 /// ENST00000431096 // sense // exon // 4 /// ENST00000433108 // sense // exon // 2 /// ENST00000440276 // sense // exon // 4 /// ENST00000451937 // sense // exon // 4 /// ENST00000458250 // sense // intron // 3 /// ENST00000603283 // sense // exon // 3 /// OTTHUMT00000088231 // sense // exon // 2 /// OTTHUMT000000882…	---	---	hsa-miR-205-3p	hsa-miR-205-3p
20500464	1.41917	1.24843	1.75348	1.29068	1.76263	miRNA-4_0	Homo sapiens	2013-12-03	miRNA	miRBase	hsa-miR-210-5p	chr11:568150-568171 (-)	22	AGCCCCUGCCCACCGCACACUG	MIMAT0026475_st	MIMAT0026475	ENST00000500447 // sense // intron // 1 /// ENST00000528245 // sense // intron // 1 /// ENST00000533920 // sense // intron // 1 /// ENST00000534540 // sense // intron // 1 /// OTTHUMT00000383231 // sense // intron // 1 /// OTTHUMT00000383232 // sense // intron // 1 /// OTTHUMT00000383233 // sense // intron // 1 /// OTTHUMT00000383234 // sense // intron // 1	---	---	hsa-miR-210-5p	hsa-miR-210-5p
20500465	1.18326	0.347591	0.590352	0.367856	0.429917	miRNA-4_0	Homo sapiens	2013-12-03	miRNA	miRBase	hsa-miR-210-3p	chr11:568112-568133 (-)	22	CUGUGCGUGUGACAGCGGCUGA	MIMAT0000267_st	MIMAT0000267	ENST00000500447 // sense // intron // 1 /// ENST00000528245 // sense // intron // 1 /// ENST00000533920 // sense // intron // 1 /// ENST00000534540 // sense // intron // 1 /// OTTHUMT00000383231 // sense // intron // 1 /// OTTHUMT00000383232 // sense // intron // 1 /// OTTHUMT00000383233 // sense // intron // 1 /// OTTHUMT00000383234 // sense // intron // 1	---	MTI // --- // RCC2 /// microcosm // ENST00000009041 // STARD3NL /// microcosm // ENST00000023165 // KLRA1 /// microcosm // ENST00000029410 // B4GALT7 /// microcosm // ENST00000057513 // TNIP3 /// microcosm // ENST00000075322 // ENPP2 /// microcosm // ENST00000085219 // CD22 /// microcosm // ENST00000164640 // PDZD4 /// microcosm // ENST00000171757 // P2RY10 /// microcosm // ENST00000199320 // DIM…	hsa-miR-210-3p	hsa-miR-210-3p
20500466	0.848459	1.30974	1.07265	1.34162	1.0114	miRNA-4_0	Homo sapiens	2013-12-03	miRNA	miRBase	hsa-miR-211-5p	chr15:31357298-31357319 (-)	22	UUCCCUUUGUCAUCCUUCGCCU	MIMAT0000268_st	MIMAT0000268	ENST00000256552 // sense // intron // 7 /// ENST00000397795 // sense // intron // 6 /// ENST00000542188 // sense // intron // 6 /// ENST00000558445 // sense // intron // 6 /// ENST00000558768 // sense // intron // 4 /// ENST00000559177 // sense // intron // 4 /// ENST00000560658 // sense // intron // 6 /// ENST00000560801 // sense // intron // 4 /// OTTHUMT00000251378 // sense // intron // 6 /// …	---	MTI // --- // IL11 /// microcosm // ENST00000000233 // ARF5 /// microcosm // ENST00000005226 // USH1C /// microcosm // ENST00000006275 // TRAPPC6A /// microcosm // ENST00000007403 // CRLF1 /// microcosm // ENST00000007699 // YBX2 /// microcosm // ENST00000009120 // MMP23A /// microcosm // ENST00000019103 // SCTR /// microcosm // ENST00000037502 // MYOC /// microcosm // ENST00000075503 // STYK1 //…	hsa-miR-211-5p	hsa-miR-211-5p
20500467	1	0.853821	0.853821	0.957099	0.927671	miRNA-4_0	Homo sapiens	2013-12-03	miRNA	miRBase	hsa-miR-211-3p	chr15:31357262-31357282 (-)	21	GCAGGGACAGCAAAGGGGUGC	MIMAT0022694_st	MIMAT0022694	ENST00000256552 // sense // intron // 7 /// ENST00000397795 // sense // intron // 6 /// ENST00000542188 // sense // intron // 6 /// ENST00000558445 // sense // intron // 6 /// ENST00000558768 // sense // intron // 4 /// ENST00000559177 // sense // intron // 4 /// ENST00000560658 // sense // intron // 6 /// ENST00000560801 // sense // intron // 4 /// OTTHUMT00000251378 // sense // intron // 6 /// …	---	---	hsa-miR-211-3p	hsa-miR-211-3p
20500468	0.909456	1.01086	0.873938	0.877388	0.925229	miRNA-4_0	Homo sapiens	2013-12-03	miRNA	miRBase	hsa-miR-212-5p	chr17:1953622-1953644 (-)	23	ACCUUGGCUCUAGACUGCUUACU	MIMAT0022695_st	MIMAT0022695	---	hsa-mir-212 // chr17:1953565-1953674 (-) /// hsa-mir-132 // chr17:1953202-1953302 (-)	---	hsa-miR-212-5p	hsa-miR-212-5p
20500469	0.857078	0.793017	0.570516	0.71665	0.569642	miRNA-4_0	Homo sapiens	2013-12-03	miRNA	miRBase	hsa-miR-212-3p	chr17:1953584-1953604 (-)	21	UAACAGUCUCCAGUCACGGCC	MIMAT0000269_st	MIMAT0000269	---	hsa-mir-212 // chr17:1953565-1953674 (-) /// hsa-mir-132 // chr17:1953202-1953302 (-)	MTI // --- // AGO1 /// microcosm // ENST00000002165 // FUCA2 /// microcosm // ENST00000013807 // ERCC1 /// microcosm // ENST00000050961 // ZFHX4 /// microcosm // ENST00000082259 // DNAH2 /// microcosm // ENST00000158166 // CAMKK1 /// microcosm // ENST00000175506 // ASNS /// microcosm // ENST00000188790 // FAP /// microcosm // ENST00000201886 // KHSRP /// microcosm // ENST00000201979 // REM1 /// m…	hsa-miR-212-3p	hsa-miR-212-3p
20500470	1.21257	1.23056	1.50863	1.16084	1.41088	miRNA-4_0	Homo sapiens	2013-12-03	miRNA	miRBase	hsa-miR-181a-3p	chr1:198828198-198828219 (-)	22	ACCAUCGACCGUUGAUUGUACC	MIMAT0000270_st	MIMAT0000270	ENST00000432296 // sense // intron // 2 /// OTTHUMT00000087434 // sense // intron // 2	hsa-mir-181b-1 // chr1:198828002-198828111 (-) /// hsa-mir-181a-1 // chr1:198828173-198828282 (-)	MTI // --- // HOOK3 /// microcosm // ENST00000007708 // PDK2 /// microcosm // ENST00000011619 // RANBP9 /// microcosm // ENST00000019019 // FTSJ1 /// microcosm // ENST00000081029 // MRPS35 /// microcosm // ENST00000082259 // DNAH2 /// microcosm // ENST00000160713 // NP_056996.2 /// microcosm // ENST00000163678 // C16orf68 /// microcosm // ENST00000182290 // TSPAN32 /// microcosm // ENST0000018760…	hsa-miR-181a-3p	hsa-miR-181a-3p
20500471	1.16675	0.598518	0.821019	0.522068	0.821786	miRNA-4_0	Homo sapiens	2013-12-03	miRNA	miRBase	hsa-miR-214-5p	chr1:172107997-172108018 (-)	22	UGCCUGUCUACACUUGCUGUGC	MIMAT0004564_st	MIMAT0004564	ENST00000355305 // antisense // intron // 15 /// ENST00000358155 // antisense // intron // 14 /// ENST00000367731 // antisense // intron // 14 /// ENST00000520906 // antisense // intron // 14 /// ENST00000523513 // antisense // intron // 13 /// OTTHUMT00000084529 // antisense // intron // 14 /// OTTHUMT00000084531 // antisense // intron // 15 /// OTTHUMT00000378443 // antisense // intron // 14 //…	hsa-mir-199a-2 // chr1:172113675-172113784 (-) /// hsa-mir-214 // chr1:172107938-172108047 (-) /// hsa-mir-3120 // chr1:172107948-172108028 (+)	microcosm // ENST00000011691 // SS18L2 /// microcosm // ENST00000013808 // SEMA3B /// microcosm // ENST00000078445 // CREB3L3 /// microcosm // ENST00000158166 // CAMKK1 /// microcosm // ENST00000191063 // ANKRD16 /// microcosm // ENST00000207549 // UNC13D /// microcosm // ENST00000215980 // CENPM /// microcosm // ENST00000216416 // CNIH /// microcosm // ENST00000216450 // C14orf166B /// microcosm…	hsa-miR-214-5p	hsa-miR-214-5p
20500472	1.65583	0.99793	1.72548	0.98743	1.62393	miRNA-4_0	Homo sapiens	2013-12-03	miRNA	miRBase	hsa-miR-214-3p	chr1:172107956-172107977 (-)	22	ACAGCAGGCACAGACAGGCAGU	MIMAT0000271_st	MIMAT0000271	ENST00000355305 // antisense // intron // 15 /// ENST00000358155 // antisense // intron // 14 /// ENST00000367731 // antisense // intron // 14 /// ENST00000520906 // antisense // intron // 14 /// ENST00000523513 // antisense // intron // 13 /// OTTHUMT00000084529 // antisense // intron // 14 /// OTTHUMT00000084531 // antisense // intron // 15 /// OTTHUMT00000378443 // antisense // intron // 14 //…	hsa-mir-199a-2 // chr1:172113675-172113784 (-) /// hsa-mir-214 // chr1:172107938-172108047 (-) /// hsa-mir-3120 // chr1:172107948-172108028 (+)	MTI // --- // ASF1B /// microcosm // ENST00000000233 // ARF5 /// microcosm // ENST00000005286 // TMEM132A /// microcosm // ENST00000006275 // TRAPPC6A /// microcosm // ENST00000008938 // PGLYRP1 /// microcosm // ENST00000020673 // PSD /// microcosm // ENST00000029410 // B4GALT7 /// microcosm // ENST00000054650 // THAP3 /// microcosm // ENST00000055335 // PPP1R3F /// microcosm // ENST00000155674 /…	hsa-miR-214-3p	hsa-miR-214-3p
20500473	1	0.965072	0.965072	1.01589	1.0597	miRNA-4_0	Homo sapiens	2013-12-03	miRNA	miRBase	hsa-miR-215-5p	chr1:220291258-220291278 (-)	21	AUGACCUAUGAAUUGACAGAC	MIMAT0000272_st	MIMAT0000272	ENST00000302637 // antisense // intron // 12 /// ENST00000366922 // antisense // intron // 12 /// ENST00000490891 // antisense // intron // 1 /// OTTHUMT00000090761 // antisense // intron // 12 /// OTTHUMT00000090763 // antisense // intron // 1	hsa-mir-215 // chr1:220291195-220291304 (-) /// hsa-mir-194-1 // chr1:220291499-220291583 (-)	MTI // --- // MIS12 /// microcosm // ENST00000014761 // RWDD2 /// microcosm // ENST00000014930 // HEBP1 /// microcosm // ENST00000056233 // NFE2L3 /// microcosm // ENST00000064571 // CBLN4 /// microcosm // ENST00000072644 // YIPF1 /// microcosm // ENST00000163416 // GOLGA5 /// microcosm // ENST00000166345 // TRIP13 /// microcosm // ENST00000167462 // LLGL2 /// microcosm // ENST00000167588 // KRT2…	hsa-miR-215-5p	hsa-miR-215-5p
20500474	1.16676	0.439371	0.661873	0.443789	0.693832	miRNA-4_0	Homo sapiens	2013-12-03	miRNA	miRBase	hsa-miR-215-3p	chr1:220291219-220291241 (-)	23	UCUGUCAUUUCUUUAGGCCAAUA	MIMAT0026476_st	MIMAT0026476	ENST00000302637 // antisense // intron // 12 /// ENST00000366922 // antisense // intron // 12 /// ENST00000490891 // antisense // intron // 1 /// OTTHUMT00000090761 // antisense // intron // 12 /// OTTHUMT00000090763 // antisense // intron // 1	hsa-mir-215 // chr1:220291195-220291304 (-) /// hsa-mir-194-1 // chr1:220291499-220291583 (-)	---	hsa-miR-215-3p	hsa-miR-215-3p
20500475	0.818976	1.08645	0.798347	1.23469	0.726055	miRNA-4_0	Homo sapiens	2013-12-03	miRNA	miRBase	hsa-miR-216a-5p	chr2:56216155-56216176 (-)	22	UAAUCUCAGCUGGCAACUGUGA	MIMAT0000273_st	MIMAT0000273	ENST00000446139 // sense // intron // 2 /// OTTHUMT00000324929 // sense // intron // 2	hsa-mir-216a // chr2:56216085-56216194 (-) /// hsa-mir-217 // chr2:56210102-56210211 (-)	MTI // --- // SMAD7 /// microcosm // ENST00000007633 // ALDH3B1 /// microcosm // ENST00000011691 // SS18L2 /// microcosm // ENST00000016913 // MS4A12 /// microcosm // ENST00000019103 // SCTR /// microcosm // ENST00000040738 // FAM44A /// microcosm // ENST00000156626 // ST6GALNAC1 /// microcosm // ENST00000167588 // KRT20 /// microcosm // ENST00000177648 // ALPK1 /// microcosm // ENST00000182290 /…	hsa-miR-216a-5p	hsa-miR-216a-5p
20500476	0.824445	1.2128	0.934292	1.26391	0.8395	miRNA-4_0	Homo sapiens	2013-12-03	miRNA	miRBase	hsa-miR-216a-3p	chr2:56216116-56216137 (-)	22	UCACAGUGGUCUCUGGGAUUAU	MIMAT0022844_st	MIMAT0022844	ENST00000446139 // sense // intron // 2 /// OTTHUMT00000324929 // sense // intron // 2	hsa-mir-216a // chr2:56216085-56216194 (-) /// hsa-mir-217 // chr2:56210102-56210211 (-)	---	hsa-miR-216a-3p	hsa-miR-216a-3p
20500477	1.48071	0.287373	0.853659	0.365333	0.665051	miRNA-4_0	Homo sapiens	2013-12-03	miRNA	miRBase	hsa-miR-217	chr2:56210155-56210177 (-)	23	UACUGCAUCAGGAACUGAUUGGA	MIMAT0000274_st	MIMAT0000274	ENST00000446139 // sense // intron // 2 /// OTTHUMT00000324929 // sense // intron // 2	hsa-mir-216a // chr2:56216085-56216194 (-) /// hsa-mir-217 // chr2:56210102-56210211 (-)	MTI // --- // SMAD7 /// microcosm // ENST00000011691 // SS18L2 /// microcosm // ENST00000019317 // RALBP1 /// microcosm // ENST00000021776 // NP_001025037.1 /// microcosm // ENST00000039007 // OTC /// microcosm // ENST00000044462 // PSMA4 /// microcosm // ENST00000045065 // PARP3 /// microcosm // ENST00000156109 // GPKOW /// microcosm // ENST00000164139 // PYGM /// microcosm // ENST00000172196 //…	hsa-miR-217	hsa-miR-217
20500478	1	0.803147	0.803147	0.728431	0.837332	miRNA-4_0	Homo sapiens	2013-12-03	miRNA	miRBase	hsa-miR-218-5p	chr4:20529922-20529942 (+) // chr5:168195216-168195236 (-)	21	UUGUGCUUGAUCUAACCAUGU	MIMAT0000275_st	MIMAT0000275	ENST00000332966 // sense // intron // 14 /// ENST00000404867 // sense // intron // 14 /// ENST00000519486 // sense // intron // 4 /// ENST00000519560 // sense // intron // 14 /// OTTHUMT00000252792 // sense // intron // 14 /// OTTHUMT00000371504 // sense // intron // 14 /// OTTHUMT00000371506 // sense // intron // 4	---	MTI // --- // PPIA /// microcosm // ENST00000035383 // LRRC7 /// microcosm // ENST00000052754 // DCN /// microcosm // ENST00000162749 // TNFRSF1A /// microcosm // ENST00000167588 // KRT20 /// microcosm // ENST00000171214 // RDH8 /// microcosm // ENST00000179259 // C12orf5 /// microcosm // ENST00000193403 // ACTN1 /// microcosm // ENST00000198536 // PILRA /// microcosm // ENST00000200135 // ZW10 /…	hsa-miR-218-5p	hsa-miR-218-5p
20500479	1	1.26684	1.26684	1.27605	1.01703	miRNA-4_0	Homo sapiens	2013-12-03	miRNA	miRBase	hsa-miR-218-1-3p	chr4:20529965-20529986 (+)	22	AUGGUUCCGUCAAGCACCAUGG	MIMAT0004565_st	MIMAT0004565	ENST00000273739 // sense // intron // 16 /// ENST00000503823 // sense // intron // 14 /// ENST00000503837 // sense // intron // 15 /// ENST00000504154 // sense // intron // 15 /// OTTHUMT00000250396 // sense // intron // 15 /// OTTHUMT00000359841 // sense // intron // 14 /// OTTHUMT00000359842 // sense // intron // 15 /// OTTHUMT00000359843 // sense // intron // 16	---	MTI // --- // SLCO3A1 /// microcosm // ENST00000002596 // HS3ST1 /// microcosm // ENST00000005286 // TMEM132A /// microcosm // ENST00000006750 // CD79B /// microcosm // ENST00000007699 // YBX2 /// microcosm // ENST00000012049 // QPCTL /// microcosm // ENST00000042931 // BEST2 /// microcosm // ENST00000066544 // CDC27 /// microcosm // ENST00000156499 // KLK14 /// microcosm // ENST00000179259 // C1…	hsa-miR-218-1-3p	hsa-miR-218-1-3p
20500480	1	1.10918	1.10918	1.24831	1.14	miRNA-4_0	Homo sapiens	2013-12-03	miRNA	miRBase	hsa-miR-218-2-3p	chr5:168195173-168195194 (-)	22	CAUGGUUCUGUCAAGCACCGCG	MIMAT0004566_st	MIMAT0004566	ENST00000332966 // sense // intron // 14 /// ENST00000404867 // sense // intron // 14 /// ENST00000519486 // sense // intron // 4 /// ENST00000519560 // sense // intron // 14 /// OTTHUMT00000252792 // sense // intron // 14 /// OTTHUMT00000371504 // sense // intron // 14 /// OTTHUMT00000371506 // sense // intron // 4	---	microcosm // ENST00000005286 // TMEM132A /// microcosm // ENST00000006750 // CD79B /// microcosm // ENST00000039007 // OTC /// microcosm // ENST00000046967 // ADRB1 /// microcosm // ENST00000066544 // CDC27 /// microcosm // ENST00000072644 // YIPF1 /// microcosm // ENST00000156499 // KLK14 /// microcosm // ENST00000156626 // ST6GALNAC1 /// microcosm // ENST00000158009 // FNDC8 /// microcosm // EN…	hsa-miR-218-2-3p	hsa-miR-218-2-3p
20500481	1.38057	0.588388	1.05365	0.631337	0.891809	miRNA-4_0	Homo sapiens	2013-12-03	miRNA	miRBase	hsa-miR-219a-5p	chr6:33175632-33175652 (+) // chr9:131154955-131154975 (-)	21	UGAUUGUCCAAACGCAAUUCU	MIMAT0000276_st	MIMAT0000276	---	hsa-mir-219a-2 // chr9:131154897-131154993 (-) /// hsa-mir-219b // chr9:131154900-131154987 (+)	MTI // --- // PSMD6 /// microcosm // ENST00000005374 // C7orf24 /// microcosm // ENST00000008527 // CRY1 /// microcosm // ENST00000025008 // RB1CC1 /// microcosm // ENST00000040877 // TARBP1 /// microcosm // ENST00000056233 // NFE2L3 /// microcosm // ENST00000157775 // KRT13 /// microcosm // ENST00000160298 // KIAA1543 /// microcosm // ENST00000167586 // KRT14 /// microcosm // ENST00000170168 // …	hsa-miR-219a-5p	hsa-miR-219a-5p
20500482	1.16676	0.853821	1.07632	0.73652	1.03624	miRNA-4_0	Homo sapiens	2013-12-03	miRNA	miRBase	hsa-miR-219a-1-3p	chr6:33175673-33175694 (+)	22	AGAGUUGAGUCUGGACGUCCCG	MIMAT0004567_st	MIMAT0004567	---	---	microcosm // ENST00000004921 // CCL18 /// microcosm // ENST00000006101 // COPZ2 /// microcosm // ENST00000007390 // C16orf42 /// microcosm // ENST00000007699 // YBX2 /// microcosm // ENST00000007735 // KRT33A /// microcosm // ENST00000039989 // TTC17 /// microcosm // ENST00000040663 // NP_115661.1 /// microcosm // ENST00000095634 // ZNF275 /// microcosm // ENST00000160298 // KIAA1543 /// microcos…	hsa-miR-219a-1-3p	hsa-miR-219a-1-3p
20500483	0.845126	0.803147	0.560386	0.837036	0.601374	miRNA-4_0	Homo sapiens	2013-12-03	miRNA	miRBase	hsa-miR-221-5p	chrX:45605649-45605670 (-)	22	ACCUGGCAUACAAUGUAGAUUU	MIMAT0004568_st	MIMAT0004568	ENST00000602461 // sense // intron // 1 /// OTTHUMT00000467990 // sense // intron // 1	hsa-mir-221 // chrX:45605585-45605694 (-) /// hsa-mir-222 // chrX:45606421-45606530 (-)	MTI // --- // GATAD2B /// microcosm // ENST00000005226 // USH1C /// microcosm // ENST00000005905 // KIAA0100 /// microcosm // ENST00000006777 // NM_001040457.1 /// microcosm // ENST00000007403 // CRLF1 /// microcosm // ENST00000072869 // ADCK2 /// microcosm // ENST00000158009 // FNDC8 /// microcosm // ENST00000158526 // FAM50A /// microcosm // ENST00000162044 // TMEM161A /// microcosm // ENST0000…	hsa-miR-221-5p	hsa-miR-221-5p
20500484	0.824445	1.08165	0.803147	1.11351	0.689106	miRNA-4_0	Homo sapiens	2013-12-03	miRNA	miRBase	hsa-miR-221-3p	chrX:45605608-45605630 (-)	23	AGCUACAUUGUCUGCUGGGUUUC	MIMAT0000278_st	MIMAT0000278	ENST00000602461 // sense // intron // 1 /// OTTHUMT00000467990 // sense // intron // 1	hsa-mir-221 // chrX:45605585-45605694 (-) /// hsa-mir-222 // chrX:45606421-45606530 (-)	MTI // --- // DDX3Y /// microcosm // ENST00000005340 // DVL2 /// microcosm // ENST00000005558 // IFRD1 /// microcosm // ENST00000008938 // PGLYRP1 /// microcosm // ENST00000009041 // STARD3NL /// microcosm // ENST00000009589 // RPS20 /// microcosm // ENST00000014761 // RWDD2 /// microcosm // ENST00000022615 // VDAC3 /// microcosm // ENST00000023897 // GABRA1 /// microcosm // ENST00000081029 // MR…	hsa-miR-221-3p	hsa-miR-221-3p
20500485	1	0.709768	0.709768	0.749386	0.793195	miRNA-4_0	Homo sapiens	2013-12-03	miRNA	miRBase	hsa-miR-222-5p	chrX:45606479-45606500 (-)	22	CUCAGUAGCCAGUGUAGAUCCU	MIMAT0004569_st	MIMAT0004569	ENST00000602461 // sense // intron // 1 /// OTTHUMT00000467990 // sense // intron // 1	hsa-mir-221 // chrX:45605585-45605694 (-) /// hsa-mir-222 // chrX:45606421-45606530 (-)	microcosm // ENST00000005386 // NP_078880.1 /// microcosm // ENST00000007390 // C16orf42 /// microcosm // ENST00000008391 // TFAP2D /// microcosm // ENST00000020673 // PSD /// microcosm // ENST00000163340 // ZMYND12 /// microcosm // ENST00000164305 // PIGB /// microcosm // ENST00000167462 // LLGL2 /// microcosm // ENST00000182290 // TSPAN32 /// microcosm // ENST00000184183 // ROPN1 /// microcosm …	hsa-miR-222-5p	hsa-miR-222-5p
20500486	0.824445	1.2128	0.934292	1.23832	0.813912	miRNA-4_0	Homo sapiens	2013-12-03	miRNA	miRBase	hsa-miR-222-3p	chrX:45606442-45606462 (-)	21	AGCUACAUCUGGCUACUGGGU	MIMAT0000279_st	MIMAT0000279	ENST00000602461 // sense // intron // 1 /// OTTHUMT00000467990 // sense // intron // 1	hsa-mir-221 // chrX:45605585-45605694 (-) /// hsa-mir-222 // chrX:45606421-45606530 (-)	MTI // --- // SDHA /// microcosm // ENST00000005340 // DVL2 /// microcosm // ENST00000005558 // IFRD1 /// microcosm // ENST00000008938 // PGLYRP1 /// microcosm // ENST00000014761 // RWDD2 /// microcosm // ENST00000040663 // NP_115661.1 /// microcosm // ENST00000081029 // MRPS35 /// microcosm // ENST00000165524 // PRLH /// microcosm // ENST00000187608 // CEACAM21 /// microcosm // ENST00000190165 /…	hsa-miR-222-3p	hsa-miR-222-3p
20500487	1.38057	0.439371	0.904634	0.418952	0.924903	miRNA-4_0	Homo sapiens	2013-12-03	miRNA	miRBase	hsa-miR-223-5p	chrX:65238737-65238758 (+)	22	CGUGUAUUUGACAAGCUGAGUU	MIMAT0004570_st	MIMAT0004570	---	---	microcosm // ENST00000005082 // ZNF195 /// microcosm // ENST00000023939 // C20orf43 /// microcosm // ENST00000053243 // TNFRSF17 /// microcosm // ENST00000078131 // Q9NU98_HUMAN /// microcosm // ENST00000078527 // PIGV /// microcosm // ENST00000081029 // MRPS35 /// microcosm // ENST00000160827 // KIF22 /// microcosm // ENST00000177694 // TBX21 /// microcosm // ENST00000179259 // C12orf5 /// micro…	hsa-miR-223-5p	hsa-miR-223-5p
20500488	0.675201	1.5009	0.934292	1.62461	0.879122	miRNA-4_0	Homo sapiens	2013-12-03	miRNA	miRBase	hsa-miR-223-3p	chrX:65238779-65238800 (+)	22	UGUCAGUUUGUCAAAUACCCCA	MIMAT0000280_st	MIMAT0000280	---	---	MTI // --- // SMARCD1 /// microcosm // ENST00000003607 // POLDIP2 /// microcosm // ENST00000006101 // COPZ2 /// microcosm // ENST00000006658 // SPATA20 /// microcosm // ENST00000014761 // RWDD2 /// microcosm // ENST00000019019 // FTSJ1 /// microcosm // ENST00000025399 // STRAP /// microcosm // ENST00000025429 // DERA /// microcosm // ENST00000050961 // ZFHX4 /// microcosm // ENST00000056233 // NF…	hsa-miR-223-3p	hsa-miR-223-3p
20500489	1.16675	0.459265	0.681767	0.365333	0.665051	miRNA-4_0	Homo sapiens	2013-12-03	miRNA	miRBase	hsa-miR-224-5p	chrX:151127103-151127123 (-)	21	CAAGUCACUAGUGGUUCCGUU	MIMAT0000281_st	MIMAT0000281	ENST00000370325 // sense // intron // 6 /// ENST00000370328 // sense // intron // 6 /// ENST00000393914 // sense // intron // 7 /// ENST00000441219 // sense // intron // 7 /// ENST00000476016 // sense // exon // 3 /// ENST00000486255 // sense // exon // 1 /// OTTHUMT00000060903 // sense // intron // 6 /// OTTHUMT00000060904 // sense // intron // 6 /// OTTHUMT00000060907 // sense // intron // 7 //…	hsa-mir-224 // chrX:151127050-151127130 (-) /// hsa-mir-452 // chrX:151128100-151128184 (-)	MTI // --- // ADNP2 /// microcosm // ENST00000006015 // HOXA11 /// microcosm // ENST00000010132 // DYRK4 /// microcosm // ENST00000013894 // ABHD5 /// microcosm // ENST00000014930 // HEBP1 /// microcosm // ENST00000038176 // NSMAF /// microcosm // ENST00000042931 // BEST2 /// microcosm // ENST00000046967 // ADRB1 /// microcosm // ENST00000055077 // RFC2 /// microcosm // ENST00000155674 // CECR5 /…	hsa-miR-224-5p	hsa-miR-224-5p
20500490	0.845126	0.803147	0.560386	0.837036	0.601374	miRNA-4_0	Homo sapiens	2013-12-03	miRNA	miRBase	hsa-miR-224-3p	chrX:151127056-151127078 (-)	23	AAAAUGGUGCCCUAGUGACUACA	MIMAT0009198_st	MIMAT0009198	ENST00000370325 // sense // intron // 6 /// ENST00000370328 // sense // intron // 6 /// ENST00000393914 // sense // intron // 7 /// ENST00000441219 // sense // intron // 7 /// ENST00000476016 // sense // exon // 3 /// ENST00000486255 // sense // exon // 1 /// OTTHUMT00000060903 // sense // intron // 6 /// OTTHUMT00000060904 // sense // intron // 6 /// OTTHUMT00000060907 // sense // intron // 7 //…	hsa-mir-224 // chrX:151127050-151127130 (-) /// hsa-mir-452 // chrX:151128100-151128184 (-)	---	hsa-miR-224-3p	hsa-miR-224-3p
20506189	1.23922	1.20213	1.51157	1.18489	1.55569	miRNA-4_0	Caenorhabditis elegans	2013-12-03	miRNA	miRBase	cel-miR-1018	X:1879486-1879507 (+)	22	AGAGAGAUCAUUGGACUUACAG	MIMAT0005031_st	MIMAT0005031	Y59E1B.1 // sense // 3UTR // 1 /// Y59E1B.3 // sense // exon // 1	cel-mir-1018 // X:1879452-1879507 (+) /// cel-mir-2220 // X:1873821-1873878 (+) /// cel-mir-4807 // X:1872460-1872520 (+) /// cel-mir-4808 // X:1872946-1873002 (+) /// cel-mir-4809 // X:1873640-1873698 (+) /// cel-mir-4810 // X:1875732-1875788 (+) /// cel-mir-4921 // X:1879973-1880032 (+) /// cel-mir-4923a // X:1879870-1879930 (+) /// cel-mir-4923b // X:1879634-1879692 (+) /// cel-mir-4925 // X:1…	MTI // --- // T27E4.7 /// microcosm // AC3.1 // sri-20 /// microcosm // AH9.6 // AH9.6 /// microcosm // B0001.8.1 // B0001.8 /// microcosm // B0001.8.2 // B0001.8 /// microcosm // B0034.4 // B0034.4 /// microcosm // B0252.5 // B0252.5 /// microcosm // B0284.4 // B0284.4 /// microcosm // B0286.4b // ntl-2 /// microcosm // B0286.4d.1 // ntl-2 /// microcosm // B0336.1.1 // wrm-1 /// microcosm // B03…	cel-miR-1018	cel-miR-1018
20500000	1.23315	10.8498	11.1521	10.6859	11.3079	miRNA-4_0	Caenorhabditis elegans	2013-12-03	miRNA	miRBase	cel-let-7-5p	X:14744165-14744186 (-)	22	UGAGGUAGUAGGUUGUAUAGUU	MIMAT0000001_st	MIMAT0000001	C05G5.6 // sense // exon // 1	---	MTI // --- // mab-31 /// microcosm // AC7.2a.2 // soc-2 /// microcosm // B0035.6 // B0035.6 /// microcosm // B0035.7 // his-47 /// microcosm // B0222.4 // tag-38 /// microcosm // B0244.10 // B0244.10 /// microcosm // B0284.2 // B0284.2 /// microcosm // B0285.5 // hse-5 /// microcosm // B0334.11a // ooc-3 /// microcosm // B0334.11b // ooc-3 /// microcosm // B0336.6.1 // B0336.6 /// microcosm // B0…	cel-let-7-5p	cel-let-7-5p
20500039	1.22779	9.30043	9.59649	9.09839	9.77228	miRNA-4_0	Caenorhabditis elegans	2013-12-03	miRNA	miRBase	cel-miR-49-3p	X:9989284-9989305 (+)	22	AAGCACCACGAGAAGCUGCAGA	MIMAT0000020_st	MIMAT0000020	F19C6.6 // sense // exon // 1	---	MTI // --- // W01F3.1 /// microcosm // 4R79.1b // nas-6 /// microcosm // AH6.14 // sra-9 /// microcosm // B0024.4 // B0024.4 /// microcosm // B0205.1a // B0205.1 /// microcosm // B0205.1b // B0205.1 /// microcosm // B0244.11 // B0244.11 /// microcosm // B0252.3c.1 // B0252.3 /// microcosm // B0286.2a // lat-2 /// microcosm // B0286.2b // lat-2 /// microcosm // B0344.2 // wrt-9 /// microcosm // B0…	cel-miR-49-3p	cel-miR-49-3p
20508892	1.22683	5.37368	5.66862	5.28122	5.76689	miRNA-4_0	Caenorhabditis elegans	2013-12-03	miRNA	miRBase	cel-miR-1822-3p	II:6015565-6015586 (+)	22	GAGCUGCCCUCAGAAAAACUCU	MIMAT0006589_st	MIMAT0006589	ZK84.2 // sense // intron // 3 /// ZK84.8 // sense // exon // 1	---	MTI // --- // C13F10.4	cel-miR-1822-3p	cel-miR-1822-3p
20500102	1.22153	6.39488	6.68356	6.29035	6.78036	miRNA-4_0	Caenorhabditis elegans	2013-12-03	miRNA	miRBase	cel-miR-84-5p	X:16022376-16022399 (-)	24	UGAGGUAGUAUGUAAUAUUGUAGA	MIMAT0000057_st	MIMAT0000057	B0395.4 // sense // exon // 1	---	MTI // --- // mab-31 /// microcosm // B0025.1d.1 // vps-34 /// microcosm // B0035.6 // B0035.6 /// microcosm // B0222.4 // tag-38 /// microcosm // B0244.10 // B0244.10 /// microcosm // B0284.2 // B0284.2 /// microcosm // B0285.5 // hse-5 /// microcosm // B0334.11a // ooc-3 /// microcosm // B0334.11b // ooc-3 /// microcosm // B0414.2 // rnt-1 /// microcosm // B0491.1 // B0491.1 /// microcosm // B0…	cel-miR-84-5p	cel-miR-84-5p
20519998	1.22113	0.965072	1.25329	1.09908	1.09841	miRNA-4_0	Caenorhabditis elegans	2013-12-03	miRNA	miRBase	cel-miR-4923b	X:1879671-1879692 (+)	22	AACGGCGGCAAUUUGUUUACAG	MIMAT0020131_st	MIMAT0020131	Y59E1B.1 // sense // 3UTR // 3 /// Y59E1B.12 // sense // exon // 1	cel-mir-1018 // X:1879452-1879507 (+) /// cel-mir-2220 // X:1873821-1873878 (+) /// cel-mir-4807 // X:1872460-1872520 (+) /// cel-mir-4808 // X:1872946-1873002 (+) /// cel-mir-4809 // X:1873640-1873698 (+) /// cel-mir-4810 // X:1875732-1875788 (+) /// cel-mir-4921 // X:1879973-1880032 (+) /// cel-mir-4923a // X:1879870-1879930 (+) /// cel-mir-4923b // X:1879634-1879692 (+) /// cel-mir-4925 // X:1…	---	cel-miR-4923b	cel-miR-4923b
20500065	1.22104	0.798347	1.08645	0.94934	1.0114	miRNA-4_0	Caenorhabditis elegans	2013-12-03	miRNA	miRBase	cel-miR-63-5p	X:17598755-17598773 (-)	19	UCUAACUCGUCGGUAGUCA	MIMAT0015104_st	MIMAT0015104	C16H3.5 // sense // exon // 1	---	---	cel-miR-63-5p	cel-miR-63-5p
20511937	1.22104	1.2128	1.5009	1.30353	1.36559	miRNA-4_0	Caenorhabditis elegans	2013-12-03	miRNA	miRBase	cel-miR-2217-3p	IV:5280067-5280089 (-)	23	UCGACCCUUGUGCCUGUUUCGGU	MIMAT0011452_st	MIMAT0011452	F36H12.64 // sense // exon // 1	---	---	cel-miR-2217-3p	cel-miR-2217-3p
20519792	1.22104	1.2128	1.5009	1.30353	1.36559	miRNA-4_0	Caenorhabditis elegans	2013-12-03	miRNA	miRBase	cel-miR-4805-3p	II:1061712-1061732 (+)	21	AAAUUUUGAGAUUUUCCGCAC	MIMAT0019987_st	MIMAT0019987	K02E7.13 // sense // exon // 1	---	---	cel-miR-4805-3p	cel-miR-4805-3p
20500108	1.22104	2.17156	2.45966	2.2724	2.33446	miRNA-4_0	Caenorhabditis elegans	2013-12-03	miRNA	miRBase	cel-miR-87-5p	V:12038723-12038746 (-)	24	CGCCUGAUACUUUCGUCUCAACCU	MIMAT0020325_st	MIMAT0020325	F10C2.11 // antisense // exon // 1 /// F10C2.2 // sense // intron // 1 /// F10C2.8 // sense // exon // 1	---	---	cel-miR-87-5p	cel-miR-87-5p
20500047	1.22104	0.406569	0.694675	0.40717	0.657213	miRNA-4_0	Caenorhabditis elegans	2013-12-03	miRNA	miRBase	cel-miR-53-3p	IV:11027593-11027614 (-)	22	CACGGCACAAUAUAUGGGUCGC	MIMAT0020312_st	MIMAT0020312	F36H1.8 // sense // exon // 1	cel-mir-51 // IV:11025992-11026091 (-) /// cel-mir-53 // IV:11027572-11027670 (-)	---	cel-miR-53-3p	cel-miR-53-3p
20505342	1.22104	0.659094	0.9472	0.791291	0.853352	miRNA-4_0	Caenorhabditis elegans	2013-12-03	miRNA	miRBase	cel-miR-792-3p	V:3042103-3042125 (-)	23	UUGAAAUCUCUUCAACUUUCAGA	MIMAT0004227_st	MIMAT0004227	F59D6.8 // sense // exon // 1	cel-mir-792 // V:3042090-3042179 (-) /// cel-mir-1821 // V:3042528-3042631 (-)	MTI // --- // T13C2.6 /// microcosm // AC3.1 // sri-20 /// microcosm // B0205.14 // B0205.14 /// microcosm // B0244.2.1 // ida-1 /// microcosm // B0244.2.2 // ida-1 /// microcosm // B0281.1 // B0281.1 /// microcosm // B0361.8.2 // B0361.8 /// microcosm // B0393.2.1 // rbg-3 /// microcosm // B0393.2.2 // rbg-3 /// microcosm // B0395.3.2 // B0395.3 /// microcosm // B0478.3 // B0478.3 /// microcosm …	cel-miR-792-3p	cel-miR-792-3p
20505344	1.22104	0.537714	0.82582	0.662692	0.724754	miRNA-4_0	Caenorhabditis elegans	2013-12-03	miRNA	miRBase	cel-miR-794-5p	I:12595694-12595715 (+)	22	UGAGGUAAUCAUCGUUGUCACU	MIMAT0004229_st	MIMAT0004229	F33E2.5.1 // antisense // intron // 2 /// T07D10.7 // sense // exon // 1	cel-mir-794 // I:12595680-12595763 (+) /// cel-mir-795 // I:12594559-12594647 (+)	MTI // --- // cfz-2 /// microcosm // AC3.5.1 // AC3.5 /// microcosm // AC3.5.2 // AC3.5 /// microcosm // B0035.3 // B0035.3 /// microcosm // B0207.9 // B0207.9 /// microcosm // B0244.10 // B0244.10 /// microcosm // B0250.9 // B0250.9 /// microcosm // B0261.1.1 // B0261.1 /// microcosm // B0261.1.2 // B0261.1 /// microcosm // B0280.10 // B0280.10 /// microcosm // B0334.11a // ooc-3 /// microcosm /…	cel-miR-794-5p	cel-miR-794-5p
20505350	1.21294	1.09131	1.36981	1.09101	1.21956	miRNA-4_0	Caenorhabditis elegans	2013-12-03	miRNA	miRBase	cel-miR-797-3p	X:4757134-4757155 (+)	22	UUUUCAUUGGUUUCUGUGAAAU	MIMAT0015241_st	MIMAT0015241	C39E6.8 // sense // exon // 1	cel-mir-247 // X:4756941-4757038 (+) /// cel-mir-797 // X:4757079-4757167 (+)	---	cel-miR-797-3p	cel-miR-797-3p
20511945	1.21294	1.43275	1.71125	1.64149	1.70355	miRNA-4_0	Caenorhabditis elegans	2013-12-03	miRNA	miRBase	cel-miR-2219-3p	V:2924583-2924604 (-)	22	CUGACGAAGUGCGAGGGAAAGC	MIMAT0011460_st	MIMAT0011460	C31B8.17 // sense // exon // 1	---	---	cel-miR-2219-3p	cel-miR-2219-3p
20500058	1.21294	0.714569	0.993074	0.822107	0.950652	miRNA-4_0	Caenorhabditis elegans	2013-12-03	miRNA	miRBase	cel-miR-59-5p	IV:11309191-11309212 (-)	22	UCGUCCUGAAAACGAAACGGAA	MIMAT0015101_st	MIMAT0015101	B0035.17 // sense // exon // 1	---	---	cel-miR-59-5p	cel-miR-59-5p
20521712	1.21294	0.431263	0.709768	0.346558	0.688069	miRNA-4_0	Caenorhabditis elegans	2013-12-03	miRNA	miRBase	cel-miR-5547-3p	II:12238604-12238625 (+)	22	GCCUAUCGGCCUAAAAGUUGUC	MIMAT0022186_st	MIMAT0022186	Y57A10A.42 // sense // exon // 1	---	---	cel-miR-5547-3p	cel-miR-5547-3p
20509081	1.21294	0.542514	0.821019	0.518124	0.768168	miRNA-4_0	Caenorhabditis elegans	2013-12-03	miRNA	miRBase	cel-miR-1833	IV:15012315-15012337 (-)	23	CGAGGCUUGCGAAAUAAGUGUGC	MIMAT0006775_st	MIMAT0006775	Y41E3.214 // sense // exon // 1 /// Y41E3.458 // antisense // exon // 1 /// Y41E3.4a.1 // sense // intron // 2 /// Y41E3.4a.2 // sense // intron // 2 /// Y41E3.4b.1 // sense // intron // 3 /// Y41E3.4b.2 // sense // intron // 3	---	MTI // --- // C37C3.2	cel-miR-1833	cel-miR-1833
20511922	1.21294	0.570516	0.849021	0.569346	0.697891	miRNA-4_0	Caenorhabditis elegans	2013-12-03	miRNA	miRBase	cel-miR-2211-5p	I:9447355-9447378 (+)	24	CCUCCAUCUAUUCUCCAUCUGACG	MIMAT0011437_st	MIMAT0011437	F46A9.6.2 // antisense // intron // 1 /// F46A9.7 // sense // exon // 1	---	---	cel-miR-2211-5p	cel-miR-2211-5p
20511948	1.21294	0.9334	1.21191	0.774903	1.07462	miRNA-4_0	Caenorhabditis elegans	2013-12-03	miRNA	miRBase	cel-miR-2221	X:1390913-1390934 (+)	22	CAAGUGAUACCAGACCGCUAGU	MIMAT0011463_st	MIMAT0011463	F56C3.13 // sense // exon // 1	---	---	cel-miR-2221	cel-miR-2221
20500530	1.21294	0.934292	1.2128	0.98743	1.11598	miRNA-4_0	Caenorhabditis elegans	2013-12-03	miRNA	miRBase	cel-miR-246-5p	IV:10940131-10940153 (+)	23	CGCCUAACCGUUGUCAUGUAAUA	MIMAT0020337_st	MIMAT0020337	ZK593.10 // sense // exon // 1	---	---	cel-miR-246-5p	cel-miR-246-5p
20511918	1.21294	0.934292	1.2128	0.98743	1.11598	miRNA-4_0	Caenorhabditis elegans	2013-12-03	miRNA	miRBase	cel-miR-2209c-5p	IV:1027218-1027240 (+)	23	GAGUGUAACCGCACGUCUUGUUU	MIMAT0011433_st	MIMAT0011433	---	cel-mir-2208a // IV:1021772-1021832 (+) /// cel-mir-2208b // IV:1026580-1026640 (+) /// cel-mir-2209a // IV:1027101-1027164 (+) /// cel-mir-2209c // IV:1027218-1027281 (+) /// cel-mir-2209b // IV:1021303-1021365 (-)	---	cel-miR-2209c-5p	cel-miR-2209c-5p
20500008	1.20844	11.2483	11.5215	11.052	11.6286	miRNA-4_0	Caenorhabditis elegans	2013-12-03	miRNA	miRBase	cel-miR-34-5p	X:2969802-2969823 (-)	22	AGGCAGUGUGGUUAGCUGGUUG	MIMAT0000005_st	MIMAT0000005	Y41G9A.7 // sense // exon // 1	---	MTI // --- // CELE_Y51A2D.28 /// microcosm // B0035.1a // B0035.1 /// microcosm // B0047.1a // bath-20 /// microcosm // B0213.5 // nlp-30 /// microcosm // B0250.1.2 // rpl-2 /// microcosm // B0261.2a // let-363 /// microcosm // B0261.7 // B0261.7 /// microcosm // B0281.6 // B0281.6 /// microcosm // B0303.3.1 // B0303.3 /// microcosm // B0336.6.2 // B0336.6 /// microcosm // B0361.8.2 // B0361.8 //…	cel-miR-34-5p	cel-miR-34-5p
20500531	1.20222	10.1152	10.3809	9.9269	10.551	miRNA-4_0	Caenorhabditis elegans	2013-12-03	miRNA	miRBase	cel-miR-246-3p	IV:10940173-10940193 (+)	21	UUACAUGUUUCGGGUAGGAGC	MIMAT0000302_st	MIMAT0000302	ZK593.10 // sense // exon // 1	---	MTI // --- // D2030.14 /// microcosm // AH6.7 // sra-3 /// microcosm // B0001.2 // B0001.2 /// microcosm // B0034.5 // B0034.5 /// microcosm // B0198.3 // B0198.3 /// microcosm // B0213.11 // cyp-34A6 /// microcosm // B0213.16 // cyp-34A10 /// microcosm // B0393.8 // B0393.8 /// microcosm // B0454.7 // clec-2 /// microcosm // B0454.9 // B0454.9 /// microcosm // B0547.4 // srd-8 /// microcosm // C…	cel-miR-246-3p	cel-miR-246-3p
20511925	1.19938	0.833927	1.09622	0.790139	0.982619	miRNA-4_0	Caenorhabditis elegans	2013-12-03	miRNA	miRBase	cel-miR-2212-3p	X:16207795-16207816 (+)	22	AAGUGGCAUUUGAUAAGCCAUC	MIMAT0011440_st	MIMAT0011440	---	cel-mir-1819 // X:16207883-16207963 (+) /// cel-mir-2212 // X:16207757-16207816 (+)	---	cel-miR-2212-3p	cel-miR-2212-3p
20519807	1.19938	0.477079	0.739368	0.421073	0.613553	miRNA-4_0	Caenorhabditis elegans	2013-12-03	miRNA	miRBase	cel-miR-4814-5p	III:13728373-13728394 (-)	22	UUCUCAACCAACUUUGGCCACU	MIMAT0020002_st	MIMAT0020002	W06F12.2a // sense // intron // 8 /// W06F12.2b // sense // intron // 8 /// W06F12.2c // sense // intron // 8 /// W06F12.2d // sense // intron // 8 /// W06F12.2e // sense // intron // 8	---	---	cel-miR-4814-5p	cel-miR-4814-5p
20500563	1.19938	0.672002	0.934292	0.65786	0.907903	miRNA-4_0	Caenorhabditis elegans	2013-12-03	miRNA	miRBase	cel-miR-268	V:11137109-11137132 (+)	24	GGCAAGAAUUAGAAGCAGUUUGGU	MIMAT0000324_st	MIMAT0000324	C06H2.5b // sense // intron // 1 /// C06H2.8 // sense // exon // 1	---	MTI // --- // CELE_Y116F11B.22 /// microcosm // 2RSSE.2 // 2RSSE.2 /// microcosm // AC7.1a // tag-49 /// microcosm // B0034.4 // B0034.4 /// microcosm // B0304.6 // sra-33 /// microcosm // B0464.5b.2 // spk-1 /// microcosm // B0491.7 // B0491.7 /// microcosm // B0496.6 // B0496.6 /// microcosm // B0511.6.1 // B0511.6 /// microcosm // B0511.6.2 // B0511.6 /// microcosm // C01B10.9 // C01B10.9 /// …	cel-miR-268	cel-miR-268
20501188	1.19938	0.672002	0.934292	0.633404	0.883447	miRNA-4_0	Caenorhabditis elegans	2013-12-03	miRNA	miRBase	cel-miR-355	II:11833540-11833560 (-)	21	UUUGUUUUAGCCUGAGCUAUG	MIMAT0000697_st	MIMAT0000697	T27D12.5 // sense // exon // 1	---	MTI // --- // nkb-3 /// microcosm // B0024.14c.2 // crm-1 /// microcosm // B0336.9c // swp-1 /// microcosm // B0564.7.1 // B0564.7 /// microcosm // B0564.7.2 // B0564.7 /// microcosm // C01B10.8.2 // C01B10.8 /// microcosm // C01H6.1 // col-61 /// microcosm // C02B10.2 // C02B10.2 /// microcosm // C02F12.9 // C02F12.9 /// microcosm // C06E2.7 // ubc-22 /// microcosm // C06G4.6 // C06G4.6 /// micr…	cel-miR-355	cel-miR-355
20514925	1.19938	0.672002	0.934292	0.665333	0.857813	miRNA-4_0	Caenorhabditis elegans	2013-12-03	miRNA	miRBase	cel-miR-2953-5p	II:6747141-6747161 (+)	21	UACAGAAGUGUUCGUGAAAAU	MIMAT0014446_st	MIMAT0014446	F41G3.23 // sense // exon // 1 /// F41G3.5 // sense // intron // 2	---	---	cel-miR-2953-5p	cel-miR-2953-5p
20519798	1.19938	0.550622	0.812912	0.575687	0.768168	miRNA-4_0	Caenorhabditis elegans	2013-12-03	miRNA	miRBase	cel-miR-4809-5p	X:1873640-1873661 (+)	22	GUAAGUUCAGAGUUGAAUUAUC	MIMAT0019993_st	MIMAT0019993	Y59E1B.2 // sense // 3UTR // 2 /// Y59E1B.8 // sense // exon // 1	cel-mir-1018 // X:1879452-1879507 (+) /// cel-mir-2220 // X:1873821-1873878 (+) /// cel-mir-4807 // X:1872460-1872520 (+) /// cel-mir-4808 // X:1872946-1873002 (+) /// cel-mir-4809 // X:1873640-1873698 (+) /// cel-mir-4810 // X:1875732-1875788 (+) /// cel-mir-4921 // X:1879973-1880032 (+) /// cel-mir-4923a // X:1879870-1879930 (+) /// cel-mir-4923b // X:1879634-1879692 (+) /// cel-mir-4925 // X:1…	---	cel-miR-4809-5p	cel-miR-4809-5p
20521853	1.19938	1.23056	1.49285	1.31198	1.50446	miRNA-4_0	Caenorhabditis elegans	2013-12-03	miRNA	miRBase	cel-miR-5595-3p	II:14399489-14399511 (-)	23	AGAGCGUGUGGAGAAGAGAGACG	MIMAT0022314_st	MIMAT0022314	F26H11.2a // antisense // 3UTR // 13 /// F26H11.2b // antisense // 3UTR // 13 /// F26H11.2c // antisense // 3UTR // 13 /// F26H11.2i // antisense // 3UTR // 13 /// F26H11.2k // antisense // 3UTR // 13	---	---	cel-miR-5595-3p	cel-miR-5595-3p
20505346	1.19919	7.64969	7.91176	7.55769	7.9576	miRNA-4_0	Caenorhabditis elegans	2013-12-03	miRNA	miRBase	cel-miR-795-5p	I:12594573-12594596 (+)	24	UGAGGUAGAUUGAUCAGCGAGCUU	MIMAT0004230_st	MIMAT0004230	F33E2.5.1 // antisense // intron // 2 /// F33E2.9 // sense // exon // 1	cel-mir-794 // I:12595680-12595763 (+) /// cel-mir-795 // I:12594559-12594647 (+)	MTI // --- // mab-31 /// microcosm // AC7.2a.1 // soc-2 /// microcosm // AC7.2a.2 // soc-2 /// microcosm // AC7.2b // soc-2 /// microcosm // B0025.1d.1 // vps-34 /// microcosm // B0035.2 // dnj-2 /// microcosm // B0035.6 // B0035.6 /// microcosm // B0222.11 // B0222.11 /// microcosm // B0244.10 // B0244.10 /// microcosm // B0284.2 // B0284.2 /// microcosm // B0294.1 // B0294.1 /// microcosm // B0…	cel-miR-795-5p	cel-miR-795-5p
20521708	1.19728	0.979302	1.23906	1.09523	1.00817	miRNA-4_0	Caenorhabditis elegans	2013-12-03	miRNA	miRBase	cel-miR-5545-3p	I:11885651-11885673 (+)	23	ACUUUUGUAGAUCAAACCGACAU	MIMAT0022182_st	MIMAT0022182	Y47H9C.21 // sense // exon // 1 /// Y47H9C.5a // sense // intron // 6 /// Y47H9C.5b // sense // intron // 1	---	---	cel-miR-5545-3p	cel-miR-5545-3p
20500021	1.19072	13.3741	13.6259	13.2287	13.739	miRNA-4_0	Caenorhabditis elegans	2013-12-03	miRNA	miRBase	cel-miR-40-3p	II:11538175-11538196 (+)	22	UCACCGGGUGUACAUCAGCUAA	MIMAT0000011_st	MIMAT0000011	Y62F5A.15 // sense // exon // 1 /// Y62F5A.6 // sense // exon // 1 /// Y62F5A.7 // sense // exon // 1 /// Y62F5A.9 // antisense // intron // 2	cel-mir-35 // II:11537544-11537640 (+) /// cel-mir-36 // II:11537649-11537745 (+) /// cel-mir-37 // II:11537769-11537866 (+) /// cel-mir-38 // II:11537869-11537963 (+) /// cel-mir-39 // II:11538025-11538111 (+) /// cel-mir-40 // II:11538120-11538211 (+) /// cel-mir-41 // II:11538244-11538340 (+)	MTI // --- // W06H8.5 /// microcosm // AH10.4 // AH10.4 /// microcosm // B0034.2 // B0034.2 /// microcosm // B0047.1a // bath-20 /// microcosm // B0047.2 // B0047.2 /// microcosm // B0280.11 // B0280.11 /// microcosm // B0284.1 // B0284.1 /// microcosm // B0336.1.1 // wrm-1 /// microcosm // B0336.1.2 // wrm-1 /// microcosm // B0391.5 // B0391.5 /// microcosm // B0432.1 // B0432.1 /// microcosm //…	cel-miR-40-3p	cel-miR-40-3p
20511935	1.18326	1.09142	1.33418	1.08473	1.33477	miRNA-4_0	Caenorhabditis elegans	2013-12-03	miRNA	miRBase	cel-miR-1832b-3p	IV:17092826-17092848 (-)	23	AGUGGGCAGAGCGAUUCGCUGAU	MIMAT0011450_st	MIMAT0011450	Y116A8C.27a // sense // intron // 2 /// Y116A8C.27b.1 // sense // intron // 2 /// Y116A8C.27b.2 // sense // intron // 3 /// Y116A8C.464 // sense // exon // 1	---	---	cel-miR-1832b-3p	cel-miR-1832b-3p
20500096	1.18326	0.843691	1.08645	0.790139	0.982619	miRNA-4_0	Caenorhabditis elegans	2013-12-03	miRNA	miRBase	cel-miR-81-5p	X:2431089-2431110 (+)	22	CGGUUUUCACCGUGAUCUGAGA	MIMAT0015109_st	MIMAT0015109	T07D1.2.1 // antisense // intron // 6 /// T07D1.2.2 // antisense // intron // 5 /// T07D1.2.3 // antisense // intron // 6 /// T07D1.6 // sense // exon // 1	cel-mir-81 // X:2431065-2431172 (+) /// cel-mir-82 // X:2435251-2435347 (-)	---	cel-miR-81-5p	cel-miR-81-5p
20506228	1.18326	0.812912	1.05567	0.831034	1.03552	miRNA-4_0	Caenorhabditis elegans	2013-12-03	miRNA	miRBase	cel-miR-1021	IV:16473110-16473134 (-)	25	AAGUGAGAUCAUGUGAAAUCCUCGG	MIMAT0005522_st	MIMAT0005522	Y51H4A.402 // sense // exon // 1	---	MTI // --- // T05G5.1	cel-miR-1021	cel-miR-1021
20501306	1.18326	0.699639	0.9424	0.636551	0.886594	miRNA-4_0	Caenorhabditis elegans	2013-12-03	miRNA	miRBase	cel-miR-392-3p	X:13597228-13597249 (+)	22	UAUCAUCGAUCACGUGUGAUGA	MIMAT0000768_st	MIMAT0000768	F54B11.12 // sense // exon // 1	---	MTI // --- // C05D2.16 /// microcosm // B0205.4 // B0205.4 /// microcosm // B0207.5 // B0207.5 /// microcosm // B0285.9 // ckb-2 /// microcosm // B0303.11 // B0303.11 /// microcosm // B0336.9c // swp-1 /// microcosm // B0393.4 // B0393.4 /// microcosm // B0393.8 // B0393.8 /// microcosm // B0412.3.1 // B0412.3 /// microcosm // B0511.14b // B0511.14 /// microcosm // B0513.3.2 // rpl-29 /// microco…	cel-miR-392-3p	cel-miR-392-3p
20519802	1.18326	0.429241	0.672002	0.42995	0.634434	miRNA-4_0	Caenorhabditis elegans	2013-12-03	miRNA	miRBase	cel-miR-4811-3p	X:7185312-7185333 (-)	22	UAUAACACUCGUAUUGUUCGCU	MIMAT0019997_st	MIMAT0019997	C55B6.8 // sense // exon // 1	---	---	cel-miR-4811-3p	cel-miR-4811-3p
20500509	1.18326	0.732441	0.975202	0.633404	0.883447	miRNA-4_0	Caenorhabditis elegans	2013-12-03	miRNA	miRBase	cel-miR-236-5p	II:7030194-7030217 (-)	24	CGUCUUACCUGUUCAAUAUUUAGA	MIMAT0020332_st	MIMAT0020332	C52E12.1.1 // antisense // exon // 15 /// C52E12.1.2 // antisense // exon // 15 /// C52E12.7 // sense // exon // 1	---	---	cel-miR-236-5p	cel-miR-236-5p
20500549	1.18326	0.681767	0.924528	0.633023	0.932741	miRNA-4_0	Caenorhabditis elegans	2013-12-03	miRNA	miRBase	cel-miR-258	X:227958-227978 (+) // X:237374-237394 (+)	21	GGUUUUGAGAGGAAUCCUUUU	MIMAT0000313_st	MIMAT0000313	---	cel-mir-258-1 // X:227953-228048 (+) /// cel-mir-258-2 // X:237369-237464 (+)	MTI // --- // ZK180.5 /// microcosm // 4R79.2 // 4R79.2 /// microcosm // AC8.10 // AC8.10 /// microcosm // AC8.3 // AC8.3 /// microcosm // B0034.3a // casy-1 /// microcosm // B0035.10 // his-45 /// microcosm // B0035.16 // B0035.16 /// microcosm // B0207.1 // B0207.1 /// microcosm // B0304.7 // sra-34 /// microcosm // B0391.9 // B0391.9 /// microcosm // B0410.1 // B0410.1 /// microcosm // B0507.7…	cel-miR-258	cel-miR-258
20500565	1.18326	0.681767	0.924528	0.636551	0.886594	miRNA-4_0	Caenorhabditis elegans	2013-12-03	miRNA	miRBase	cel-miR-270	IV:3258464-3258483 (-)	20	GGCAUGAUGUAGCAGUGGAG	MIMAT0000326_st	MIMAT0000326	T26C12.5 // sense // exon // 1	---	MTI // --- // H03E18.1 /// microcosm // AH6.6 // sra-2 /// microcosm // B0034.1 // B0034.1 /// microcosm // B0218.5 // B0218.5 /// microcosm // B0222.7 // col-145 /// microcosm // B0228.8 // B0228.8 /// microcosm // B0273.2.1 // puf-7 /// microcosm // B0273.2.2 // puf-7 /// microcosm // B0280.10 // B0280.10 /// microcosm // B0285.5 // hse-5 /// microcosm // B0365.3.1 // eat-6 /// microcosm // B03…	cel-miR-270	cel-miR-270
20519805	1.18326	0.681767	0.924528	0.6973	0.947343	miRNA-4_0	Caenorhabditis elegans	2013-12-03	miRNA	miRBase	cel-miR-4813-5p	III:4571616-4571639 (+)	24	AGACUAUCUAGGAAAUAUUGAACU	MIMAT0020000_st	MIMAT0020000	F35G12.13 // sense // exon // 1 /// F35G12.2.1 // sense // exon // 8 /// F35G12.2.2 // sense // exon // 9 /// F35G12.2.3 // sense // exon // 8 /// F35G12.2.4 // sense // exon // 9	---	---	cel-miR-4813-5p	cel-miR-4813-5p
20506190	1.18325	0.952164	1.19493	0.966303	1.21635	miRNA-4_0	Caenorhabditis elegans	2013-12-03	miRNA	miRBase	cel-miR-1019-5p	I:9361589-9361613 (+)	25	GUGAGCAUUGUUCGAGUUUCAUUUU	MIMAT0005822_st	MIMAT0005822	M04C9.5a // sense // 3UTR // 5 /// M04C9.5b // sense // 3UTR // 5 /// M04C9.8 // sense // exon // 1	---	MTI // --- // Y54E10BL.3	cel-miR-1019-5p	cel-miR-1019-5p
20508884	1.18325	1.10918	1.35194	1.17	1.14057	miRNA-4_0	Caenorhabditis elegans	2013-12-03	miRNA	miRBase	cel-miR-1817	I:10869425-10869447 (-)	23	UAGCCAAUGUCUUCUCUAUCAUG	MIMAT0006584_st	MIMAT0006584	Y37F4.9 // sense // exon // 1	---	MTI // --- // F21D5.7	cel-miR-1817	cel-miR-1817
20519799	1.18325	0.952164	1.19493	0.98743	1.11598	miRNA-4_0	Caenorhabditis elegans	2013-12-03	miRNA	miRBase	cel-miR-4809-3p	X:1873676-1873698 (+)	23	UAAUACAACUUCUGGGCUUCCAG	MIMAT0019994_st	MIMAT0019994	Y59E1B.2 // sense // 3UTR // 2 /// Y59E1B.8 // sense // exon // 1	cel-mir-1018 // X:1879452-1879507 (+) /// cel-mir-2220 // X:1873821-1873878 (+) /// cel-mir-4807 // X:1872460-1872520 (+) /// cel-mir-4808 // X:1872946-1873002 (+) /// cel-mir-4809 // X:1873640-1873698 (+) /// cel-mir-4810 // X:1875732-1875788 (+) /// cel-mir-4921 // X:1879973-1880032 (+) /// cel-mir-4923a // X:1879870-1879930 (+) /// cel-mir-4923b // X:1879634-1879692 (+) /// cel-mir-4925 // X:1…	---	cel-miR-4809-3p	cel-miR-4809-3p
20506192	1.18325	0.821019	1.06378	0.761358	1.0114	miRNA-4_0	Caenorhabditis elegans	2013-12-03	miRNA	miRBase	cel-miR-1020-5p	III:10047704-10047724 (-)	21	GUAAGUGUUACAGAAUAAUCU	MIMAT0020356_st	MIMAT0020356	T16G12.1 // sense // intron // 7	---	---	cel-miR-1020-5p	cel-miR-1020-5p
20500060	1.17667	4.21092	4.44562	4.22503	4.52023	miRNA-4_0	Caenorhabditis elegans	2013-12-03	miRNA	miRBase	cel-miR-60-5p	II:6328725-6328746 (-)	22	AACUGGAAGAGUGCCAUAAAAU	MIMAT0015102_st	MIMAT0015102	C32D5.13 // sense // exon // 1 /// C32D5.15 // antisense // exon // 1	---	---	cel-miR-60-5p	cel-miR-60-5p
20500543	1.17521	8.73114	8.96406	8.64398	9.1043	miRNA-4_0	Caenorhabditis elegans	2013-12-03	miRNA	miRBase	cel-miR-253-3p	V:5780515-5780536 (-)	22	UUAGUAGGCGUUGUGGGAAGGG	MIMAT0004215_st	MIMAT0004215	F44E7.11 // sense // exon // 1 /// F44E7.15 // antisense // exon // 1 /// F44E7.5a // sense // intron // 1 /// F44E7.5b // sense // intron // 1	---	MTI // --- // Y43F4A.1	cel-miR-253-3p	cel-miR-253-3p
20500109	1.17376	12.5256	12.7567	12.4147	12.8387	miRNA-4_0	Caenorhabditis elegans	2013-12-03	miRNA	miRBase	cel-miR-87-3p	V:12038681-12038702 (-)	22	GUGAGCAAAGUUUCAGGUGUGC	MIMAT0000060_st	MIMAT0000060	F10C2.11 // antisense // exon // 1 /// F10C2.2 // sense // intron // 1 /// F10C2.8 // sense // exon // 1	---	MTI // --- // D2030.14 /// microcosm // B0207.3b // gpa-14 /// microcosm // B0212.6 // B0212.6 /// microcosm // B0218.8 // clec-52 /// microcosm // B0280.3.1 // B0280.3 /// microcosm // B0280.3.2 // B0280.3 /// microcosm // B0281.4 // B0281.4 /// microcosm // B0285.7 // B0285.7 /// microcosm // B0285.9 // ckb-2 /// microcosm // B0304.1c // hlh-1 /// microcosm // B0361.6 // B0361.6 /// microcosm /…	cel-miR-87-3p	cel-miR-87-3p
20500037	1.16774	6.60106	6.82477	6.4997	6.92828	miRNA-4_0	Caenorhabditis elegans	2013-12-03	miRNA	miRBase	cel-miR-48-3p	V:14364420-14364441 (-)	22	ACAUCCACCAGCCUAGCUCGCA	MIMAT0015098_st	MIMAT0015098	F56A12.3 // sense // exon // 1	cel-mir-48 // V:14364397-14364494 (-) /// cel-mir-241 // V:14366173-14366268 (-)	---	cel-miR-48-3p	cel-miR-48-3p
20511931	1.16676	0.831149	1.05365	0.901366	1.05937	miRNA-4_0	Caenorhabditis elegans	2013-12-03	miRNA	miRBase	cel-miR-2215-3p	II:13333693-13333714 (-)	22	AGAAUCGUAGCGCGUGUUGUUU	MIMAT0011446_st	MIMAT0011446	---	---	---	cel-miR-2215-3p	cel-miR-2215-3p
20521849	1.16676	0.831149	1.05365	0.94934	1.0114	miRNA-4_0	Caenorhabditis elegans	2013-12-03	miRNA	miRBase	cel-miR-5594-3p	II:11865067-11865087 (-)	21	UUUGAACUACAGUACUCUUCA	MIMAT0022310_st	MIMAT0022310	K12D12.4a // sense // intron // 1	---	---	cel-miR-5594-3p	cel-miR-5594-3p
20501196	1.16676	1.27413	1.49664	1.11921	1.41893	miRNA-4_0	Caenorhabditis elegans	2013-12-03	miRNA	miRBase	cel-miR-360-3p	X:5919178-5919198 (+)	21	UGACCGUAAUCCCGUUCACAA	MIMAT0000702_st	MIMAT0000702	Y23B4A.3 // sense // exon // 1 /// Y23B4A.5 // sense // exon // 1	---	MTI // --- // alh-4 /// microcosm // 6R55.2 // 6R55.2 /// microcosm // AH10.1 // AH10.1 /// microcosm // AH9.6 // AH9.6 /// microcosm // B0001.5 // B0001.5 /// microcosm // B0024.9.1 // trx-2 /// microcosm // B0035.5.2 // B0035.5 /// microcosm // B0041.3 // B0041.3 /// microcosm // B0205.1a // B0205.1 /// microcosm // B0205.1b // B0205.1 /// microcosm // B0218.2.1 // B0218.2 /// microcosm // B021…	cel-miR-360-3p	cel-miR-360-3p
20500004	1.16676	0.99793	1.22043	0.890529	1.14057	miRNA-4_0	Caenorhabditis elegans	2013-12-03	miRNA	miRBase	cel-miR-1-5p	I:6172718-6172739 (-)	22	CAUACUUCCUUACAUGCCCAUA	MIMAT0020301_st	MIMAT0020301	T09B4.11 // sense // exon // 1 /// T09B4.14 // antisense // exon // 1	---	---	cel-miR-1-5p	cel-miR-1-5p
20501190	1.16676	0.853821	1.07632	0.887934	1.18765	miRNA-4_0	Caenorhabditis elegans	2013-12-03	miRNA	miRBase	cel-miR-357-5p	V:8580584-8580605 (-)	22	CCCUACAACGCUGCGCAUAUGC	MIMAT0020343_st	MIMAT0020343	F25G6.10 // sense // exon // 1 /// F25G6.2 // antisense // intron // 5	cel-mir-357 // V:8580520-8580629 (-) /// cel-mir-358 // V:8580836-8580945 (-)	---	cel-miR-357-5p	cel-miR-357-5p
20511913	1.16676	0.439371	0.661873	0.40717	0.657213	miRNA-4_0	Caenorhabditis elegans	2013-12-03	miRNA	miRBase	cel-miR-2208a-3p	IV:1021811-1021832 (+)	22	AUGCAGUUUCUGGUAUACUUCA	MIMAT0011428_st	MIMAT0011428	---	cel-mir-2208a // IV:1021772-1021832 (+) /// cel-mir-2208b // IV:1026580-1026640 (+) /// cel-mir-2209a // IV:1027101-1027164 (+) /// cel-mir-2209c // IV:1027218-1027281 (+) /// cel-mir-2209b // IV:1021303-1021365 (-)	---	cel-miR-2208a-3p	cel-miR-2208a-3p
20519794	1.16675	0.598518	0.821019	0.631986	0.931704	miRNA-4_0	Caenorhabditis elegans	2013-12-03	miRNA	miRBase	cel-miR-4806-3p	II:12346248-12346268 (-)	21	AUAGCUCAGCCGGUAAGAGGC	MIMAT0019989_st	MIMAT0019989	C44C11.1a // sense // intron // 4 /// C44C11.7 // sense // exon // 1	---	---	cel-miR-4806-3p	cel-miR-4806-3p
20500042	1.16219	12.9539	13.1707	12.9007	13.2375	miRNA-4_0	Caenorhabditis elegans	2013-12-03	miRNA	miRBase	cel-miR-51-5p	IV:11026053-11026075 (-)	23	UACCCGUAGCUCCUAUCCAUGUU	MIMAT0000022_st	MIMAT0000022	F36H1.7 // sense // exon // 1	cel-mir-51 // IV:11025992-11026091 (-) /// cel-mir-53 // IV:11027572-11027670 (-)	MTI // --- // D1005.8 /// microcosm // AC7.2a.1 // soc-2 /// microcosm // AC7.2a.2 // soc-2 /// microcosm // AC7.2b // soc-2 /// microcosm // B0024.13a // B0024.13 /// microcosm // B0024.14a // crm-1 /// microcosm // B0024.14b // crm-1 /// microcosm // B0024.14d // crm-1 /// microcosm // B0034.1 // B0034.1 /// microcosm // B0041.3 // B0041.3 /// microcosm // B0198.3 // B0198.3 /// microcosm // B0…	cel-miR-51-5p	cel-miR-51-5p
20500053	1.16089	12.0414	12.2567	11.9067	12.3498	miRNA-4_0	Caenorhabditis elegans	2013-12-03	miRNA	miRBase	cel-miR-56-3p	X:13144636-13144657 (-)	22	UACCCGUAAUGUUUCCGCUGAG	MIMAT0000028_st	MIMAT0000028	F09A5.3b // antisense // intron // 1 /// F09A5.8 // sense // exon // 1	cel-mir-54 // X:13144926-13145024 (-) /// cel-mir-55 // X:13144757-13144854 (-) /// cel-mir-56 // X:13144621-13144717 (-)	MTI // --- // D1005.8 /// microcosm // AC7.2a.1 // soc-2 /// microcosm // AC7.2a.2 // soc-2 /// microcosm // B0024.14a // crm-1 /// microcosm // B0024.14b // crm-1 /// microcosm // B0024.14d // crm-1 /// microcosm // B0024.14e // crm-1 /// microcosm // B0034.1 // B0034.1 /// microcosm // B0041.3 // B0041.3 /// microcosm // B0212.1 // B0212.1 /// microcosm // B0252.1 // B0252.1 /// microcosm // B0…	cel-miR-56-3p	cel-miR-56-3p
20500033	1.15565	9.61436	9.82307	9.4253	9.96837	miRNA-4_0	Caenorhabditis elegans	2013-12-03	miRNA	miRBase	cel-miR-46-3p	III:13660474-13660495 (+)	22	UGUCAUGGAGUCGCUCUCUUCA	MIMAT0000017_st	MIMAT0000017	---	---	MTI // --- // C33A11.2 /// microcosm // 4R79.1b // nas-6 /// microcosm // AH10.4 // AH10.4 /// microcosm // B0001.4 // B0001.4 /// microcosm // B0205.9 // B0205.9 /// microcosm // B0207.12a // avr-14 /// microcosm // B0207.12b // avr-14 /// microcosm // B0228.7.2 // B0228.7 /// microcosm // B0240.2 // spe-42 /// microcosm // B0261.2a // let-363 /// microcosm // B0273.4a // unc-5 /// microcosm // …	cel-miR-46-3p	cel-miR-46-3p
20521845	1.1541	8.017	8.22377	7.98474	8.22817	miRNA-4_0	Caenorhabditis elegans	2013-12-03	miRNA	miRBase	cel-miR-5592-3p	X:13759177-13759199 (-) // X:13759220-13759242 (+)	23	UGUAUUAAACGGUAAGGGCCGGC	MIMAT0022306_st	MIMAT0022306	F55F3.1.1 // sense // intron // 4 /// F55F3.1.3 // sense // intron // 4	cel-mir-5592-1 // X:13759177-13759240 (-) /// cel-mir-5592-2 // X:13759179-13759242 (+)	---	cel-miR-5592-3p	cel-miR-5592-3p
20500110	1.15311	5.70559	5.91113	5.61923	5.99722	miRNA-4_0	Caenorhabditis elegans	2013-12-03	miRNA	miRBase	cel-miR-90-5p	III:8873966-8873988 (-)	23	CGGCUUUCAACGACGAUAUCAAC	MIMAT0020326_st	MIMAT0020326	K01F9.1 // sense // exon // 1 /// K01F9.2 // sense // intron // 4 /// K01F9.7 // antisense // exon // 1	cel-mir-80 // III:8865189-8865286 (-) /// cel-mir-90 // III:8873906-8874003 (-) /// cel-mir-238 // III:8867247-8867344 (-)	---	cel-miR-90-5p	cel-miR-90-5p
20500503	1.15116	0.719475	0.922564	0.846223	0.908284	miRNA-4_0	Caenorhabditis elegans	2013-12-03	miRNA	miRBase	cel-miR-233-5p	X:12078576-12078598 (-)	23	UCGCCCAUCCCGUUGCUCCAAUA	MIMAT0020329_st	MIMAT0020329	W03G11.4.1 // sense // intron // 2 /// W03G11.4.2 // sense // intron // 3 /// W03G11.4.3 // sense // intron // 2 /// W03G11.5 // sense // exon // 1	---	---	cel-miR-233-5p	cel-miR-233-5p
20500555	1.21294	0.663895	0.9424	0.686642	0.879122	miRNA-4_0	Homo sapiens	2013-12-03	miRNA	miRBase	hsa-miR-200b-5p	chr1:1102504-1102525 (+)	22	CAUCUUACUGGGCAGCAUUGGA	MIMAT0004571_st	MIMAT0004571	---	hsa-mir-200b // chr1:1102484-1102578 (+) /// hsa-mir-200a // chr1:1103243-1103332 (+) /// hsa-mir-429 // chr1:1104385-1104467 (+)	microcosm // ENST00000005905 // KIAA0100 /// microcosm // ENST00000006839 // SCN4A /// microcosm // ENST00000014914 // GPRC5A /// microcosm // ENST00000037502 // MYOC /// microcosm // ENST00000054950 // RCN1 /// microcosm // ENST00000086933 // GSCL /// microcosm // ENST00000164305 // PIGB /// microcosm // ENST00000168712 // FGF4 /// microcosm // ENST00000170564 // GPATCH1 /// microcosm // ENST000…	hsa-miR-200b-5p	hsa-miR-200b-5p
20500556	1.16676	0.32812	0.550622	0.348381	0.598424	miRNA-4_0	Homo sapiens	2013-12-03	miRNA	miRBase	hsa-miR-200b-3p	chr1:1102540-1102561 (+)	22	UAAUACUGCCUGGUAAUGAUGA	MIMAT0000318_st	MIMAT0000318	---	hsa-mir-200b // chr1:1102484-1102578 (+) /// hsa-mir-200a // chr1:1103243-1103332 (+) /// hsa-mir-429 // chr1:1104385-1104467 (+)	MTI // --- // SUPV3L1 /// microcosm // ENST00000002596 // HS3ST1 /// microcosm // ENST00000011619 // RANBP9 /// microcosm // ENST00000011989 // CYP4F3 /// microcosm // ENST00000014761 // RWDD2 /// microcosm // ENST00000038176 // NSMAF /// microcosm // ENST00000045065 // PARP3 /// microcosm // ENST00000159087 // TMEM16H /// microcosm // ENST00000169551 // C18orf55 /// microcosm // ENST00000170564 …	hsa-miR-200b-3p	hsa-miR-200b-3p
20500557	1.30051	1.59451	1.97358	1.62461	1.88508	miRNA-4_0	Drosophila melanogaster	2013-12-03	miRNA	miRBase	dme-miR-263a-5p	2L:11953466-11953489 (-)	24	AAUGGCACUGGAAGAAUUCACGGG	MIMAT0000319_st	MIMAT0000319	FBtr0306899 // sense // exon // 2	---	MTI // --- // W /// microcosm // CG10062-RA // CG10062 /// microcosm // CG10093-RA // Cyp313a3 /// microcosm // CG10140-RA // CG10140 /// microcosm // CG10164-RA // CG10164 /// microcosm // CG10176-RA // CG10176 /// microcosm // CG10236-RA // LanA /// microcosm // CG10244-RA // Cad96Ca /// microcosm // CG10265-RB // CG10265 /// microcosm // CG10370-RA // Tbp-1 /// microcosm // CG1041-RA // CG1041…	dme-miR-263a-5p	dme-miR-263a-5p
20500558	1.18326	0.429241	0.672002	0.40717	0.657213	miRNA-4_0	Drosophila melanogaster	2013-12-03	miRNA	miRBase	dme-miR-263a-3p	2L:11953424-11953445 (-)	22	CGUGAUCUCUUAGUGGCAUCUA	MIMAT0020799_st	MIMAT0020799	FBtr0306899 // sense // exon // 2	---	---	dme-miR-263a-3p	dme-miR-263a-3p
20511911	1.15116	0.701603	0.904692	0.726082	0.918562	miRNA-4_0	Caenorhabditis elegans	2013-12-03	miRNA	miRBase	cel-miR-2207-3p	II:11600296-11600317 (+)	22	AUGCACAGGCUCAAUGCACACA	MIMAT0011426_st	MIMAT0011426	F07A11.8 // sense // exon // 1	---	---	cel-miR-2207-3p	cel-miR-2207-3p
20520001	1.15116	0.580222	0.783311	0.540904	0.745388	miRNA-4_0	Caenorhabditis elegans	2013-12-03	miRNA	miRBase	cel-miR-4927	III:3507226-3507247 (-)	22	GUGGGUUUUUUCAAAAUUUUUU	MIMAT0020134_st	MIMAT0020134	M01F1.11 // sense // exon // 1 /// M01F1.4a // sense // exon // 8 /// M01F1.4b // sense // exon // 7	---	---	cel-miR-4927	cel-miR-4927
20521715	1.15116	0.701603	0.904692	0.837036	0.807608	miRNA-4_0	Caenorhabditis elegans	2013-12-03	miRNA	miRBase	cel-miR-5549-5p	III:6971984-6972003 (-)	20	CUUGUGAAAUUAACGUGAGU	MIMAT0022189_st	MIMAT0022189	F31E3.11 // sense // exon // 1 /// F31E3.5.3 // sense // intron // 1	cel-mir-2213 // III:6968815-6968869 (+) /// cel-mir-5549 // III:6971921-6972030 (-)	---	cel-miR-5549-5p	cel-miR-5549-5p
20500018	1.15116	0.449077	0.652166	0.398055	0.739566	miRNA-4_0	Caenorhabditis elegans	2013-12-03	miRNA	miRBase	cel-miR-39-5p	II:11538039-11538060 (+)	22	AGCUGAUUUCGUCUUGGUAAUA	MIMAT0020306_st	MIMAT0020306	Y62F5A.15 // sense // exon // 1 /// Y62F5A.5 // sense // exon // 1 /// Y62F5A.6 // sense // exon // 1 /// Y62F5A.9 // antisense // intron // 2	cel-mir-35 // II:11537544-11537640 (+) /// cel-mir-36 // II:11537649-11537745 (+) /// cel-mir-37 // II:11537769-11537866 (+) /// cel-mir-38 // II:11537869-11537963 (+) /// cel-mir-39 // II:11538025-11538111 (+) /// cel-mir-40 // II:11538120-11538211 (+) /// cel-mir-41 // II:11538244-11538340 (+)	---	cel-miR-39-5p	cel-miR-39-5p
20500492	1.14619	7.06835	7.26519	6.97009	7.35875	miRNA-4_0	Caenorhabditis elegans	2013-12-03	miRNA	miRBase	cel-miR-124-3p	IV:11871775-11871795 (+)	21	UAAGGCACGCGGUGAAUGCCA	MIMAT0000282_st	MIMAT0000282	C29E6.2 // sense // intron // 5 /// C29E6.7 // sense // exon // 1 /// C29E6.8 // antisense // exon // 1	---	MTI // --- // F47B7.1 /// microcosm // 2RSSE.1 // 2RSSE.1 /// microcosm // AC7.2a.1 // soc-2 /// microcosm // AH6.3 // AH6.3 /// microcosm // B0035.1b // B0035.1 /// microcosm // B0047.3 // bath-24 /// microcosm // B0207.12a // avr-14 /// microcosm // B0218.1b.1 // B0218.1 /// microcosm // B0218.8 // clec-52 /// microcosm // B0280.8 // nhr-10 /// microcosm // B0303.3.1 // B0303.3 /// microcosm //…	cel-miR-124-3p	cel-miR-124-3p
20500536	1.1418	2.74887	2.94019	2.88459	2.78251	miRNA-4_0	Caenorhabditis elegans	2013-12-03	miRNA	miRBase	cel-miR-249-3p	X:3006444-3006466 (-)	23	UCACAGGACUUUUGAGCGUUGCC	MIMAT0000305_st	MIMAT0000305	Y48D7A.3 // sense // exon // 1	cel-mir-249 // X:3006430-3006526 (-) /// cel-mir-359 // X:3004281-3004390 (+) /// cel-mir-785 // X:3004658-3004751 (+)	MTI // --- // W01F3.1 /// microcosm // AC3.1 // sri-20 /// microcosm // AH9.1 // AH9.1 /// microcosm // B0035.14.1 // dnj-1 /// microcosm // B0035.14.2 // dnj-1 /// microcosm // B0205.4 // B0205.4 /// microcosm // B0244.10 // B0244.10 /// microcosm // B0244.4 // B0244.4 /// microcosm // B0285.9 // ckb-2 /// microcosm // B0310.4 // B0310.4 /// microcosm // B0403.3 // B0403.3 /// microcosm // B0432…	cel-miR-249-3p	cel-miR-249-3p
20500502	1.14057	6.10997	6.29972	6.01776	6.40309	miRNA-4_0	Caenorhabditis elegans	2013-12-03	miRNA	miRBase	cel-miR-232-3p	IV:10994163-10994185 (-)	23	UAAAUGCAUCUUAACUGCGGUGA	MIMAT0000287_st	MIMAT0000287	F13H10.7 // sense // exon // 1	---	MTI // --- // B0041.10 /// microcosm // 4R79.2 // 4R79.2 /// microcosm // B0025.1b.1 // vps-34 /// microcosm // B0244.11 // B0244.11 /// microcosm // B0252.4a // cyn-10 /// microcosm // B0303.15 // B0303.15 /// microcosm // B0303.16 // B0303.16 /// microcosm // B0348.2 // B0348.2 /// microcosm // B0432.5b // cat-2 /// microcosm // B0457.1a // lat-1 /// microcosm // B0457.1b // lat-1 /// microcosm…	cel-miR-232-3p	cel-miR-232-3p
20500086	1.13844	10.7054	10.8924	10.5318	11.0492	miRNA-4_0	Caenorhabditis elegans	2013-12-03	miRNA	miRBase	cel-miR-75-3p	X:2372506-2372527 (+)	22	UUAAAGCUACCAACCGGCUUCA	MIMAT0000047_st	MIMAT0000047	T24D8.8 // sense // exon // 1	cel-mir-73 // X:2368757-2368855 (+) /// cel-mir-74 // X:2369035-2369131 (+) /// cel-mir-75 // X:2372446-2372542 (+)	MTI // --- // R05D3.2 /// microcosm // 2RSSE.2 // 2RSSE.2 /// microcosm // AC7.1a // tag-49 /// microcosm // AH10.1 // AH10.1 /// microcosm // B0238.15 // B0238.15 /// microcosm // B0244.6 // B0244.6 /// microcosm // B0280.2 // B0280.2 /// microcosm // B0281.8 // B0281.8 /// microcosm // B0285.8 // ckb-1 /// microcosm // B0302.2 // B0302.2 /// microcosm // B0303.7 // B0303.7 /// microcosm // B033…	cel-miR-75-3p	cel-miR-75-3p
20500007	1.13601	11.2474	11.4314	11.069	11.559	miRNA-4_0	Caenorhabditis elegans	2013-12-03	miRNA	miRBase	cel-miR-2-3p	I:9372775-9372797 (-)	23	UAUCACAGCCAGCUUUGAUGUGC	MIMAT0000004_st	MIMAT0000004	F16A11.3a.1 // sense // intron // 5 /// F16A11.3a.2 // sense // intron // 5 /// F16A11.3b.1 // sense // intron // 5 /// F16A11.3b.2 // sense // intron // 5 /// F16A11.3c.1 // sense // intron // 5 /// F16A11.3c.2 // sense // intron // 5 /// F16A11.3d // sense // intron // 8 /// M04C9.7 // sense // exon // 1	cel-mir-2 // I:9372760-9372857 (-) /// cel-mir-71 // I:9379919-9380012 (-)	MTI // --- // F40H3.11 /// microcosm // B0034.5 // B0034.5 /// microcosm // B0035.14.2 // dnj-1 /// microcosm // B0222.1 // B0222.1 /// microcosm // B0222.4 // tag-38 /// microcosm // B0252.3c.1 // B0252.3 /// microcosm // B0252.4a // cyn-10 /// microcosm // B0285.8 // ckb-1 /// microcosm // B0294.3 // B0294.3 /// microcosm // B0302.1c // kin-25 /// microcosm // B0303.9 // B0303.9 /// microcosm /…	cel-miR-2-3p	cel-miR-2-3p
20500046	1.12909	11.7938	11.969	11.655	12.0992	miRNA-4_0	Caenorhabditis elegans	2013-12-03	miRNA	miRBase	cel-miR-53-5p	IV:11027632-11027655 (-)	24	CACCCGUACAUUUGUUUCCGUGCU	MIMAT0000024_st	MIMAT0000024	F36H1.8 // sense // exon // 1	cel-mir-51 // IV:11025992-11026091 (-) /// cel-mir-53 // IV:11027572-11027670 (-)	MTI // --- // D1005.8 /// microcosm // 6R55.2 // 6R55.2 /// microcosm // AC7.2a.1 // soc-2 /// microcosm // AC7.2a.2 // soc-2 /// microcosm // AC7.2b // soc-2 /// microcosm // B0024.14d // crm-1 /// microcosm // B0034.1 // B0034.1 /// microcosm // B0041.1 // B0041.1 /// microcosm // B0041.3 // B0041.3 /// microcosm // B0212.1 // B0212.1 /// microcosm // B0252.1 // B0252.1 /// microcosm // B0261.1…	cel-miR-53-5p	cel-miR-53-5p
20500569	1.18325	0.952164	1.19493	1.02705	1.1556	miRNA-4_0	Drosophila melanogaster	2013-12-03	miRNA	miRBase	dme-miR-184-5p	2R:9216965-9216985 (-)	21	CCUUAUCAUUCUCUCGCCCCG	MIMAT0000330_st	MIMAT0000330	---	---	microcosm // CG10007-RA // CG10007 /// microcosm // CG10017-RA // CG10017 /// microcosm // CG10120-RB // Men /// microcosm // CG10154-RA // CG10154 /// microcosm // CG10163-RA // CG10163 /// microcosm // CG10195-RA // CG10195 /// microcosm // CG10349-RA // CG10349 /// microcosm // CG10516-RA // CG10516 /// microcosm // CG10570-RA // CG10570 /// microcosm // CG10593-RA // Acer /// microcosm // CG1…	dme-miR-184-5p	dme-miR-184-5p
20500570	0.675201	1.17969	0.61308	1.31513	0.569642	miRNA-4_0	Drosophila melanogaster	2013-12-03	miRNA	miRBase	dme-miR-184-3p	2R:9216925-9216946 (-)	22	UGGACGGAGAACUGAUAAGGGC	MIMAT0000331_st	MIMAT0000331	---	---	microcosm // CG10103-RA // CG10103 /// microcosm // CG10145-RA // mspo /// microcosm // CG10217-RB // CG10217 /// microcosm // CG10317-RA // CG10317 /// microcosm // CG10328-RA // nonA-l /// microcosm // CG10449-RA // Catsup /// microcosm // CG10462-RB // CG10462 /// microcosm // CG10469-RA // CG10469 /// microcosm // CG10504-RA // Ilk /// microcosm // CG10620-RA // Tsf2 /// microcosm // CG10624-…	dme-miR-184-3p	dme-miR-184-3p
20500571	1.19938	0.672002	0.934292	0.686642	0.879122	miRNA-4_0	Drosophila melanogaster	2013-12-03	miRNA	miRBase	dme-miR-274-5p	3L:11650036-11650061 (+)	23	UUUGUGACCGACACUAACGGGUA	MIMAT0000332_st	MIMAT0000332	FBtr0076133 // antisense // intron // 4	---	microcosm // CG10031-RA // CG10031 /// microcosm // CG10045-RA // GstD1 /// microcosm // CG10045-RB // GstD1 /// microcosm // CG10061-RA // l(3)s2214 /// microcosm // CG10078-RB // Prat2 /// microcosm // CG10178-RA // CG10178 /// microcosm // CG10195-RA // CG10195 /// microcosm // CG10233-RA // CG10233 /// microcosm // CG10268-RA // CG10268 /// microcosm // CG10459-RA // CG10459 /// microcosm // …	dme-miR-274-5p	dme-miR-274-5p
20500572	0.824445	0.9424	0.663895	0.995084	0.570679	miRNA-4_0	Drosophila melanogaster	2013-12-03	miRNA	miRBase	dme-miR-274-3p	3L:11650081-11650103 (+)	23	CUCGUUUUUGCGAUCACAAAUUA	MIMAT0020800_st	MIMAT0020800	FBtr0076133 // antisense // intron // 4	---	---	dme-miR-274-3p	dme-miR-274-3p
20500573	0.687392	1.16678	0.625988	1.25643	0.610119	miRNA-4_0	Drosophila melanogaster	2013-12-03	miRNA	miRBase	dme-miR-275-5p	2L:7425814-7425836 (+)	23	CGCGCUAAUCAGUGACCGGGGCU	MIMAT0020801_st	MIMAT0020801	FBtr0332524 // sense // exon // 2 /// FBtr0332525 // sense // exon // 2	dme-mir-275 // 2L:7425795-7425892 (+) /// dme-mir-305 // 2L:7425972-7426044 (+)	---	dme-miR-275-5p	dme-miR-275-5p
20500574	1	0.570516	0.570516	0.559524	0.688069	miRNA-4_0	Drosophila melanogaster	2013-12-03	miRNA	miRBase	dme-miR-275-3p	2L:7425853-7425875 (+)	23	UCAGGUACCUGAAGUAGCGCGCG	MIMAT0000333_st	MIMAT0000333	FBtr0332524 // sense // exon // 2 /// FBtr0332525 // sense // exon // 2	dme-mir-275 // 2L:7425795-7425892 (+) /// dme-mir-305 // 2L:7425972-7426044 (+)	microcosm // CG10104-RA // CG10104 /// microcosm // CG1017-RA // CG1017 /// microcosm // CG10182-RA // CG10182 /// microcosm // CG10243-RA // Cyp6a19 /// microcosm // CG10300-RA // CG10300 /// microcosm // CG10384-RA // CG10384 /// microcosm // CG10422-RA // bam /// microcosm // CG10513-RA // CG10513 /// microcosm // CG10540-RA // CG10540 /// microcosm // CG10562-RA // CG10562 /// microcosm // CG…	dme-miR-275-3p	dme-miR-275-3p
20500575	0.818913	1.50096	1.21274	1.65616	1.08442	miRNA-4_0	Drosophila melanogaster	2013-12-03	miRNA	miRBase	dme-miR-92a-5p	3R:21472244-21472265 (+)	22	AGGACGGGAAGGUGUCAACGUU	MIMAT0020802_st	MIMAT0020802	FBtr0084886 // sense // intron // 1 /// FBtr0084887 // sense // intron // 1 /// FBtr0084888 // sense // intron // 1 /// FBtr0084889 // sense // intron // 1 /// FBtr0113287 // sense // intron // 1	dme-mir-92a // 3R:21472228-21472322 (+) /// dme-mir-92b // 3R:21477120-21477219 (+)	---	dme-miR-92a-5p	dme-miR-92a-5p
20500576	0.845126	0.672002	0.429241	0.686642	0.45098	miRNA-4_0	Drosophila melanogaster	2013-12-03	miRNA	miRBase	dme-miR-92a-3p	3R:21472282-21472303 (+)	22	CAUUGCACUUGUCCCGGCCUAU	MIMAT0000334_st	MIMAT0000334	FBtr0084886 // sense // intron // 1 /// FBtr0084887 // sense // intron // 1 /// FBtr0084888 // sense // intron // 1 /// FBtr0084889 // sense // intron // 1 /// FBtr0113287 // sense // intron // 1	dme-mir-92a // 3R:21472228-21472322 (+) /// dme-mir-92b // 3R:21477120-21477219 (+)	microcosm // CG10016-RB // drm /// microcosm // CG10039-RA // CG10039 /// microcosm // CG10098-RA // CG10098 /// microcosm // CG10138-RA // PpD5 /// microcosm // CG10215-RA // Ercc1 /// microcosm // CG10252-RA // CG10252 /// microcosm // CG10311-RA // CG10311 /// microcosm // CG10335-RA // Pbgs /// microcosm // CG10346-RA // Grip71 /// microcosm // CG10365-RC // CG10365 /// microcosm // CG10367-R…	dme-miR-92a-3p	dme-miR-92a-3p
20500577	1.38057	0.588388	1.05365	0.631337	0.891809	miRNA-4_0	Drosophila melanogaster	2013-12-03	miRNA	miRBase	dme-miR-219-5p	3L:17308124-17308146 (+)	21	UGAUUGUCCAAACGCAAUUCU	MIMAT0000335_st	MIMAT0000335	---	---	microcosm // CG10023-RA // Fak56D /// microcosm // CG10071-RA // RpL29 /// microcosm // CG10076-RD // spir /// microcosm // CG10138-RA // PpD5 /// microcosm // CG10158-RA // CG10158 /// microcosm // CG10195-RA // CG10195 /// microcosm // CG10222-RA // CG10222 /// microcosm // CG10300-RA // CG10300 /// microcosm // CG10512-RA // CG10512 /// microcosm // CG10543-RA // CG10543 /// microcosm // CG106…	dme-miR-219-5p	dme-miR-219-5p
20500578	0.845126	0.691897	0.449135	0.741627	0.505965	miRNA-4_0	Drosophila melanogaster	2013-12-03	miRNA	miRBase	dme-miR-219-3p	3L:17308164-17308185 (+)	22	AGGGUUGCGACUGGGCAUCGCG	MIMAT0020803_st	MIMAT0020803	---	---	---	dme-miR-219-3p	dme-miR-219-3p
20500579	0.744534	1.03381	0.608224	1.03888	0.715628	miRNA-4_0	Drosophila melanogaster	2013-12-03	miRNA	miRBase	dme-miR-276a-5p	3L:10358343-10358365 (+)	23	CAGCGAGGUAUAGAGUUCCUACG	MIMAT0000336_st	MIMAT0000336	---	---	microcosm // CG10041-RA // CG10041 /// microcosm // CG10053-RA // CG10053 /// microcosm // CG10068-RA // CG10068 /// microcosm // CG1007-RA // emc /// microcosm // CG10153-RA // CG10153 /// microcosm // CG10171-RA // CG10171 /// microcosm // CG10262-RA // CG10262 /// microcosm // CG10459-RA // CG10459 /// microcosm // CG10469-RA // CG10469 /// microcosm // CG10627-RA // CG10627 /// microcosm // C…	dme-miR-276a-5p	dme-miR-276a-5p
20500580	0.857078	0.821019	0.598518	0.707122	0.560115	miRNA-4_0	Drosophila melanogaster	2013-12-03	miRNA	miRBase	dme-miR-276a-3p	3L:10358381-10358402 (+)	22	UAGGAACUUCAUACCGUGCUCU	MIMAT0000337_st	MIMAT0000337	---	---	microcosm // CG10129-RA // ndl /// microcosm // CG10251-RA // CG10251 /// microcosm // CG10253-RA // CG10253 /// microcosm // CG10286-RA // CG10286 /// microcosm // CG10324-RA // CG10324 /// microcosm // CG10344-RA // CG10344 /// microcosm // CG10344-RB // CG10344 /// microcosm // CG10383-RA // CG10383 /// microcosm // CG10391-RA // Cyp310a1 /// microcosm // CG10393-RA // amos /// microcosm // CG…	dme-miR-276a-3p	dme-miR-276a-3p
20500581	1	0.439371	0.439371	0.418952	0.527853	miRNA-4_0	Drosophila melanogaster	2013-12-03	miRNA	miRBase	dme-miR-277-5p	3R:5925761-5925781 (+)	21	CGUGUCAGGAGUGCAUUUGCA	MIMAT0020804_st	MIMAT0020804	FBtr0309197 // sense // exon // 1	dme-mir-277 // 3R:5925744-5925843 (+) /// dme-mir-34 // 3R:5926658-5926756 (+) /// dme-mir-317 // 3R:5916848-5916939 (+)	---	dme-miR-277-5p	dme-miR-277-5p
20500582	1	0.821019	0.821019	0.678939	0.844207	miRNA-4_0	Drosophila melanogaster	2013-12-03	miRNA	miRBase	dme-miR-277-3p	3R:5925802-5925824 (+)	23	UAAAUGCACUAUCUGGUACGACA	MIMAT0000338_st	MIMAT0000338	FBtr0309197 // sense // exon // 1	dme-mir-277 // 3R:5925744-5925843 (+) /// dme-mir-34 // 3R:5926658-5926756 (+) /// dme-mir-317 // 3R:5916848-5916939 (+)	microcosm // CG10055-RA // CG10055 /// microcosm // CG10079-RA // Egfr /// microcosm // CG10098-RA // CG10098 /// microcosm // CG10110-RA // cpsf /// microcosm // CG10110-RB // cpsf /// microcosm // CG10112-RA // CG10112 /// microcosm // CG10119-RA // LamC /// microcosm // CG10128-RA // tra2 /// microcosm // CG10184-RA // CG10184 /// microcosm // CG10194-RA // CG10194 /// microcosm // CG10214-RA …	dme-miR-277-3p	dme-miR-277-3p
20500583	1	0.681767	0.681767	0.773359	0.665051	miRNA-4_0	Drosophila melanogaster	2013-12-03	miRNA	miRBase	dme-miR-278-5p	2R:11544588-11544610 (+)	23	CCGGAUGAUGGUUCACAACGACC	MIMAT0020805_st	MIMAT0020805	---	---	---	dme-miR-278-5p	dme-miR-278-5p
20500584	1.19938	0.672002	0.934292	0.611714	0.911432	miRNA-4_0	Drosophila melanogaster	2013-12-03	miRNA	miRBase	dme-miR-278-3p	2R:11544627-11544648 (+)	22	UCGGUGGGACUUUCGUCCGUUU	MIMAT0000339_st	MIMAT0000339	---	---	MTI // --- // ex /// microcosm // CG10126-RB // CG10126 /// microcosm // CG10189-RA // CG10189 /// microcosm // CG10472-RA // CG10472 /// microcosm // CG10581-RA // CG10581 /// microcosm // CG10618-RA // CG10618 /// microcosm // CG10725-RB // CG10725 /// microcosm // CG10734-RA // CG10734 /// microcosm // CG10741-RB // CG10741 /// microcosm // CG10851-RB // B52 /// microcosm // CG10903-RA // CG10…	dme-miR-278-3p	dme-miR-278-3p
20500585	1	0.934292	0.934292	0.98743	0.879122	miRNA-4_0	Drosophila melanogaster	2013-12-03	miRNA	miRBase	dme-miR-133-5p	2L:20616635-20616657 (+)	23	AGCUGGUUGACAUCGGGUCAGAU	MIMAT0020806_st	MIMAT0020806	---	dme-mir-133 // 2L:20616617-20616714 (+) /// dme-mir-288 // 2L:20618366-20618462 (-)	---	dme-miR-133-5p	dme-miR-133-5p
20500586	0.704636	0.934292	0.429241	0.98743	0.45098	miRNA-4_0	Drosophila melanogaster	2013-12-03	miRNA	miRBase	dme-miR-133-3p	2L:20616673-20616694 (+)	22	UUGGUCCCCUUCAACCAGCUGU	MIMAT0000340_st	MIMAT0000340	---	dme-mir-133 // 2L:20616617-20616714 (+) /// dme-mir-288 // 2L:20618366-20618462 (-)	microcosm // CG10001-RA // AR-2 /// microcosm // CG10089-RD // CG10089 /// microcosm // CG10104-RA // CG10104 /// microcosm // CG10113-RA // CG10113 /// microcosm // CG10149-RA // Rpn6 /// microcosm // CG10154-RA // CG10154 /// microcosm // CG10205-RB // CG10205 /// microcosm // CG10219-RA // CG10219 /// microcosm // CG10226-RA // CG10226 /// microcosm // CG10231-RA // Pde11 /// microcosm // CG10…	dme-miR-133-3p	dme-miR-133-3p
20500587	1.38057	0.62119	1.08645	0.492261	1.02459	miRNA-4_0	Drosophila melanogaster	2013-12-03	miRNA	miRBase	dme-miR-279-5p	3R:25041328-25041353 (+)	26	AGUGGGUGGGGGUCCAGUGUUUCACA	MIMAT0020807_st	MIMAT0020807	FBtr0085391 // sense // exon // 1 /// FBtr0303426 // sense // intron // 2 /// FBtr0303427 // sense // exon // 2	dme-mir-279 // 3R:25041307-25041406 (+) /// dme-mir-996 // 3R:25042906-25043002 (+)	---	dme-miR-279-5p	dme-miR-279-5p
20500588	1.15116	0.701603	0.904692	0.662185	0.854665	miRNA-4_0	Drosophila melanogaster	2013-12-03	miRNA	miRBase	dme-miR-279-3p	3R:25041373-25041394 (+)	22	UGACUAGAUCCACACUCAUUAA	MIMAT0000341_st	MIMAT0000341	FBtr0085391 // sense // exon // 1 /// FBtr0303426 // sense // intron // 2 /// FBtr0303427 // sense // exon // 2	dme-mir-279 // 3R:25041307-25041406 (+) /// dme-mir-996 // 3R:25042906-25043002 (+)	MTI // --- // os /// microcosm // CG10033-RA // for /// microcosm // CG10035-RA // CG10035 /// microcosm // CG10077-RA // CG10077 /// microcosm // CG1009-RD // Psa /// microcosm // CG10110-RA // cpsf /// microcosm // CG10110-RB // cpsf /// microcosm // CG10126-RB // CG10126 /// microcosm // CG10137-RA // CG10137 /// microcosm // CG1014-RA // robl62A /// microcosm // CG10203-RA // xl6 /// microcos…	dme-miR-279-3p	dme-miR-279-3p
20500589	0.889233	0.553655	0.384288	0.40717	0.45098	miRNA-4_0	Drosophila melanogaster	2013-12-03	miRNA	miRBase	dme-miR-33-5p	3L:19791086-19791106 (+)	21	GUGCAUUGUAGUCGCAUUGUC	MIMAT0000342_st	MIMAT0000342	FBtr0074873 // sense // intron // 6 /// FBtr0074874 // sense // intron // 6 /// FBtr0074875 // sense // intron // 5 /// FBtr0333877 // sense // intron // 6	---	microcosm // CG10158-RA // CG10158 /// microcosm // CG10168-RA // CG10168 /// microcosm // CG1019-RA // Mlp84B /// microcosm // CG10215-RA // Ercc1 /// microcosm // CG10244-RA // Cad96Ca /// microcosm // CG10265-RB // CG10265 /// microcosm // CG10280-RA // CG10280 /// microcosm // CG10360-RA // ref(2)P /// microcosm // CG10470-RA // CG10470 /// microcosm // CG10493-RA // CG10493 /// microcosm // …	dme-miR-33-5p	dme-miR-33-5p
20500590	0.629225	0.904692	0.23634	0.818674	0.215952	miRNA-4_0	Drosophila melanogaster	2013-12-03	miRNA	miRBase	dme-miR-33-3p	3L:19791125-19791146 (+)	22	CAAUACAACUUCAGUGCAAGCU	MIMAT0020808_st	MIMAT0020808	FBtr0074873 // sense // intron // 6 /// FBtr0074874 // sense // intron // 6 /// FBtr0074875 // sense // intron // 5 /// FBtr0333877 // sense // intron // 6	---	---	dme-miR-33-3p	dme-miR-33-3p
[truncated: 35,658 more rows]
